# Supplementary material for: Molecular Correlates of Hemorrhage and Edema Volumes Following Human Intracerebral Hemorrhage Implicate Inflammation, Autophagy, mRNA Splicing, and T Cell Receptor Signaling
Source: Transl Stroke Res. 2020 Nov 18;12(5):754–77. doi: 10.1007/s12975-020-00869-y (PMC8421315; doi:10.1007/s12975-020-00869-y)
Supplement: Supplementary file 3 — Supplemental Tables (XLSX 1.32 mb) [file 12975_2020_869_MOESM3_ESM.xlsx]

## Sheet: Title Page
Supplemental Tables
for
Molecular Correlates of Hemorrhage and Edema Volumes following Human Intracerebral Hemorrhage Implicate Inflammation, Autophagy, mRNA Splicing, and T Cell Receptor Signaling
Translational Stroke Research
Marc Durocher1*, Bodie Knepp1*, Alan Yee1, Glen Jickling1,2, Fernando Rodriguez1, Kwan Ng1, Xinhua Zhan1, Farah Hamade1, Eva Ferino1, Hajar Amini1, Paulina Carmona-Mora1, Heather Hull1, Bradley P. Ander1, Frank R. Sharp1 and Boryana Stamova1
*co-first authors
1Department of Neurology, School of Medicine, University of California at Davis, Sacramento, CA, USA.
2Department of Medicine, University of Alberta, Edmonton, Canada.
Corresponding Author: Boryana Stamova (bsstamova@ucdavis.edu)

## Sheet: ST1. Per Gene Analysis Results
Supplementary Table 1A. 440 Genes Significantly Correlated With ICH Volume (p<0.005, |r|>0.6)
Gene ID	p-value(ICH Vol)	stepup(p-value(ICH Vol))	qvalue(p-value(ICH Vol))	PartialCorr(ICH Vol)
NFKBIA	4.47261e-06	0.0947076	0.0748939	0.887678
C19orf38	1.1314e-05	0.119787	0.0947267	0.870904
SYCP2	2.97951e-05	0.14882	0.117685	0.850549
LILRA5	3.32043e-05	0.14882	0.117685	0.848067
B3GNT2	3.8757e-05	0.14882	0.117685	0.844449
AC005077.9	4.91738e-05	0.14882	0.117685	0.838697
C16orf72	4.91966e-05	0.14882	0.117685	0.838686
CAMKK2	7.44999e-05	0.172431	0.136357	0.828105
AC069368.3	8.8138e-05	0.172431	0.136357	0.823607
SLC22A4	0.000101426	0.172431	0.136357	0.819753
ETS2	0.000105384	0.172431	0.136357	0.818686
CDC42EP3	0.000123261	0.172431	0.136357	0.814249
GNA13	0.00012859	0.172431	0.136357	0.81303
CA4	0.000130727	0.172431	0.136357	0.812553
GADD45A	0.000143755	0.172431	0.136357	0.809777
SIRPD	0.000151956	0.172431	0.136357	0.808136
RBMS1	0.000160508	0.172431	0.136357	0.806501
MAP2K6	0.000163398	0.172431	0.136357	0.805965
AC068657.2	0.000164156	0.172431	0.136357	-0.805826
RP5-1055C14.6	0.000188275	0.172431	0.136357	0.801649
GRAMD1A	0.000192011	0.172431	0.136357	0.801042
IMPDH1	0.000197085	0.172431	0.136357	0.800233
FLOT1	0.000197967	0.172431	0.136357	0.800095
TMEM33	0.000206879	0.172431	0.136357	0.798721
DOK3	0.000234428	0.172431	0.136357	0.794762
IFNGR2	0.000243315	0.172431	0.136357	0.793568
ABCB10	0.000268614	0.172431	0.136357	-0.790355
AP3S2	0.000284798	0.172431	0.136357	0.788429
MIR3134	0.000293544	0.172431	0.136357	0.787425
RFC5	0.000304462	0.172431	0.136357	-0.786206
BTN2A2	0.000307247	0.172431	0.136357	-0.785901
S100A4	0.000340941	0.172431	0.136357	0.782381
TLR5	0.000343193	0.172431	0.136357	0.782156
TSPO	0.000352705	0.172431	0.136357	0.781219
EXT1	0.000356768	0.172431	0.136357	0.780826
AC005077.7	0.000356947	0.172431	0.136357	0.780809
RP1-263J7.2	0.000372632	0.172431	0.136357	0.779323
ST3GAL2	0.00037278	0.172431	0.136357	0.779309
AIM2	0.000374115	0.172431	0.136357	0.779185
BICD2	0.000376141	0.172431	0.136357	0.778998
ARFGAP3	0.00037848	0.172431	0.136357	0.778782
CMTM1	0.000379585	0.172431	0.136357	0.778681
WBP1LP3	0.000383118	0.172431	0.136357	0.778359
GSK3B	0.000388771	0.172431	0.136357	0.777848
RP11-1220K2.2	0.000409096	0.172431	0.136357	0.77606
MAPK3	0.000422136	0.172431	0.136357	0.774951
PRKCD	0.00042468	0.172431	0.136357	0.774738
GYG1P1	0.00042665	0.172431	0.136357	0.774574
GYG1	0.000436386	0.172431	0.136357	0.773771
PHKA2	0.000438037	0.172431	0.136357	0.773637
SHKBP1	0.000438839	0.172431	0.136357	0.773571
SLC38A2	0.000441685	0.172431	0.136357	0.773341
SLC35A3	0.000445421	0.172431	0.136357	-0.77304
C19orf59	0.000453617	0.172431	0.136357	0.772386
PXK	0.000455342	0.172431	0.136357	0.77225
PRCP	0.000456015	0.172431	0.136357	0.772197
SLC25A44	0.000466709	0.173378	0.137106	0.771363
HHEX	0.000494081	0.179675	0.142086	0.769297
SLC16A3	0.000501959	0.179675	0.142086	0.76872
SBF2	0.000509115	0.179675	0.142086	0.768202
MIR3614	0.000521884	0.181162	0.143261	0.767293
VASP	0.000543688	0.182977	0.144697	0.765782
RPL23AP53	0.000548113	0.182977	0.144697	-0.765482
FUS	0.000567454	0.182977	0.144697	-0.764191
SKIL	0.000569688	0.182977	0.144697	0.764045
FOLR3	0.000570319	0.182977	0.144697	0.764003
NRBF2P2	0.000625878	0.194294	0.153646	0.760501
RP11-561P12.2	0.000646519	0.194294	0.153646	0.759265
TRIM25	0.000646632	0.194294	0.153646	0.759259
SSBP3	0.00064724	0.194294	0.153646	-0.759223
RALB	0.0006562	0.194294	0.153646	0.758697
TPD52L2	0.000702858	0.194294	0.153646	0.756049
WHAMM	0.000719232	0.194294	0.153646	-0.755155
EHD1	0.000726246	0.194294	0.153646	0.754776
IL1B	0.000748249	0.194294	0.153646	0.753609
PQLC3	0.000754006	0.194294	0.153646	-0.753308
RBMS1P1	0.000761034	0.194294	0.153646	0.752944
TLR8	0.000767161	0.194294	0.153646	0.752628
NAIP	0.000769128	0.194294	0.153646	0.752527
RP11-504P24.4	0.000791083	0.194294	0.153646	-0.751415
DDB2	0.000797395	0.194294	0.153646	-0.7511
RP11-295G20.2	0.000797815	0.194294	0.153646	0.751079
UBE2R2	0.000812615	0.194294	0.153646	0.750349
WHAMMP2	0.000819557	0.194294	0.153646	-0.75001
NUPL1	0.000820424	0.194294	0.153646	0.749968
IL18BP	0.000821014	0.194294	0.153646	-0.749939
MAPK14	0.000826683	0.194294	0.153646	0.749665
MARC1	0.000826937	0.194294	0.153646	0.749652
ARL11	0.000831806	0.194294	0.153646	0.749418
ATP2B1	0.000835869	0.194294	0.153646	-0.749223
ZNF438	0.000845436	0.194294	0.153646	0.748767
VAV3	0.000847958	0.194294	0.153646	0.748648
AC024569.1	0.000853333	0.194294	0.153646	-0.748394
ANP32A	0.000868617	0.19567	0.154734	0.74768
MCTP1	0.000878057	0.195714	0.154769	0.747245
SLC25A40	0.000896549	0.19599	0.154987	0.746402
GABPB1-AS1	0.000909357	0.19599	0.154987	-0.745827
RNU6-176P	0.000914551	0.19599	0.154987	0.745595
C8orf88	0.000916813	0.19599	0.154987	0.745495
FLOT2	0.000932405	0.19599	0.154987	0.744808
ITGAM	0.000943342	0.19599	0.154987	0.744331
AGPAT9	0.000956203	0.19599	0.154987	0.743777
ZNF106	0.000969944	0.19599	0.154987	0.743191
HSPA6	0.000975031	0.19599	0.154987	0.742976
ROPN1L	0.000977243	0.19599	0.154987	0.742883
GALNT3	0.00098984	0.19599	0.154987	0.742356
RP11-807H22.6	0.000990365	0.19599	0.154987	0.742334
CPEB4	0.00100676	0.196344	0.155267	0.741655
ICAM1	0.00104446	0.196344	0.155267	0.740129
GPR160	0.00104644	0.196344	0.155267	0.74005
PFKFB3	0.00105796	0.196344	0.155267	0.739594
DENND5A	0.00105804	0.196344	0.155267	0.739591
CDC27	0.00106192	0.196344	0.155267	-0.739438
PIK3CG	0.00106287	0.196344	0.155267	0.7394
PPP1R12A	0.00106633	0.196344	0.155267	0.739265
CASC4	0.00110668	0.19796	0.156545	0.737707
GSR	0.00110691	0.19796	0.156545	0.737698
AGTRAP	0.00110705	0.19796	0.156545	0.737693
ANXA3	0.00114157	0.19796	0.156545	0.736396
CST7	0.00119068	0.19796	0.156545	0.734607
CASP5	0.0011941	0.19796	0.156545	0.734484
GALNT7	0.00119456	0.19796	0.156545	0.734468
FAM231D	0.00120557	0.19796	0.156545	-0.734076
TNKS	0.00121928	0.19796	0.156545	-0.733592
RRN3P1	0.00122117	0.19796	0.156545	-0.733526
FUT7	0.00122121	0.19796	0.156545	0.733524
RNU6-244P	0.00122246	0.19796	0.156545	0.73348
IL5RA	0.00122625	0.19796	0.156545	-0.733348
RP1-145M24.1	0.00123235	0.19796	0.156545	0.733135
ATXN1	0.0012342	0.19796	0.156545	0.73307
MIR4767	0.00123935	0.19796	0.156545	-0.732891
VPS41	0.00124469	0.19796	0.156545	-0.732707
RP11-308N19.5	0.00126002	0.19796	0.156545	0.732179
UBXN2B	0.00126183	0.19796	0.156545	0.732118
PDZD8	0.00129495	0.19796	0.156545	0.730998
RP11-349N19.2	0.00129836	0.19796	0.156545	0.730884
SNX27	0.00131504	0.19796	0.156545	0.73033
RP11-603J24.7	0.00131841	0.19796	0.156545	0.730219
CAP1	0.00133525	0.19796	0.156545	0.729667
EXOC6	0.00134196	0.19796	0.156545	0.729448
NRBF2P4	0.00134844	0.19796	0.156545	0.729238
FOXN2	0.00136118	0.19796	0.156545	0.728827
UNK	0.0013931	0.19796	0.156545	-0.727812
DTWD1	0.0013942	0.19796	0.156545	-0.727777
HIPK3	0.00139656	0.19796	0.156545	0.727703
RRP12	0.00139758	0.19796	0.156545	0.727671
SAMSN1	0.00141543	0.19796	0.156545	0.727113
NCAPD3	0.00141828	0.19796	0.156545	-0.727024
STRIP1	0.00144643	0.19796	0.156545	-0.726156
RAB5A	0.00147372	0.19796	0.156545	0.725329
RP11-1280N14.3	0.00148287	0.19796	0.156545	0.725054
LIMK2	0.00148505	0.19796	0.156545	0.724989
METTL9	0.00148921	0.19796	0.156545	0.724864
IL17RA	0.00148997	0.19796	0.156545	0.724842
BASP1	0.00150345	0.19796	0.156545	0.724441
FANCD2	0.00150926	0.19796	0.156545	-0.724269
AGFG1	0.00151027	0.19796	0.156545	0.724239
RP3-341D10.1	0.00151057	0.19796	0.156545	0.724231
RP11-96C23.9	0.00151733	0.19796	0.156545	-0.724031
CEBPB	0.00152437	0.19796	0.156545	0.723825
GNAI3	0.00153122	0.19796	0.156545	0.723625
NLRC4	0.00153972	0.19796	0.156545	0.723377
ACTR3P2	0.00154428	0.19796	0.156545	0.723245
TANK	0.00154503	0.19796	0.156545	0.723223
TMCO3	0.00154885	0.19796	0.156545	0.723112
HNRNPD	0.0015519	0.19796	0.156545	-0.723024
TFEB	0.00156936	0.19899	0.157359	0.722523
RUFY2	0.00158122	0.1993	0.157604	-0.722184
FRMPD3-AS1	0.00160217	0.19958	0.157826	0.721592
MARCKS	0.00160229	0.19958	0.157826	0.721589
BAZ1A	0.00163174	0.202059	0.159787	0.720767
RNU6-414P	0.00164357	0.20234	0.160009	-0.72044
ZNF83	0.00165744	0.202868	0.160426	-0.720059
RP11-365F18.3	0.00168241	0.203729	0.161107	0.71938
PCNX	0.00168624	0.203729	0.161107	0.719277
MTF1	0.00169333	0.203729	0.161107	0.719086
RILPL2	0.00171458	0.205066	0.162164	0.718517
DDA1	0.00173044	0.205066	0.162164	-0.718097
TBL1Y	0.00173349	0.205066	0.162164	0.718016
IL10RB	0.00178655	0.209107	0.16536	0.716634
ITPRIP	0.00178741	0.209107	0.16536	0.716612
ATP9B	0.00180041	0.209471	0.165648	-0.716278
NQO2	0.00187242	0.210918	0.166792	0.714466
FAM151B	0.00188817	0.210918	0.166792	0.714077
EMR4P	0.00189717	0.210918	0.166792	-0.713856
MSL3	0.00190393	0.210918	0.166792	0.71369
NRBF2P3	0.00191002	0.210918	0.166792	0.713542
APBB1IP	0.00193383	0.210918	0.166792	0.712964
LINC00694	0.00193913	0.210918	0.166792	0.712836
YWHAZP8	0.00195453	0.210918	0.166792	0.712467
RP11-550F7.1	0.0019709	0.210918	0.166792	0.712076
IMPDH1P6	0.00197675	0.210918	0.166792	0.711937
MFN2	0.00199046	0.210918	0.166792	0.711613
OSGEP	0.0019907	0.210918	0.166792	-0.711607
ADM	0.00199175	0.210918	0.166792	0.711583
SULT1B1	0.00199837	0.210918	0.166792	0.711427
TDP2	0.002	0.210918	0.166792	0.711389
ZNF585B	0.00202037	0.210918	0.166792	-0.710912
CYSTM1	0.00202913	0.210918	0.166792	0.710709
TLR10	0.0020396	0.210918	0.166792	0.710466
RP11-326A19.5	0.00207296	0.210918	0.166792	0.7097
HSPA1B	0.00207895	0.210918	0.166792	0.709564
ZNF467	0.00209199	0.210918	0.166792	0.709268
CSGALNACT2	0.00209677	0.210918	0.166792	0.709159
CTB-167B5.2	0.00210864	0.210918	0.166792	0.708892
DNAJC5	0.00212492	0.210918	0.166792	0.708527
CKLF-CMTM1	0.00213139	0.210918	0.166792	0.708382
RAB31	0.00213928	0.210918	0.166792	0.708207
RNF144B	0.00213994	0.210918	0.166792	0.708192
SGK1	0.00215461	0.210918	0.166792	-0.707867
CAMK2G	0.00215724	0.210918	0.166792	0.707809
RP11-702L15.4	0.00217172	0.210918	0.166792	-0.70749
RNU6-196P	0.00217264	0.210918	0.166792	0.707469
STAT5B	0.00217313	0.210918	0.166792	0.707459
SNX10	0.00217412	0.210918	0.166792	0.707437
ULK2	0.00219328	0.210918	0.166792	-0.707018
MSRB1	0.00220001	0.210918	0.166792	0.706872
CIRBP	0.0022194	0.210918	0.166792	-0.706452
PTTG1IP	0.0022342	0.210918	0.166792	0.706133
ZBTB7B	0.00223575	0.210918	0.166792	0.7061
JUNB	0.00223909	0.210918	0.166792	0.706028
KLHL2	0.00224986	0.210918	0.166792	0.705798
MARCH5	0.00225817	0.210918	0.166792	0.705621
YDJC	0.00225918	0.210918	0.166792	-0.705599
CASP4	0.00226324	0.210918	0.166792	0.705513
MEFV	0.00226572	0.210918	0.166792	0.70546
ALOX5	0.00227861	0.210918	0.166792	0.705187
RNU6-637P	0.00228062	0.210918	0.166792	-0.705145
ZSWIM6	0.002281	0.210918	0.166792	0.705137
THOC5	0.00230677	0.212373	0.167943	0.704595
PRPSAP2	0.00232627	0.212457	0.168009	-0.704189
LRRC4	0.00233069	0.212457	0.168009	0.704097
TLR1	0.00233778	0.212457	0.168009	0.70395
KHSRP	0.00235478	0.212751	0.168241	-0.703599
B3GNT5	0.00237166	0.212751	0.168241	0.703253
PROK2	0.00237516	0.212751	0.168241	0.703182
HMGN2P18	0.00238612	0.212751	0.168241	-0.702958
SLA	0.00239125	0.212751	0.168241	0.702854
MIR186	0.00244054	0.215058	0.170066	-0.701861
MAN1B1	0.00244637	0.215058	0.170066	-0.701744
SQRDL	0.00245366	0.215058	0.170066	0.701599
ARPC5	0.0024578	0.215058	0.170066	0.701517
FGR	0.0024781	0.215188	0.170169	0.701115
ZDHHC20P4	0.00249426	0.215188	0.170169	0.700797
RP11-7F18.2	0.00250122	0.215188	0.170169	0.70066
KREMEN1	0.0025074	0.215188	0.170169	0.700539
H3F3AP6	0.0025101	0.215188	0.170169	0.700486
TFE3	0.00254572	0.217362	0.171888	0.699794
RGS14	0.00255853	0.217577	0.172058	0.699548
HK3	0.00261651	0.220274	0.174191	0.698442
LINC01094	0.00261871	0.220274	0.174191	0.698401
VNN1	0.00262144	0.220274	0.174191	0.698349
RP4-717I23.3	0.00265278	0.220681	0.174512	-0.697761
RP11-529G21.3	0.00266885	0.220681	0.174512	-0.697462
MANSC1	0.00268056	0.220681	0.174512	0.697244
HSPA7	0.00268803	0.220681	0.174512	0.697106
RP11-434D2.6	0.00268839	0.220681	0.174512	0.697099
LAT2	0.00270025	0.220681	0.174512	0.696881
RNASEL	0.00270043	0.220681	0.174512	0.696877
TMOD3	0.00272028	0.220681	0.174512	0.696513
CEP170P1	0.00274325	0.220681	0.174512	0.696094
PTPRJ	0.00280052	0.220681	0.174512	0.695061
VDR	0.00280918	0.220681	0.174512	0.694907
NAP1L4P1	0.00281031	0.220681	0.174512	-0.694887
MAPK1	0.00283215	0.220681	0.174512	0.694498
MYLIP	0.00284438	0.220681	0.174512	0.694282
COLGALT1	0.0028451	0.220681	0.174512	0.694269
CDS2	0.00288116	0.220681	0.174512	0.693636
CEP19	0.00288228	0.220681	0.174512	0.693616
ZSCAN25	0.00288302	0.220681	0.174512	-0.693604
GBA	0.00289408	0.220681	0.174512	0.693411
HNRNPRP1	0.00289784	0.220681	0.174512	-0.693345
CTA-407F11.6	0.00290463	0.220681	0.174512	-0.693227
PGM2	0.00292039	0.220681	0.174512	0.692954
RP11-488C13.7	0.00294101	0.220681	0.174512	0.692599
NUMB	0.00294952	0.220681	0.174512	0.692453
KIAA0825	0.00295007	0.220681	0.174512	0.692443
SFMBT2	0.00295394	0.220681	0.174512	-0.692377
CTD-2341M24.1	0.00296052	0.220681	0.174512	-0.692264
GPR97	0.00296464	0.220681	0.174512	0.692194
TTLL5	0.00296925	0.220681	0.174512	-0.692115
RAB8B	0.00297482	0.220681	0.174512	0.69202
LACTB	0.00298619	0.220681	0.174512	0.691827
RQCD1	0.00298672	0.220681	0.174512	-0.691818
CASC4P1	0.0030013	0.220681	0.174512	0.691571
CNEP1R1	0.00301768	0.220681	0.174512	0.691295
VAPA	0.00302616	0.220681	0.174512	0.691152
AC011431.1	0.00304541	0.220681	0.174512	-0.69083
UHRF1BP1L	0.00307871	0.220681	0.174512	0.690276
ATP11B	0.00309339	0.220681	0.174512	0.690033
UBE2J1	0.00309702	0.220681	0.174512	0.689973
C20orf24	0.00310309	0.220681	0.174512	0.689873
RP11-87H9.2	0.00310422	0.220681	0.174512	-0.689855
CAPN7	0.00312191	0.220681	0.174512	-0.689564
GS1-388B5.2	0.00313038	0.220681	0.174512	0.689426
BCL6	0.00314383	0.220681	0.174512	0.689206
HCK	0.00314918	0.220681	0.174512	0.689119
STK38L	0.00315544	0.220681	0.174512	0.689017
MTPAP	0.00315561	0.220681	0.174512	-0.689015
FAR1	0.00315839	0.220681	0.174512	0.68897
CAB39	0.00320323	0.220681	0.174512	0.688246
FGL2	0.00322377	0.220681	0.174512	-0.687918
SERPINB1	0.00323161	0.220681	0.174512	0.687792
KLHDC2	0.00324739	0.220681	0.174512	-0.687542
ZNF587	0.00325035	0.220681	0.174512	-0.687495
PYGL	0.00325435	0.220681	0.174512	0.687431
GATAD1	0.00325448	0.220681	0.174512	-0.687429
RN7SL295P	0.00325916	0.220681	0.174512	-0.687355
PECR	0.003284	0.220681	0.174512	0.686963
ACAA1	0.00328923	0.220681	0.174512	0.686881
RP11-247L20.4	0.00329045	0.220681	0.174512	-0.686862
RP11-764K9.4	0.00329533	0.220681	0.174512	-0.686786
PRKAR2A	0.00330008	0.220681	0.174512	0.686711
NFE2L2	0.00330808	0.220681	0.174512	0.686586
RP11-153M7.5	0.0033286	0.220681	0.174512	0.686266
HMGN2P28	0.00333415	0.220681	0.174512	-0.68618
ZNF226	0.00333997	0.220681	0.174512	-0.686089
RAD23B	0.00334437	0.220681	0.174512	0.686021
LRG1	0.0033672	0.220681	0.174512	0.685668
CKLF	0.00337004	0.220681	0.174512	0.685625
EMR2	0.00337171	0.220681	0.174512	0.685599
PARN	0.00338281	0.220681	0.174512	-0.685428
RP11-152N13.16	0.00339183	0.220681	0.174512	-0.68529
BTAF1	0.00340491	0.220681	0.174512	-0.68509
DYSF	0.00341429	0.220681	0.174512	0.684947
STXBP2	0.00343498	0.220681	0.174512	0.684632
FAM160B1	0.00343989	0.220681	0.174512	0.684558
ZHX1	0.00345448	0.220681	0.174512	-0.684337
RAB3D	0.00346916	0.220681	0.174512	0.684116
CAP1P2	0.00347426	0.220681	0.174512	0.684039
ZNF136	0.00348401	0.220681	0.174512	-0.683893
CD274	0.00348469	0.220681	0.174512	0.683883
MAP4K4	0.00349346	0.220681	0.174512	0.683752
MAPK8	0.0035001	0.220681	0.174512	-0.683652
KIAA0040	0.00351184	0.220681	0.174512	0.683477
PIK3AP1	0.00351227	0.220681	0.174512	0.683471
MCCC1	0.00351674	0.220681	0.174512	-0.683404
AL139812.1	0.00352255	0.220681	0.174512	0.683318
DIRC2	0.00354206	0.221248	0.174961	0.683029
NADK2	0.0036065	0.224611	0.17762	-0.682082
ZNF14	0.00363446	0.225688	0.178472	-0.681676
DHRS13	0.00365879	0.226427	0.179057	0.681324
RAP1AP	0.00366775	0.226427	0.179057	0.681195
UROS	0.00370734	0.227166	0.17964	-0.680628
IMPDH1P4	0.00371966	0.227166	0.17964	0.680453
TMEM45B	0.00372255	0.227166	0.17964	0.680412
JAK2	0.00372262	0.227166	0.17964	0.680411
HPSE	0.00376449	0.22906	0.181139	0.679818
CD63	0.00378181	0.229455	0.181451	0.679575
AKIRIN2	0.00381517	0.229771	0.181701	0.679108
UPP1	0.00382612	0.229771	0.181701	0.678956
SLC40A1	0.00383377	0.229771	0.181701	0.678849
PTK2B	0.00383938	0.229771	0.181701	0.678772
LIN7A	0.00384258	0.229771	0.181701	0.678727
TATDN3	0.00385645	0.229771	0.181701	-0.678535
CLIC1	0.00386297	0.229771	0.181701	0.678445
ECE1	0.00387615	0.229909	0.18181	0.678264
RC3H1	0.00388727	0.229924	0.181822	0.678111
LYPLA1	0.00390912	0.230573	0.182335	0.677812
SH3GLB2	0.00393642	0.231538	0.183098	-0.67744
NFKBIZ	0.00399918	0.233898	0.184964	0.676592
KB-7G2.9	0.00403647	0.233898	0.184964	0.676094
CEP85L	0.00403832	0.233898	0.184964	-0.676069
LRRFIP2	0.00403962	0.233898	0.184964	0.676052
TMEM260	0.00404969	0.233898	0.184964	0.675918
AUH	0.00408713	0.233898	0.184964	-0.675422
TACC3	0.00408999	0.233898	0.184964	0.675385
FAM160A2	0.00409137	0.233898	0.184964	0.675367
RP11-18O11.2	0.00409543	0.233898	0.184964	0.675313
EIF4E3	0.00409818	0.233898	0.184964	0.675277
SNRPGP8	0.00410638	0.233898	0.184964	0.675169
ALPL	0.00411189	0.233898	0.184964	0.675097
TSN	0.00412013	0.233898	0.184964	-0.674989
PCM1	0.00419345	0.236576	0.187082	-0.674035
RPS6KA1	0.00420693	0.236576	0.187082	0.673861
ZNF266	0.00422061	0.236576	0.187082	-0.673685
BTBD9	0.00422776	0.236576	0.187082	-0.673593
FCAR	0.00426124	0.236576	0.187082	0.673165
PLOD1	0.00427314	0.236576	0.187082	0.673013
LSMEM1	0.00427613	0.236576	0.187082	0.672975
NVL	0.0042786	0.236576	0.187082	-0.672944
SLC6A6	0.00428958	0.236576	0.187082	0.672805
RP11-701P16.5	0.00432067	0.236576	0.187082	0.672412
MCMBP	0.00432533	0.236576	0.187082	0.672353
SLC38A9	0.00433763	0.236576	0.187082	-0.672198
ZDHHC20	0.00434486	0.236576	0.187082	0.672107
C1RL	0.00434741	0.236576	0.187082	0.672075
RP11-163E9.1	0.00435012	0.236576	0.187082	-0.672041
CCPG1	0.00436405	0.236576	0.187082	0.671867
KIF1B	0.00436588	0.236576	0.187082	0.671844
IQCF5	0.00436842	0.236576	0.187082	0.671812
CDC42SE1	0.00446219	0.23772	0.187987	0.67065
NMI	0.00446401	0.23772	0.187987	0.670628
FOSL2	0.00446466	0.23772	0.187987	0.67062
IL1RN	0.00447445	0.23772	0.187987	0.670499
POLG	0.00448741	0.23772	0.187987	-0.670341
STX10	0.00450668	0.23772	0.187987	0.670105
RP11-5A11.2	0.0045339	0.23772	0.187987	-0.669774
PPP6R2	0.00453567	0.23772	0.187987	-0.669753
RP11-603B24.1	0.00455306	0.23772	0.187987	-0.669542
PGD	0.00457849	0.23772	0.187987	0.669235
PSMC1P11	0.00458459	0.23772	0.187987	0.669162
LPCAT2	0.00460145	0.23772	0.187987	0.66896
KCMF1	0.00460382	0.23772	0.187987	0.668931
ARL8A	0.00462281	0.23772	0.187987	0.668704
RAB2A	0.00463731	0.23772	0.187987	0.668531
AC073465.1	0.00464341	0.23772	0.187987	0.668458
FAR1P1	0.00464957	0.23772	0.187987	0.668385
TARS2	0.00466472	0.23772	0.187987	-0.668205
THAP9-AS1	0.00466665	0.23772	0.187987	-0.668182
FCGR2A	0.00468248	0.23772	0.187987	0.667995
CTB-60B18.10	0.00468458	0.23772	0.187987	0.66797
ZNF383	0.00469207	0.23772	0.187987	-0.667882
KBTBD2	0.00471514	0.23772	0.187987	0.66761
NPEPPS	0.00471541	0.23772	0.187987	0.667607
PPM1D	0.00472316	0.23772	0.187987	0.667516
SEMA4B	0.00475163	0.23772	0.187987	0.667182
AKR7A2	0.00476183	0.23772	0.187987	-0.667063
RP11-386G11.10	0.00476411	0.23772	0.187987	-0.667037
HRH2	0.00478086	0.23772	0.187987	0.666841
ENTPD7	0.00478872	0.23772	0.187987	0.66675
HLA-F-AS1	0.00479473	0.23772	0.187987	-0.66668
SERPINA1	0.00480245	0.23772	0.187987	0.666591
RP11-46D6.5	0.0048098	0.23772	0.187987	0.666506
DYNLT1	0.00481742	0.23772	0.187987	0.666418
UBE2V2	0.00482093	0.23772	0.187987	-0.666377
FRG1B	0.00483349	0.23772	0.187987	-0.666232
PCYT1A	0.00486262	0.23772	0.187987	0.665897
SLC26A8	0.0048853	0.23772	0.187987	0.665638
RP11-416A17.6	0.00489116	0.23772	0.187987	-0.665571
SPI1	0.00489219	0.23772	0.187987	0.665559
TIMP2	0.00489339	0.23772	0.187987	0.665545
MIR3192	0.00489839	0.23772	0.187987	-0.665488
FAM49B	0.00490234	0.23772	0.187987	0.665443
QPCT	0.00490546	0.23772	0.187987	0.665408
PRKAA1	0.00490547	0.23772	0.187987	0.665408
RP11-127L20.5	0.00491765	0.23772	0.187987	0.665269
RNU6-1005P	0.00495538	0.23772	0.187987	0.664841
SGPL1	0.00496735	0.23772	0.187987	-0.664706
CDC42	0.00497347	0.23772	0.187987	0.664637
Supplementary Table 1B. 266 Genes Significantly Correlated With aPHE Volume (p<0.005, |r|>0.6)
Gene ID	p-value(Edema Vol)	stepup(p-value(Edema Vol))	qvalue(p-value(Edema Vol))	PartialCorr(Edema Vol)
NFKBIA	6.54135e-05	0.336144	0.264311	0.84785
AC005077.9	8.7323e-05	0.336144	0.264311	0.840476
CA4	0.000154061	0.336144	0.264311	0.824845
SYCP2	0.000162647	0.336144	0.264311	0.823267
S100A4	0.000172601	0.336144	0.264311	0.821522
SLC22A4	0.000172913	0.336144	0.264311	0.821469
LILRA5	0.000183479	0.336144	0.264311	0.819707
C19orf38	0.000227737	0.336144	0.264311	0.813127
CAMKK2	0.000242822	0.336144	0.264311	0.811124
B3GNT2	0.000244402	0.336144	0.264311	0.81092
TMEM33	0.000255336	0.336144	0.264311	0.809539
BTN2A2	0.000257404	0.336144	0.264311	-0.809283
FBXL3	0.000273219	0.336144	0.264311	0.80738
AC005077.7	0.000308452	0.336144	0.264311	0.803445
FOLR3	0.000326115	0.336144	0.264311	0.801609
SIRPD	0.000358423	0.336144	0.264311	0.798452
RP11-1220K2.2	0.000361844	0.336144	0.264311	0.798131
SSBP3	0.000379144	0.336144	0.264311	-0.796547
SLC38A2	0.000383551	0.336144	0.264311	0.796153
C16orf72	0.000437803	0.336144	0.264311	0.791582
CMTM1	0.000468727	0.336144	0.264311	0.78918
AC068657.2	0.000485576	0.336144	0.264311	-0.787925
HHEX	0.000485691	0.336144	0.264311	0.787916
PRCP	0.000556533	0.336144	0.264311	0.783
AC069368.3	0.00056399	0.336144	0.264311	0.782513
RP11-96C23.9	0.000567279	0.336144	0.264311	-0.7823
NUPL1	0.00057474	0.336144	0.264311	0.78182
TLR10	0.000602418	0.336144	0.264311	0.780082
RP5-1055C14.6	0.000609198	0.336144	0.264311	0.779666
AC024569.1	0.000631313	0.336144	0.264311	-0.778336
GSK3B	0.000648432	0.336144	0.264311	0.777332
ZNF106	0.00065391	0.336144	0.264311	0.777015
MAP2K6	0.000656195	0.336144	0.264311	0.776884
GNA13	0.000663525	0.336144	0.264311	0.776464
STRIP1	0.000678191	0.336144	0.264311	-0.775636
TSPO	0.000686992	0.336144	0.264311	0.775147
C8orf88	0.000693628	0.336144	0.264311	0.774781
RFC5	0.000707112	0.336144	0.264311	-0.774046
ABCB10	0.000714487	0.336144	0.264311	-0.773649
SKIL	0.000756543	0.336144	0.264311	0.771446
ST3GAL2	0.000758541	0.336144	0.264311	0.771343
RP11-603J24.7	0.000767952	0.336144	0.264311	0.770865
RNU7-77P	0.000774337	0.336144	0.264311	-0.770543
COLGALT1	0.000810619	0.336144	0.264311	0.768754
TPD52L2	0.000853938	0.336144	0.264311	0.766702
TFEB	0.000865499	0.336144	0.264311	0.766168
ETS2	0.000883876	0.336144	0.264311	0.765332
RP11-807H22.6	0.000888546	0.336144	0.264311	0.765122
GALNT3	0.000911309	0.336144	0.264311	0.764109
FUS	0.000935061	0.336144	0.264311	-0.763075
LACTB	0.000980248	0.336144	0.264311	0.761164
GALNT7	0.000983998	0.336144	0.264311	0.761008
NRBF2P2	0.000993224	0.336144	0.264311	0.760628
SLC6A6	0.00100415	0.336144	0.264311	0.760182
RNU7-23P	0.00101453	0.336144	0.264311	-0.759761
TLR5	0.00102122	0.336144	0.264311	0.759492
FOXN2	0.00102252	0.336144	0.264311	0.75944
FLOT1	0.00106841	0.336144	0.264311	0.757632
TMEM45B	0.00107684	0.336144	0.264311	0.757307
WIPI2	0.00108813	0.336144	0.264311	-0.756874
GADD45A	0.00110685	0.336144	0.264311	0.756166
GABPB1-AS1	0.00110775	0.336144	0.264311	-0.756132
RBMS1	0.00110858	0.336144	0.264311	0.7561
PRKCD	0.00111038	0.336144	0.264311	0.756033
RP11-295G20.2	0.00112504	0.336144	0.264311	0.755486
SAMSN1	0.00113477	0.336144	0.264311	0.755126
ARL8A	0.00114437	0.336144	0.264311	0.754773
EXT1	0.00115227	0.336144	0.264311	0.754485
CDC42EP3	0.00115341	0.336144	0.264311	0.754443
DENND5A	0.00117237	0.336144	0.264311	0.753758
MIR186	0.00117299	0.336144	0.264311	-0.753736
RALB	0.00119089	0.336144	0.264311	0.753097
BICD2	0.00119126	0.336144	0.264311	0.753084
IL18BP	0.0012081	0.336144	0.264311	-0.752491
SH3GLB2	0.00123015	0.336144	0.264311	-0.751724
PPP1R12A	0.00128086	0.336144	0.264311	0.750001
GRAMD1A	0.00128985	0.336144	0.264311	0.749702
PXK	0.0012964	0.336144	0.264311	0.749484
RILPL2	0.00129957	0.336144	0.264311	0.749379
RP1-145M24.1	0.00131107	0.336144	0.264311	0.749001
ACTR3P2	0.00131318	0.336144	0.264311	0.748932
MCTP1	0.00131688	0.336144	0.264311	0.748811
RP11-96C23.14	0.00132126	0.336144	0.264311	-0.748668
RP1-263J7.2	0.00133346	0.336144	0.264311	0.748272
MEFV	0.00136546	0.336624	0.264689	0.747246
FAM151B	0.00136716	0.336624	0.264689	0.747192
ATP2B1	0.0014168	0.338071	0.265826	-0.74564
AGPAT9	0.00143566	0.338071	0.265826	0.745063
GPR160	0.00144249	0.338071	0.265826	0.744855
MYLIP	0.00144417	0.338071	0.265826	0.744804
FANCD2	0.00145287	0.338071	0.265826	-0.744541
HSPA6	0.00148335	0.340805	0.267977	0.743628
SNX27	0.0015093	0.340805	0.267977	0.742863
SLC25A44	0.0015129	0.340805	0.267977	0.742757
LTA4H	0.00155508	0.341156	0.268252	0.741538
SLC16A3	0.00160061	0.341156	0.268252	0.740252
RP11-561P12.2	0.00160898	0.341156	0.268252	0.740019
FAM231D	0.00161909	0.341156	0.268252	-0.739738
MIR3614	0.00163054	0.341156	0.268252	0.739422
PIK3CG	0.00163202	0.341156	0.268252	0.739382
STK38L	0.00163777	0.341156	0.268252	0.739224
RNU6-176P	0.00164498	0.341156	0.268252	0.739027
IFNGR2	0.00168937	0.341156	0.268252	0.737827
RPL23AP53	0.00169353	0.341156	0.268252	-0.737715
DOK3	0.00170643	0.341156	0.268252	0.737372
TNKS	0.00170779	0.341156	0.268252	-0.737336
VPS41	0.00172843	0.342052	0.268957	-0.736792
VASP	0.00179795	0.343916	0.270422	0.734996
TRIM25	0.0018045	0.343916	0.270422	0.734829
SBF2	0.0018113	0.343916	0.270422	0.734657
CHMP2B	0.00181676	0.343916	0.270422	0.734519
MTPAP	0.00181906	0.343916	0.270422	-0.734461
CTD-2194M22.1	0.00190679	0.347907	0.273561	0.732292
C19orf59	0.00191033	0.347907	0.273561	0.732207
RP11-152N13.16	0.00191627	0.347907	0.273561	-0.732063
RAP1AP	0.00194268	0.347907	0.273561	0.731428
CSGALNACT2	0.00194802	0.347907	0.273561	0.731301
ITPRIP	0.0019642	0.347907	0.273561	0.730916
SLC35A3	0.00197497	0.347907	0.273561	-0.730662
GSR	0.00199845	0.347907	0.273561	0.730111
CEP170P1	0.00200892	0.347907	0.273561	0.729866
NPEPPS	0.00202301	0.347907	0.273561	0.72954
ZSCAN25	0.00205216	0.347907	0.273561	-0.728869
TANK	0.00205373	0.347907	0.273561	0.728833
UNK	0.00205376	0.347907	0.273561	-0.728832
CIRBP	0.00208165	0.349834	0.275076	-0.728198
HMGN2P18	0.00212356	0.35161	0.276473	-0.727259
RP11-510I5.4	0.00212544	0.35161	0.276473	-0.727217
RGS14	0.00216764	0.352101	0.276859	0.726286
LRRC4	0.00217536	0.352101	0.276859	0.726117
SHKBP1	0.00218295	0.352101	0.276859	0.725952
HECA	0.00219739	0.352101	0.276859	0.725638
VAV3	0.00223633	0.352101	0.276859	0.724801
UBXN2B	0.00224122	0.352101	0.276859	0.724697
RP4-717I23.3	0.0022448	0.352101	0.276859	-0.724621
RNU6-414P	0.00231855	0.354977	0.27912	-0.723071
PCNX	0.00232004	0.354977	0.27912	0.723041
WHAMM	0.00236644	0.354977	0.27912	-0.722087
RP11-153M7.5	0.00237008	0.354977	0.27912	0.722012
TLR8	0.00238617	0.354977	0.27912	0.721685
IMPDH1	0.00239078	0.354977	0.27912	0.721592
MTF1	0.00242348	0.354977	0.27912	0.720934
ARL11	0.00242908	0.354977	0.27912	0.720822
RP3-341D10.1	0.00244355	0.354977	0.27912	0.720534
RP11-349N19.2	0.00245997	0.354977	0.27912	0.720208
NRBF2P3	0.00246208	0.354977	0.27912	0.720166
ZNF438	0.00247475	0.354977	0.27912	0.719916
AP3S2	0.00248107	0.354977	0.27912	0.719792
UBE2R2	0.00249916	0.355166	0.279269	0.719438
PHKA2	0.00252629	0.356627	0.280418	0.71891
TMOD3	0.00254557	0.35697	0.280687	0.718538
CEP19	0.00258307	0.358792	0.28212	0.717821
ZNF587	0.00259808	0.358792	0.28212	-0.717536
SGPL1	0.00263037	0.358792	0.28212	-0.716928
IL5RA	0.00266114	0.358792	0.28212	-0.716354
BASP1	0.00267748	0.358792	0.28212	0.716051
RNU7-131P	0.00270892	0.358792	0.28212	-0.715473
TPT1-AS1	0.00273219	0.358792	0.28212	-0.715048
RP11-127L20.5	0.00274568	0.358792	0.28212	0.714803
LIMK2	0.00275472	0.358792	0.28212	0.71464
ZNF83	0.00275606	0.358792	0.28212	-0.714616
LSMEM1	0.00276185	0.358792	0.28212	0.714511
NAIP	0.0027619	0.358792	0.28212	0.71451
DDB2	0.00281392	0.362528	0.285057	-0.71358
GYG1P1	0.00287662	0.362528	0.285057	0.712476
CPEB4	0.00289899	0.362528	0.285057	0.712087
MARCH5	0.00292009	0.362528	0.285057	0.711722
MAPK14	0.00293117	0.362528	0.285057	0.711531
RP11-308N19.5	0.00294369	0.362528	0.285057	0.711316
RP11-247L20.4	0.00294639	0.362528	0.285057	-0.71127
MARC1	0.00297775	0.362528	0.285057	0.710735
BTBD9	0.00300038	0.362528	0.285057	-0.710352
PDZD8	0.00300441	0.362528	0.285057	0.710284
ROPN1L	0.00301249	0.362528	0.285057	0.710148
RP11-504P24.4	0.00301809	0.362528	0.285057	-0.710054
ICAM1	0.00302101	0.362528	0.285057	0.710005
MARCKS	0.00303034	0.362528	0.285057	0.709849
RP11-375H19.2	0.00305719	0.363686	0.285968	-0.709401
DYNLT1	0.00308702	0.364478	0.28659	0.708907
RP11-326A19.5	0.00310339	0.364478	0.28659	0.708638
RBMS1P1	0.00311549	0.364478	0.28659	0.708439
GYG1	0.00316984	0.368799	0.289988	0.707556
AKIRIN2	0.00323923	0.372814	0.293145	0.706445
AC092620.3	0.00325468	0.372814	0.293145	0.7062
RAB31	0.00327733	0.372814	0.293145	0.705843
ANP32A	0.00328125	0.372814	0.293145	0.705781
NDUFB6	0.00330642	0.372814	0.293145	0.705387
TDP2	0.00330999	0.372814	0.293145	0.705331
TRMT1L	0.00338307	0.376831	0.296304	0.704201
MIR3134	0.00340099	0.376831	0.296304	0.703927
CTB-167B5.2	0.00340393	0.376831	0.296304	0.703882
MANSC1	0.00341684	0.376831	0.296304	0.703685
MAPK3	0.00344321	0.377772	0.297044	0.703285
HIPK3	0.00348915	0.379262	0.298216	0.702595
CDC27	0.00350713	0.379262	0.298216	-0.702326
IL1B	0.0035227	0.379262	0.298216	0.702095
ZDHHC18	0.00352844	0.379262	0.298216	0.70201
CEP85L	0.00356428	0.3799	0.298717	-0.70148
EMR4P	0.0035834	0.3799	0.298717	-0.7012
NRBF2P4	0.00358819	0.3799	0.298717	0.70113
AGTRAP	0.0036141	0.380739	0.299377	0.700752
KB-1448A5.1	0.0036803	0.384121	0.302036	-0.699796
NUMB	0.0036984	0.384121	0.302036	0.699537
ITGAM	0.00370857	0.384121	0.302036	0.699392
ANXA3	0.00371876	0.384121	0.302036	0.699246
LYPLA1	0.00377314	0.384942	0.302682	0.698478
SLC25A40	0.00378929	0.384942	0.302682	0.698251
RNY4P7	0.00379627	0.384942	0.302682	-0.698153
CAPG	0.0038283	0.384942	0.302682	0.697707
RP3-474G15.1	0.00384106	0.384942	0.302682	0.69753
TNFRSF6B	0.00394692	0.384942	0.302682	-0.696079
ANKRD22	0.00395739	0.384942	0.302682	0.695937
RNU6-244P	0.00397231	0.384942	0.302682	0.695735
CAMSAP1	0.00399384	0.384942	0.302682	-0.695445
PQLC3	0.00399822	0.384942	0.302682	-0.695387
WHAMMP2	0.00400701	0.384942	0.302682	-0.695269
CCR3	0.00402798	0.384942	0.302682	-0.694988
AC083862.6	0.00402992	0.384942	0.302682	-0.694963
PPM1D	0.00403058	0.384942	0.302682	0.694954
PROK2	0.00404084	0.384942	0.302682	0.694817
RP11-529G21.3	0.00408952	0.384942	0.302682	-0.694172
YWHAZP8	0.00409567	0.384942	0.302682	0.694091
HMGN2P28	0.00414576	0.384942	0.302682	-0.693435
CASC4	0.00415185	0.384942	0.302682	0.693355
MIR571	0.00419889	0.384942	0.302682	-0.692745
TBL1Y	0.00420357	0.384942	0.302682	0.692685
MAN1B1	0.0042228	0.384942	0.302682	-0.692437
AL139812.1	0.004245	0.384942	0.302682	0.692153
RNF144B	0.00425846	0.384942	0.302682	0.691981
RAB3D	0.00428734	0.384942	0.302682	0.691613
DNAJC13	0.00431296	0.384942	0.302682	0.691288
BAZ1A	0.00432023	0.384942	0.302682	0.691196
RNU6-637P	0.00433587	0.384942	0.302682	-0.690999
FLOT2	0.00433734	0.384942	0.302682	0.690981
ATP9B	0.00435097	0.384942	0.302682	-0.690809
IL17RA	0.00435585	0.384942	0.302682	0.690748
FCGR2A	0.00437984	0.384942	0.302682	0.690448
SULT1B1	0.00438582	0.384942	0.302682	0.690373
RC3H1	0.00444366	0.384942	0.302682	0.689656
RAB8B	0.00445622	0.384942	0.302682	0.689501
HTATIP2	0.00446081	0.384942	0.302682	0.689445
CAP1	0.0044775	0.384942	0.302682	0.689239
EMR2	0.00449036	0.384942	0.302682	0.689082
RNASE1	0.00452729	0.384942	0.302682	0.688631
OSGEP	0.00454327	0.384942	0.302682	-0.688437
KIAA0825	0.00455824	0.384942	0.302682	0.688256
APBB1IP	0.00456912	0.384942	0.302682	0.688124
MIR4767	0.00457219	0.384942	0.302682	-0.688087
CDC42	0.00457357	0.384942	0.302682	0.688071
RP11-1280N14.3	0.00462967	0.384942	0.302682	0.687397
RP11-702L15.4	0.00463357	0.384942	0.302682	-0.687351
MIR1254-1	0.00463574	0.384942	0.302682	-0.687325
EHD1	0.00469044	0.384942	0.302682	0.686675
MMADHC	0.00470801	0.384942	0.302682	0.686468
HSPA1B	0.00471237	0.384942	0.302682	0.686416
STX6	0.0047175	0.384942	0.302682	0.686356
STX10	0.00472912	0.384942	0.302682	0.686219
MSL3	0.00478863	0.384942	0.302682	0.685523
GALNT2	0.00479622	0.384942	0.302682	0.685435
RCOR1	0.0048048	0.384942	0.302682	0.685336
CTD-2245E15.3	0.00483603	0.384942	0.302682	0.684974
RNF122	0.00483849	0.384942	0.302682	-0.684946
VDR	0.00490915	0.384942	0.302682	0.684135
ZNF44	0.00496743	0.384942	0.302682	-0.683474
HMGN2P40	0.00498006	0.384942	0.302682	-0.683331
C9orf78	0.00499111	0.384942	0.302682	-0.683207
Supplementary Table 1C. 391 Genes Significantly Correlated With rPHE Size (p<0.005, |r|>0.6)
Gene ID	p-value(edema/ich)	stepup(p-value(edema/ich))	qvalue(p-value(edema/ich))	PartialCorr(edema/ich)
LSMD1	3.91874e-09	8.29793e-05	5.52803e-05	0.967425
DRD4	6.14188e-07	0.00252183	0.00168003	0.928054
MEX3D	6.24012e-07	0.00252183	0.00168003	0.927873
RP11-571M6.15	7.5012e-07	0.00252183	0.00168003	0.925742
MIR203	8.63593e-07	0.00252183	0.00168003	0.924067
AC126323.1	9.81683e-07	0.00252183	0.00168003	0.922509
AL109750.1	1.16609e-06	0.00252183	0.00168003	0.920365
ETFDH	1.17022e-06	0.00252183	0.00168003	0.92032
KLF11	1.18348e-06	0.00252183	0.00168003	0.920178
MIR3160-1	1.24402e-06	0.00252183	0.00168003	0.919544
CPOX	1.31004e-06	0.00252183	0.00168003	0.918881
PDCL	1.70953e-06	0.00280914	0.00187143	0.915378
FAM8A6P	1.8456e-06	0.00280914	0.00187143	-0.914341
ARV1	2.16014e-06	0.00280914	0.00187143	0.912169
ZNF653	2.27043e-06	0.00280914	0.00187143	0.911471
MAPK8IP1	2.35097e-06	0.00280914	0.00187143	0.910978
RP11-410N8.4	2.39254e-06	0.00280914	0.00187143	0.910729
RNU6-142P	2.60297e-06	0.00280914	0.00187143	0.909522
AC138655.4	2.72375e-06	0.00280914	0.00187143	0.908866
TRMT1	2.86215e-06	0.00280914	0.00187143	0.908143
VPS18	2.96965e-06	0.00280914	0.00187143	0.907602
GRPEL1	3.0264e-06	0.00280914	0.00187143	0.907322
MIR4718	3.05125e-06	0.00280914	0.00187143	0.907201
KBTBD4	3.45024e-06	0.00304411	0.00202797	0.905364
SCARNA24	4.74185e-06	0.00401635	0.00267567	0.900432
RP4-622L5.7	5.72273e-06	0.00466072	0.00310495	0.897391
IGF2-AS	6.23154e-06	0.0048729	0.0032463	0.895981
AC079140.1	6.4435e-06	0.0048729	0.0032463	0.895422
SNORA7A	6.70766e-06	0.00489775	0.00326285	-0.894747
IFT52	7.53539e-06	0.00531873	0.00354331	0.892764
EXOC3L2	8.0084e-06	0.00547025	0.00364425	0.891711
SASS6	8.90684e-06	0.00589382	0.00392643	0.889847
RP5-887A10.1	9.36898e-06	0.00601176	0.004005	0.888948
RPS6KB2	9.7807e-06	0.00609136	0.00405803	0.888178
AC007096.1	1.07844e-05	0.00646051	0.00430396	0.886407
RP3-475N16.1	1.12031e-05	0.00646051	0.00430396	0.885709
MIR28	1.12887e-05	0.00646051	0.00430396	0.885569
MIR451B	1.18004e-05	0.00647727	0.00431512	0.884749
EEF1A1P12	1.28311e-05	0.00647727	0.00431512	0.883185
IPO13	1.31259e-05	0.00647727	0.00431512	0.882757
RANGAP1	1.33127e-05	0.00647727	0.00431512	0.882489
TMED9	1.34312e-05	0.00647727	0.00431512	0.882322
RP11-469J4.3	1.34362e-05	0.00647727	0.00431512	0.882314
CRYBA2	1.34593e-05	0.00647727	0.00431512	0.882282
CDKN1A	1.42952e-05	0.00669823	0.00446232	0.881133
C1RL-AS1	1.4551e-05	0.00669823	0.00446232	0.880793
RP11-545E17.3	1.53369e-05	0.00678996	0.00452343	0.879777
KAT5	1.53916e-05	0.00678996	0.00452343	0.879708
CTNNBL1	1.58008e-05	0.00682822	0.00454892	0.879198
SLC25A22	1.65524e-05	0.00698769	0.00465516	0.878288
PLCB3	1.68298e-05	0.00698769	0.00465516	0.877961
MAMSTR	1.83033e-05	0.00721684	0.00480782	0.876296
ADAMTS17	1.83609e-05	0.00721684	0.00480782	0.876233
MCFD2	1.89041e-05	0.00721684	0.00480782	0.875649
AC024082.3	1.9006e-05	0.00721684	0.00480782	0.875541
KRTAP20-3	1.90859e-05	0.00721684	0.00480782	0.875456
ITGAE	2.06709e-05	0.00767908	0.00511576	0.87384
APOOL	2.26114e-05	0.00825511	0.00549951	0.871995
RP11-112H10.6	2.55707e-05	0.00917727	0.00611385	0.86942
TSACC	2.6382e-05	0.00925093	0.00616292	0.868757
MIR4699	2.67089e-05	0.00925093	0.00616292	0.868495
BATF	2.70866e-05	0.00925093	0.00616292	0.868195
NSG1	2.76887e-05	0.00930649	0.00619993	0.867725
YARS2	2.90461e-05	0.00961017	0.00640224	0.866694
MRPL12	2.96009e-05	0.00964306	0.00642415	0.866284
DIMT1	3.15293e-05	0.0101156	0.00673898	0.864907
RP3-474G15.1	3.20741e-05	0.0101369	0.00675311	0.864531
PRIM2	3.33383e-05	0.0103814	0.00691606	0.863678
RTN1	3.43799e-05	0.0105507	0.00702878	0.862995
RFNG	4.13201e-05	0.0124993	0.00832698	0.858836
GLI4	4.53486e-05	0.0134541	0.00896304	0.856682
DLG5-AS1	4.73744e-05	0.0134541	0.00896304	0.855657
EOGT	4.74354e-05	0.0134541	0.00896304	0.855627
KIF22	4.778e-05	0.0134541	0.00896304	0.855457
TAX1BP3	4.79196e-05	0.0134541	0.00896304	0.855388
MFSD7	4.82886e-05	0.0134541	0.00896304	0.855207
TNFRSF10C	4.92191e-05	0.0135353	0.00901712	-0.854756
RP11-799P8.1	5.28352e-05	0.0140601	0.00936678	0.853066
RN7SKP32	5.36672e-05	0.0140601	0.00936678	0.852691
ZFYVE27	5.3988e-05	0.0140601	0.00936678	0.852548
TSPAN1	5.43191e-05	0.0140601	0.00936678	0.8524
AP000472.3	5.44477e-05	0.0140601	0.00936678	0.852343
INSIG1	5.74205e-05	0.0146492	0.00975918	0.851056
RP11-528A4.2	6.10301e-05	0.0153847	0.0102492	0.849565
EVI5L	6.25406e-05	0.01558	0.0103793	0.848963
RNA5SP406	6.33137e-05	0.0155892	0.0103854	0.848659
NOP14-AS1	6.43811e-05	0.0156698	0.0104391	0.848245
LINC01167	6.89862e-05	0.0165998	0.0110587	0.84652
SAA1	7.10447e-05	0.0169031	0.0112607	0.84578
RP11-933H2.4	7.66936e-05	0.0179612	0.0119656	0.843835
ATP5S	7.72888e-05	0.0179612	0.0119656	0.843637
ATAD3A	7.80368e-05	0.0179612	0.0119656	0.84339
UQCRFS1P1	7.99044e-05	0.0181933	0.0121203	0.842782
RPUSD3	8.3477e-05	0.0188045	0.0125275	0.841651
SPATS2	9.33521e-05	0.0208077	0.013862	0.838718
PAQR4	9.84244e-05	0.0215619	0.0143644	0.83731
CXCR2	9.87725e-05	0.0215619	0.0143644	-0.837216
RP11-445H22.4	0.000100541	0.021724	0.0144724	0.836741
RNU6-613P	0.000102639	0.0219534	0.0146252	0.836185
COPS5	0.000113237	0.023851	0.0158894	0.833516
ADAM15	0.000113764	0.023851	0.0158894	0.833388
RNA5SP128	0.00011624	0.0241313	0.0160761	0.832797
GLT8D1	0.000126014	0.0259062	0.0172586	0.830558
CCDC27	0.000129524	0.0263719	0.0175688	0.829789
ADAP2	0.00014059	0.0283522	0.0188881	0.827472
FPR1	0.000144415	0.028661	0.0190938	-0.826705
C1orf228	0.000144828	0.028661	0.0190938	0.826624
SLC6A6	0.000151337	0.0294845	0.0196424	-0.82536
DNAAF3	0.00015179	0.0294845	0.0196424	0.825274
RNU7-131P	0.000153209	0.0294845	0.0196424	-0.825005
RNU7-8P	0.000154559	0.0294845	0.0196424	-0.824751
AC008154.5	0.000172133	0.032544	0.0216806	0.821602
RP11-318K15.2	0.000175702	0.0329247	0.0219342	-0.820995
LAMB3	0.000182795	0.0339534	0.0226195	0.819818
KLHL28	0.000186004	0.034249	0.0228165	0.819298
RP11-752G15.6	0.000191322	0.0349245	0.0232665	0.818452
RNU6-157P	0.000208107	0.0376639	0.0250915	0.815903
RN7SKP278	0.00021303	0.0380899	0.0253753	0.815187
RNU7-74P	0.000214059	0.0380899	0.0253753	-0.815039
GPR50	0.000216592	0.0382194	0.0254615	-0.814678
ENTPD8	0.00022541	0.0394467	0.0262792	0.813446
FPR2	0.00024179	0.0419664	0.0279578	-0.811258
ATHL1	0.000247443	0.0425842	0.0283694	-0.810531
CXCR1	0.000249372	0.0425842	0.0283694	-0.810286
SCARF1	0.000262828	0.0445231	0.0296611	0.80862
LINC01071	0.000266955	0.0448632	0.0298876	0.808123
ZDHHC4	0.000275167	0.0458793	0.0305645	0.807152
HKDC1	0.000277529	0.0459115	0.030586	0.806877
LMBR1L	0.000290806	0.0474742	0.031627	0.805367
CELF3	0.000291459	0.0474742	0.031627	0.805294
LINC01170	0.000298725	0.0479645	0.0319537	0.804493
RNU1-58P	0.000300188	0.0479645	0.0319537	0.804334
ALOX12	0.000301265	0.0479645	0.0319537	0.804217
RNF32	0.000314721	0.049733	0.0331318	0.802784
AC006296.1	0.000323483	0.0506047	0.0337126	0.801877
RP11-389K14.3	0.000325017	0.0506047	0.0337126	-0.801721
C1GALT1	0.000332838	0.051444	0.0342717	0.800932
MTPAP	0.000339758	0.0517694	0.0344885	0.800246
C1orf198	0.00034002	0.0517694	0.0344885	0.80022
ACTR8	0.000342277	0.0517694	0.0344885	0.799999
KIF3B	0.000357308	0.0536595	0.0357477	0.798557
OXR1	0.000362388	0.053818	0.0358533	0.798081
HEY1	0.000363446	0.053818	0.0358533	0.797982
POLD2	0.00036821	0.0540181	0.0359866	0.797541
AC010297.1	0.0003699	0.0540181	0.0359866	-0.797386
RNU7-21P	0.000381557	0.0553389	0.0368664	-0.796331
RNU7-76P	0.000394752	0.0562132	0.0374489	-0.795168
IFT74	0.000394829	0.0562132	0.0374489	0.795161
TRAK1	0.00039555	0.0562132	0.0374489	0.795099
TMEM135	0.000401694	0.0567058	0.0377771	0.794569
NR1D1	0.000419273	0.0583975	0.0389041	0.793089
RP11-750H9.5	0.000419409	0.0583975	0.0389041	0.793077
RP4-560B9.4	0.000421951	0.0583975	0.0389041	0.792868
VCX3B	0.000430339	0.0591716	0.0394198	0.792183
TTLL1	0.000436196	0.0595901	0.0396986	0.791711
RNU6-458P	0.000467888	0.0631273	0.0420551	0.789243
FAM8A1	0.000468052	0.0631273	0.0420551	-0.789231
EFHD1	0.000487047	0.0646412	0.0430636	0.787817
AC102953.6	0.000487203	0.0646412	0.0430636	-0.787806
GOT2	0.000488434	0.0646412	0.0430636	0.787715
TMEM9B-AS1	0.000511189	0.0671519	0.0447362	0.786083
CTC-339D2.1	0.000513747	0.0671519	0.0447362	0.785904
FAM13A-AS1	0.000520819	0.0676586	0.0450738	-0.785411
XPO4	0.000524979	0.0677831	0.0451568	0.785123
KIRREL2	0.000533203	0.0684277	0.0455862	0.78456
RNU7-23P	0.00054264	0.0688613	0.045875	-0.783923
CTD-2140B24.4	0.000543086	0.0688613	0.045875	0.783893
NME2P1	0.00058199	0.0728729	0.0485475	0.781358
RNU7-77P	0.000582714	0.0728729	0.0485475	-0.781312
RP11-254B13.1	0.000585048	0.0728729	0.0485475	0.781165
SORL1	0.000588727	0.0729023	0.0485671	-0.780933
DPYSL4	0.000593262	0.0730368	0.0486567	0.78065
RP11-213H15.1	0.000619247	0.0757952	0.0504943	-0.779057
SKP2	0.000626581	0.076252	0.0507986	0.778617
MIR328	0.000633537	0.076658	0.0510692	-0.778204
FFAR2	0.000638937	0.0768721	0.0512118	-0.777886
AC018450.1	0.000648815	0.0776195	0.0517097	0.77731
RNU7-150P	0.000656744	0.0781267	0.0520476	0.776852
HERC3	0.000664901	0.0786551	0.0523996	-0.776386
RP11-338E21.2	0.000676338	0.0795637	0.0530049	-0.77574
HAUS1	0.000686164	0.0802736	0.0534778	0.775193
ABRACL	0.000702663	0.0814095	0.0542345	0.774287
PUS7	0.000703562	0.0814095	0.0542345	0.774238
F2RL1	0.000748568	0.0861463	0.0573902	0.771856
MIR598	0.000771293	0.0882168	0.0587695	0.770696
RELT	0.000774891	0.0882168	0.0587695	0.770515
RNU6-329P	0.000789256	0.0893716	0.0595389	-0.7698
RP11-73M14.1	0.000804375	0.0905992	0.0603567	0.769058
SLC25A37	0.000843327	0.0944839	0.0629446	-0.767197
SLC6A6P1	0.00087046	0.0970104	0.0646278	-0.765941
RP11-400K9.3	0.000877792	0.0973154	0.064831	-0.765607
TRAPPC2	0.000898197	0.0985116	0.0656279	0.76469
CTD-2245E15.3	0.000900377	0.0985116	0.0656279	0.764593
MERTK	0.000902539	0.0985116	0.0656279	0.764497
NARF	0.000909504	0.0987628	0.0657953	-0.764189
REEP3	0.00095438	0.103107	0.0686894	0.762249
CXCL2	0.000983298	0.105692	0.0704115	0.761037
RNU7-63P	0.000991563	0.106042	0.0706447	-0.760696
MASTL	0.0010091	0.106711	0.0710904	0.75998
STAG3L4	0.00101055	0.106711	0.0710904	0.759922
RNU6-234P	0.00101294	0.106711	0.0710904	0.759825
ZNF287	0.00105975	0.110857	0.0738526	0.757968
RANBP20P	0.00106276	0.110857	0.0738526	-0.757851
RP11-2F9.3	0.00108278	0.112193	0.0747423	0.757079
ZNF619	0.00108617	0.112193	0.0747423	0.756949
MEFV	0.00111135	0.113241	0.0754405	-0.755996
ACSF3	0.00111167	0.113241	0.0754405	0.755984
MIR4793	0.00111236	0.113241	0.0754405	-0.755959
TSGA10IP	0.00113543	0.115037	0.0766371	-0.755102
RP1-317E23.6	0.0011517	0.116129	0.0773647	0.754506
SNORA70B	0.00118663	0.119084	0.0793334	0.753249
PYCR1	0.00119866	0.119724	0.0797597	0.752823
RNU7-3P	0.00120968	0.120258	0.0801155	-0.752436
RNU7-28P	0.0012475	0.123439	0.0822342	-0.751128
MIR1538	0.00131419	0.129224	0.0860886	-0.748899
RP11-104L21.2	0.0013206	0.129224	0.0860886	0.748689
FBF1	0.00132428	0.129224	0.0860886	0.748569
BRD1	0.00134018	0.129596	0.086336	0.748055
TSTD1	0.00134033	0.129596	0.086336	0.74805
LINC00999	0.00135382	0.129916	0.0865493	-0.747617
KIAA0226L	0.00135591	0.129916	0.0865493	-0.74755
RP11-567I13.1	0.00136701	0.13039	0.086865	-0.747197
TREM1	0.00138869	0.131863	0.0878463	-0.746514
SNORD116-1	0.00143618	0.135763	0.0904448	0.745047
WRN	0.00145359	0.136799	0.0911349	0.744519
RNU7-12P	0.00149355	0.137992	0.0919297	-0.743326
RNU6-1224P	0.00149451	0.137992	0.0919297	-0.743298
EBF4	0.00149671	0.137992	0.0919297	0.743233
DCUN1D5	0.00149895	0.137992	0.0919297	0.743166
GSS	0.00149959	0.137992	0.0919297	0.743148
HIP1R	0.00150537	0.137992	0.0919297	0.742978
GLRX2	0.00151659	0.138421	0.0922154	0.74265
RP5-1103B4.3	0.00152862	0.138777	0.0924522	-0.7423
SLC9A3	0.00153359	0.138777	0.0924522	0.742156
RP11-68I3.11	0.00156192	0.140739	0.0937598	-0.741343
VAMP8	0.00158145	0.141895	0.0945296	0.74079
VEZT	0.00164396	0.146881	0.0978513	0.739054
LITAF	0.00166623	0.148245	0.0987601	-0.738449
RP11-97E7.2	0.00167326	0.148248	0.098762	0.738259
TFEB	0.00171909	0.151674	0.101044	-0.737038
RP11-290F5.1	0.00172879	0.151897	0.101193	-0.736782
FCGR2A	0.00175942	0.153949	0.10256	-0.735984
ARHGAP26	0.00179106	0.155148	0.103359	-0.735171
NEDD8	0.00179254	0.155148	0.103359	0.735133
RNF135	0.0017951	0.155148	0.103359	-0.735068
ELOVL7	0.00181584	0.156303	0.104128	0.734542
MIR193A	0.00184624	0.158276	0.105442	-0.733781
KRTAP20-2	0.0018872	0.161135	0.107347	-0.73277
SIN3B	0.00190721	0.16163	0.107677	0.732282
SLC25A46	0.00191065	0.16163	0.107677	0.732199
RP11-9M16.2	0.00192158	0.16163	0.107677	-0.731935
RNU7-18P	0.00192573	0.16163	0.107677	-0.731835
RP3-461P17.10	0.00193784	0.16163	0.107677	-0.731544
TXNDC16	0.00194799	0.16163	0.107677	0.731301
TECPR2	0.00195171	0.16163	0.107677	-0.731213
ATP5I	0.00195406	0.16163	0.107677	0.731157
SMUG1	0.001978	0.162973	0.108572	0.73059
RNU6-810P	0.00199064	0.163379	0.108842	-0.730293
ADAM23	0.00205253	0.167808	0.111793	0.728861
STX18	0.00207355	0.167821	0.111801	0.728382
RNU7-22P	0.00208133	0.167821	0.111801	-0.728206
TMUB1	0.00208464	0.167821	0.111801	0.728131
DZIP3	0.00208884	0.167821	0.111801	0.728036
RNU7-13P	0.00209231	0.167821	0.111801	-0.727958
CTD-2576F9.1	0.002114	0.167852	0.111822	0.727472
RNU7-123P	0.00211987	0.167852	0.111822	-0.727341
TTI2	0.00212182	0.167852	0.111822	0.727297
THYN1	0.00212441	0.167852	0.111822	0.72724
DHTKD1	0.00216899	0.170738	0.113744	-0.726256
MIR4296	0.00218694	0.171513	0.114261	-0.725865
CTDSPL2	0.00221568	0.173125	0.115335	0.725244
DENND3	0.00222456	0.173181	0.115372	-0.725053
PRSS3	0.00223522	0.173373	0.1155	0.724825
IGF2R	0.00228286	0.176421	0.117531	-0.723816
YPEL1	0.00231913	0.178573	0.118964	-0.723059
TBCAP1	0.00235875	0.180966	0.120558	0.722244
PCNA	0.00237816	0.181756	0.121085	0.721848
EFTUD1P1	0.00238622	0.181756	0.121085	0.721684
NAA20	0.0024252	0.182589	0.12164	0.7209
AC004471.9	0.0024333	0.182589	0.12164	-0.720738
TSR1	0.00244095	0.182589	0.12164	0.720585
RPS10	0.00245878	0.182589	0.12164	0.720232
SNORA7	0.00246016	0.182589	0.12164	0.720204
STX3	0.0024646	0.182589	0.12164	-0.720116
IGF1R	0.00246828	0.182589	0.12164	-0.720044
DOCK5	0.00247278	0.182589	0.12164	-0.719955
TRGV9	0.00247476	0.182589	0.12164	0.719916
ZNF622	0.00250326	0.184051	0.122614	0.719358
RNU7-80P	0.00253353	0.185632	0.123667	-0.71877
DLG4	0.00255184	0.186328	0.124131	0.718418
CCNYL1	0.00257018	0.186515	0.124255	0.718067
RP11-218E20.2	0.00257201	0.186515	0.124255	-0.718032
AC104802.1	0.00259268	0.187372	0.124826	-0.717638
RP1-92C8.3	0.00262315	0.188009	0.125251	-0.717063
ZFYVE20	0.00262385	0.188009	0.125251	0.71705
ICT1	0.00263499	0.188009	0.125251	0.716841
STX4	0.00263701	0.188009	0.125251	0.716804
ABCA1	0.00271633	0.193015	0.128585	-0.715337
EPHB1	0.00275754	0.194289	0.129434	-0.714589
RNU7-143P	0.00276132	0.194289	0.129434	-0.714521
LIMK2	0.00277359	0.194289	0.129434	-0.7143
PLOD3	0.00277882	0.194289	0.129434	0.714206
RP11-603J24.17	0.00278932	0.194289	0.129434	-0.714018
SEC14L1	0.00278932	0.194289	0.129434	-0.714018
RNU7-7P	0.00284327	0.197398	0.131505	-0.71306
PARL	0.00286933	0.197931	0.131861	0.712603
MICALCL	0.00286965	0.197931	0.131861	-0.712598
KB-1027C11.4	0.00290391	0.199644	0.133002	-0.712001
ATP4A	0.00301929	0.206905	0.137839	0.710034
PELI1	0.00304262	0.207831	0.138456	-0.709644
RP11-998D10.7	0.00305565	0.207831	0.138456	-0.709427
MIR631	0.00306574	0.207831	0.138456	-0.709259
MGAM	0.00307206	0.207831	0.138456	-0.709154
GMPPA	0.00309581	0.20877	0.139081	0.708762
MORF4	0.00310783	0.208915	0.139178	0.708565
CCL3L1	0.00316376	0.212002	0.141235	0.707654
CSAD	0.00319078	0.212181	0.141354	-0.707218
BRIX1	0.00320364	0.212181	0.141354	0.707012
AC108137.1	0.0032092	0.212181	0.141354	-0.706923
FARSA	0.00320976	0.212181	0.141354	0.706914
TOMM7	0.00321653	0.212181	0.141354	0.706806
WDR74	0.00325317	0.21291	0.141839	0.706224
AQP9	0.00325568	0.21291	0.141839	-0.706184
FAM8A4P	0.00325774	0.21291	0.141839	-0.706152
ZDHHC18	0.00335188	0.217929	0.145183	-0.704681
MRPL51	0.00336681	0.217929	0.145183	0.704451
FBXW8	0.00336844	0.217929	0.145183	0.704426
AHI1	0.00337704	0.217929	0.145183	0.704294
CASP7	0.00338601	0.217929	0.145183	0.704156
UBE2Z	0.00340546	0.218313	0.145439	0.703859
UXS1	0.00341403	0.218313	0.145439	0.703728
RP11-316J7.4	0.00342291	0.218313	0.145439	0.703593
MRPL41	0.00347186	0.22067	0.147009	0.702854
MBIP	0.0034807	0.22067	0.147009	0.702721
CEP85	0.00351475	0.221476	0.147546	0.702213
ALPL	0.0035279	0.221476	0.147546	-0.702017
RP11-325K4.2	0.00352887	0.221476	0.147546	-0.702003
SNORD1B	0.00353845	0.221476	0.147546	0.701861
CHCHD1	0.0035457	0.221476	0.147546	0.701754
MIR4472-2	0.00358212	0.222715	0.148371	-0.701218
PRKRA	0.00358658	0.222715	0.148371	0.701153
RP11-96H19.1	0.0035997	0.222876	0.148479	-0.700961
NUAK2	0.00361564	0.223205	0.148698	-0.700729
RGMA	0.00362609	0.223205	0.148698	0.700577
TSFM	0.00366383	0.224874	0.14981	0.700032
RP11-196I18.3	0.00369678	0.225745	0.15039	0.69956
RNU7-187P	0.00369934	0.225745	0.15039	-0.699523
RNA5SP167	0.00377785	0.229614	0.152968	-0.698412
AL035106.1	0.00378443	0.229614	0.152968	-0.698319
TMEM241	0.00384324	0.232014	0.154567	0.6975
ARHGAP27	0.00384591	0.232014	0.154567	0.697463
EIF3J	0.00386477	0.23249	0.154883	0.697202
TMEM154	0.00389022	0.233178	0.155342	-0.696852
RP11-187O7.3	0.00389823	0.233178	0.155342	-0.696742
GUCY2D	0.00397063	0.236714	0.157697	0.695758
XPO6	0.0039797	0.236714	0.157697	-0.695636
MIR1226	0.00407463	0.241682	0.161007	-0.694369
RNU6-294P	0.00410001	0.242508	0.161557	-0.694034
TMEM160	0.0041712	0.246031	0.163905	0.693104
TNFRSF10D	0.00423376	0.247373	0.164799	-0.692297
MRPL21	0.00423795	0.247373	0.164799	0.692243
PTGS2	0.00426169	0.247373	0.164799	-0.691939
FAM132A	0.0042621	0.247373	0.164799	-0.691934
PHPT1	0.00426396	0.247373	0.164799	0.69191
RNU6-417P	0.00426405	0.247373	0.164799	-0.691909
FBXL19	0.00428589	0.247961	0.16519	0.691631
LUCAT1	0.00430799	0.248211	0.165357	-0.691351
AL031594.1	0.00432168	0.248211	0.165357	-0.691178
COMMD3	0.00432676	0.248211	0.165357	0.691114
AC083864.3	0.00437762	0.248211	0.165357	-0.690476
CD200R1	0.00437939	0.248211	0.165357	0.690454
AAGAB	0.00437949	0.248211	0.165357	0.690453
DICER1	0.00437987	0.248211	0.165357	-0.690448
FAM96B	0.00438399	0.248211	0.165357	0.690396
RNU6-957P	0.00443451	0.250402	0.166816	-0.689769
SYNJ2BP-COX16	0.00447893	0.25144	0.167508	0.689222
GLULP4	0.00448373	0.25144	0.167508	-0.689163
FAM53C	0.00448852	0.25144	0.167508	-0.689104
RP11-363D14.1	0.00453994	0.25365	0.16898	-0.688478
MRPL9	0.00461503	0.25713	0.171299	0.687572
EPB41L2	0.00462653	0.25713	0.171299	0.687435
ANO2	0.00469686	0.260202	0.173345	0.686599
LSM1	0.00470637	0.260202	0.173345	0.686487
DGAT2	0.0047337	0.260523	0.173559	-0.686165
KCNJ15	0.00474242	0.260523	0.173559	-0.686063
PQLC1	0.00474908	0.260523	0.173559	-0.685985
RP1-232L22__B.1	0.00479754	0.262501	0.174877	-0.68542
CAMKMT	0.00483703	0.26398	0.175862	0.684963
AC100791.2	0.00489878	0.266662	0.177649	-0.684254
ABTB1	0.00498023	0.268948	0.179172	-0.683329
AC010928.1	0.00498435	0.268948	0.179172	-0.683283

## Sheet: ST2. IPA Pathways
Supplementary Table 2A. IPA Canonical Pathway Enrichment for 440 Genes Significant to ICH Volume (passing BH p<0.05)
Ingenuity Canonical Pathways	p-value	-log(p value)	BH p-value	-log(BH p-value)	Ratio ICH	z-score ICH	Molecules ICH
TREM1 Signaling	2.13796e-10	9.67	9.12011e-08	7.04	0.188	3.606	CASP5,ICAM1,IL1B,JAK2,LAT2,MAPK1,MAPK3,NLRC4,STAT5B,TLR1,TLR10,TLR5,TLR8
Role of Tissue Factor in Cancer	2.18776e-09	8.66	4.57088e-07	6.34	0.129	#NUM!	CDC42,FGR,GNA13,HCK,IL1B,JAK2,LIMK2,MAPK1,MAPK14,MAPK3,PIK3CG,PTK2B,RALB,RPS6KA1,STAT5B
Toll-like Receptor Signaling	6.45654e-09	8.19	9.33254e-07	6.03	0.162	2.333	IL1B,IL1RN,MAP2K6,MAP4K4,MAPK1,MAPK14,MAPK8,NFKBIA,TLR1,TLR10,TLR5,TLR8
B Cell Receptor Signaling	1.65959e-08	7.78	1.77828e-06	5.75	0.0966	3	APBB1IP,BCL6,CAMK2G,CDC42,FCGR2A,GSK3B,MAP2K6,MAPK1,MAPK14,MAPK3,MAPK8,NFKBIA,PIK3AP1,PIK3CG,PTK2B,RALB,VAV3
Fcγ Receptor-mediated Phagocytosis in Macrophages and Monocytes	9.12011e-08	7.04	7.76247e-06	5.11	0.129	3.464	ARPC5,CDC42,FCGR2A,FGR,HCK,MAPK1,MAPK3,PIK3CG,PRKCD,PTK2B,VASP,VAV3
Chemokine Signaling	1.09648e-07	6.96	7.76247e-06	5.11	0.143	2.111	CAMK2G,GNAI3,LIMK2,MAPK1,MAPK14,MAPK3,MAPK8,PIK3CG,PPP1R12A,PTK2B,RALB
IL-17A Signaling in Fibroblasts	1.41254e-07	6.85	8.51138e-06	5.07	0.229	#NUM!	CEBPB,GSK3B,IL17RA,MAPK1,MAPK14,MAPK3,NFKBIA,NFKBIZ
IL-17 Signaling	1.62181e-07	6.79	8.70964e-06	5.06	0.138	#NUM!	CEBPB,GSK3B,IL17RA,JAK2,MAP2K6,MAPK1,MAPK14,MAPK3,MAPK8,PIK3CG,RALB
IL-6 Signaling	3.16228e-07	6.5	1.28825e-05	4.89	0.105	3.051	CEBPB,IL1B,IL1RN,JAK2,MAP2K6,MAP4K4,MAPK1,MAPK14,MAPK3,MAPK8,NFKBIA,PIK3CG,RALB
NF-κB Signaling	3.54813e-07	6.45	1.28825e-05	4.89	0.0888	2.496	GSK3B,IL1B,IL1RN,MAP2K6,MAP4K4,MAPK8,NFKBIA,PIK3CG,RALB,TANK,TDP2,TLR1,TLR10,TLR5,TLR8
IL-10 Signaling	3.63078e-07	6.44	1.28825e-05	4.89	0.145	#NUM!	FCGR2A,IL10RB,IL1B,IL1RN,MAP2K6,MAP4K4,MAPK1,MAPK14,MAPK8,NFKBIA
Role of Macrophages, Fibroblasts and Endothelial Cells in Rheumatoid Arthritis	3.63078e-07	6.44	1.28825e-05	4.89	0.0676	#NUM!	CAMK2G,CEBPB,GSK3B,ICAM1,IL17RA,IL1B,IL1RN,JAK2,MAP2K6,MAPK1,MAPK14,MAPK3,NFKBIA,PIK3CG,PRKCD,RALB,TLR1,TLR10,TLR5,TLR8
Role of IL-17A in Arthritis	4.0738e-07	6.39	1.34896e-05	4.87	0.167	#NUM!	IL17RA,MAP2K6,MAPK1,MAPK14,MAPK3,MAPK8,NFKBIA,PIK3CG,RPS6KA1
Cholecystokinin/Gastrin-mediated Signaling	1.04713e-06	5.98	3.01995e-05	4.52	0.103	2.714	CDC42,GNA13,IL1B,IL1RN,MAP2K6,MAPK1,MAPK14,MAPK3,MAPK8,PRKCD,PTK2B,RALB
NRF2-mediated Oxidative Stress Response	1.07152e-06	5.97	3.01995e-05	4.52	0.0815	2.53	AKR7A2,DNAJC5,GSK3B,GSR,JUNB,MAP2K6,MAPK1,MAPK14,MAPK3,MAPK8,NFE2L2,NQO2,PIK3CG,PRKCD,RALB
Endocannabinoid Cancer Inhibition Pathway	1.41254e-06	5.85	3.71535e-05	4.43	0.0922	1.941	CAMKK2,CASP4,CASP5,GNA13,GNAI3,GSK3B,MAP2K6,MAPK1,MAPK14,MAPK3,PIK3CG,PRKAA1,PRKAR2A
CD40 Signaling	1.8197e-06	5.74	4.16869e-05	4.38	0.141	1	ICAM1,MAP2K6,MAPK1,MAPK14,MAPK3,MAPK8,NFKBIA,PIK3CG,TANK
IL-17A Signaling in Airway Cells	1.8197e-06	5.74	4.16869e-05	4.38	0.141	1.414	GSK3B,IL17RA,JAK2,MAPK1,MAPK14,MAPK3,MAPK8,NFKBIA,PIK3CG
LPS-stimulated MAPK Signaling	1.86209e-06	5.73	4.16869e-05	4.38	0.122	2.53	CDC42,MAP2K6,MAPK1,MAPK14,MAPK3,MAPK8,NFKBIA,PIK3CG,PRKCD,RALB
IL-8 Signaling	2.18776e-06	5.66	4.67735e-05	4.33	0.0769	3.051	CDC42,GNA13,GNAI3,ICAM1,ITGAM,LIMK2,MAP4K4,MAPK1,MAPK3,MAPK8,PIK3CG,PRKCD,PTK2B,RALB,VASP
IL-22 Signaling	3.0903e-06	5.51	6.16595e-05	4.21	0.25	1.633	IL10RB,MAPK1,MAPK14,MAPK3,MAPK8,STAT5B
PPARα/RXRα Activation	3.46737e-06	5.46	6.76083e-05	4.17	0.0791	-0.277	ACAA1,IL1B,JAK2,MAP2K6,MAP4K4,MAPK1,MAPK14,MAPK3,MAPK8,NFKBIA,PRKAA1,PRKAR2A,RALB,STAT5B
Role of JAK family kinases in IL-6-type Cytokine Signaling	3.98107e-06	5.4	7.4131e-05	4.13	0.24	#NUM!	JAK2,MAPK1,MAPK14,MAPK3,MAPK8,STAT5B
Phagosome Formation	4.16869e-06	5.38	7.4131e-05	4.13	0.1	#NUM!	CDC42,FCAR,FCGR2A,ITGAM,MARCKS,PIK3CG,PRKCD,TLR1,TLR10,TLR5,TLR8
Role of PKR in Interferon Induction and Antiviral Response	4.89779e-06	5.31	8.51138e-05	4.07	0.0982	0.632	CASP5,HSPA1A/HSPA1B,HSPA6,IFNGR2,IL1B,MAP2K6,MAPK1,MAPK14,MAPK3,MAPK8,NFKBIA
ErbB Signaling	5.37032e-06	5.27	8.70964e-05	4.06	0.109	1.897	CDC42,GSK3B,MAP2K6,MAPK1,MAPK14,MAPK3,MAPK8,PIK3CG,PRKCD,RALB
Opioid Signaling Pathway	7.94328e-06	5.1	0.000125893	3.9	0.0656	2.5	CAMK2G,CDC42,FGR,GNAI3,GSK3B,HCK,MAP2K6,MAPK1,MAPK3,NFKBIA,PIK3CG,PRKAR2A,PRKCD,RALB,RGS14,RPS6KA1
Adrenomedullin signaling pathway	8.91251e-06	5.05	0.000134896	3.87	0.0729	2.673	ADM,CEBPB,GSK3B,IL1B,IL1RN,MAP2K6,MAPK1,MAPK14,MAPK3,MAPK8,PIK3CG,PRKAR2A,PTK2B,RALB
Prolactin Signaling	1.31826e-05	4.88	0.000194984	3.71	0.111	2.646	CEBPB,JAK2,MAPK1,MAPK3,NMI,PIK3CG,PRKCD,RALB,STAT5B
Acute Phase Response Signaling	1.7378e-05	4.76	0.000234423	3.63	0.0734	3.051	CEBPB,IL1B,IL1RN,JAK2,MAP2K6,MAPK1,MAPK14,MAPK3,MAPK8,NFKBIA,PIK3CG,RALB,SERPINA1
Reelin Signaling in Neurons	1.77828e-05	4.75	0.000234423	3.63	0.0859	2.111	ARPC5,CAMK2G,CDC42,FGR,GSK3B,HCK,MAP2K6,MAPK1,MAPK3,MAPK8,PIK3CG
Tec Kinase Signaling	1.77828e-05	4.75	0.000234423	3.63	0.0789	2.333	CDC42,FGR,GNA13,GNAI3,HCK,JAK2,MAPK8,PIK3CG,PRKCD,PTK2B,STAT5B,VAV3
Pyridoxal 5'-phosphate Salvage Pathway	1.90546e-05	4.72	0.000245471	3.61	0.123	1.414	LIMK2,MAP2K6,MAPK1,MAPK3,MAPK8,PRKAA1,PRKCD,SGK1
Inflammasome pathway	2.13796e-05	4.67	0.000263027	3.58	0.25	2.236	AIM2,CASP5,IL1B,NAIP,NLRC4
Hepatic Fibrosis Signaling Pathway	2.45471e-05	4.61	0.000301995	3.52	0.0529	2.524	CDC42,CEBPB,GNAI3,GSK3B,ICAM1,IL17RA,IL1B,IL1RN,JAK2,MAP2K6,MAPK1,MAPK14,MAPK3,MAPK8,NFKBIA,PIK3CG,PRKAR2A,PRKCD,RALB
Production of Nitric Oxide and Reactive Oxygen Species in Macrophages	2.75423e-05	4.56	0.000323594	3.49	0.0703	2.111	CDC42,IFNGR2,JAK2,MAPK1,MAPK14,MAPK3,MAPK8,NFKBIA,PIK3CG,PPP1R12A,PRKCD,SERPINA1,SPI1
Natural Killer Cell Signaling	2.88403e-05	4.54	0.000331131	3.48	0.0699	3.606	CDC42,FCGR2A,HSPA1A/HSPA1B,HSPA6,JAK2,LIMK2,MAPK1,MAPK14,MAPK3,PIK3CG,PTK2B,RALB,VAV3
GM-CSF Signaling	3.23594e-05	4.49	0.000363078	3.44	0.114	2.828	CAMK2G,HCK,JAK2,MAPK1,MAPK3,PIK3CG,RALB,STAT5B
Apelin Endothelial Signaling Pathway	3.31131e-05	4.48	0.000363078	3.44	0.0885	2.53	GNA13,GNAI3,ICAM1,MAPK1,MAPK3,MAPK8,PIK3CG,PRKAA1,PRKCD,RALB
Synaptogenesis Signaling Pathway	3.46737e-05	4.46	0.000363078	3.44	0.0557	2.5	ARPC5,CAMK2G,CDC42,DNAJC5,FGR,GSK3B,HCK,MAPK1,MAPK14,MAPK3,MARCKS,PIK3CG,PRKAR2A,PRKCD,RAB5A,RALB,STXBP2
Endocannabinoid Developing Neuron Pathway	3.63078e-05	4.44	0.000371535	3.43	0.0877	1.667	GNAI3,GSK3B,MAP2K6,MAPK1,MAPK14,MAPK3,MAPK8,PIK3CG,PRKAR2A,RALB
Renin-Angiotensin Signaling	4.16869e-05	4.38	0.00042658	3.37	0.0862	2.53	JAK2,MAPK1,MAPK14,MAPK3,MAPK8,PIK3CG,PRKAR2A,PRKCD,PTK2B,RALB
Leukocyte Extravasation Signaling	4.2658e-05	4.37	0.00042658	3.37	0.0674	1.941	CDC42,GNAI3,ICAM1,ITGAM,MAPK1,MAPK14,MAPK8,PIK3CG,PRKCD,PTK2B,TIMP2,VASP,VAV3
IL-15 Signaling	4.89779e-05	4.31	0.000467735	3.33	0.108	2.121	IL5RA,JAK2,MAPK1,MAPK14,MAPK3,PIK3CG,RALB,STAT5B
Role of Pattern Recognition Receptors in Recognition of Bacteria and Viruses	5.01187e-05	4.3	0.000467735	3.33	0.0769	2.333	IL1B,MAPK1,MAPK3,MAPK8,NLRC4,PIK3CG,PRKCD,RNASEL,TLR1,TLR5,TLR8
GNRH Signaling	5.01187e-05	4.3	0.000467735	3.33	0.071	2.887	CAMK2G,CDC42,GNAI3,MAP2K6,MAPK1,MAPK14,MAPK3,MAPK8,PRKAR2A,PRKCD,PTK2B,RALB
Salvage Pathways of Pyrimidine Ribonucleotides	5.24807e-05	4.28	0.000467735	3.33	0.0938	1.667	LIMK2,MAP2K6,MAPK1,MAPK3,MAPK8,PRKAA1,PRKCD,SGK1,UPP1
TGF-β Signaling	5.24807e-05	4.28	0.000467735	3.33	0.0938	1.89	CDC42,MAP2K6,MAPK1,MAPK14,MAPK3,MAPK8,RALB,TFE3,VDR
Neuroinflammation Signaling Pathway	5.7544e-05	4.24	0.000501187	3.3	0.0557	2.84	GSK3B,ICAM1,IFNGR2,IL1B,JAK2,MAPK1,MAPK14,MAPK3,MAPK8,NAIP,NFE2L2,PIK3CG,TLR1,TLR10,TLR5,TLR8
Erythropoietin Signaling	6.0256e-05	4.22	0.000501187	3.3	0.105	#NUM!	JAK2,MAPK1,MAPK3,NFKBIA,PIK3CG,PRKCD,RALB,STAT5B
Neurotrophin/TRK Signaling	6.0256e-05	4.22	0.000501187	3.3	0.105	2.121	CDC42,MAP2K6,MAPK1,MAPK3,MAPK8,PIK3CG,RALB,RPS6KA1
Apoptosis Signaling	6.16595e-05	4.21	0.000501187	3.3	0.0918	-2.121	CAPN7,MAP4K4,MAPK1,MAPK3,MAPK8,NAIP,NFKBIA,RALB,RPS6KA1
Cdc42 Signaling	6.45654e-05	4.19	0.000512861	3.29	0.082	1	ARPC5,CDC42,CDC42SE1,EXOC6,GSK3B,LIMK2,MAPK1,MAPK14,MAPK8,PPP1R12A
IL-17A Signaling in Gastric Cells	6.76083e-05	4.17	0.000524807	3.28	0.2	1.342	IL17RA,MAPK1,MAPK14,MAPK3,MAPK8
Systemic Lupus Erythematosus In B Cell Signaling Pathway	6.76083e-05	4.17	0.000524807	3.28	0.0577	2.84	FCGR2A,FGR,GSK3B,HCK,IFNGR2,IL1B,JAK2,MAP4K4,MAPK1,MAPK3,PIK3AP1,PIK3CG,PRKCD,RALB,TLR8
Glucocorticoid Receptor Signaling	9.12011e-05	4.04	0.000691831	3.16	0.0515	#NUM!	CEBPB,HSPA1A/HSPA1B,HSPA6,ICAM1,IL1B,IL1RN,JAK2,MAPK1,MAPK14,MAPK3,MAPK8,NFKBIA,PIK3CG,PRKAA1,RALB,SGK1,STAT5B
Endothelin-1 Signaling	9.77237e-05	4.01	0.000724436	3.14	0.0663	2.714	CASP4,CASP5,ECE1,GNA13,GNAI3,MAPK1,MAPK14,MAPK3,MAPK8,PIK3CG,PRKCD,RALB
IL-2 Signaling	0.0001	4	0.000724436	3.14	0.115	2.449	MAPK1,MAPK3,MAPK8,PIK3CG,PTK2B,RALB,STAT5B
Gα12/13 Signaling	0.000102329	3.99	0.00074131	3.13	0.0775	2.333	CDC42,GNA13,MAPK1,MAPK3,MAPK8,NFKBIA,PIK3CG,PTK2B,RALB,VAV3
HMGB1 Signaling	0.000114815	3.94	0.000812831	3.09	0.0701	2.714	CDC42,ICAM1,IFNGR2,IL1B,MAP2K6,MAPK1,MAPK14,MAPK3,MAPK8,PIK3CG,RALB
Xenobiotic Metabolism General Signaling Pathway	0.00011749	3.93	0.000812831	3.09	0.0763	2.53	MAP2K6,MAPK1,MAPK14,MAPK3,MAPK8,NFE2L2,NQO2,PIK3CG,PRKCD,RALB
Thrombopoietin Signaling	0.000123027	3.91	0.000831764	3.08	0.111	2.646	JAK2,MAPK1,MAPK3,PIK3CG,PRKCD,RALB,STAT5B
Role of Osteoblasts, Osteoclasts and Chondrocytes in Rheumatoid Arthritis	0.000123027	3.91	0.000831764	3.08	0.0607	#NUM!	ALPL,GSK3B,IL1B,IL1RN,MAP2K6,MAPK1,MAPK14,MAPK3,MAPK8,NAIP,NFKBIA,PIK3CG,PTK2B
STAT3 Pathway	0.000141254	3.85	0.000933254	3.03	0.0746	2.121	IL10RB,IL17RA,IL1B,IL5RA,JAK2,MAPK1,MAPK14,MAPK3,MAPK8,RALB
RANK Signaling in Osteoclasts	0.000144544	3.84	0.000933254	3.03	0.093	1.89	MAP2K6,MAPK1,MAPK14,MAPK3,MAPK8,NFKBIA,PIK3CG,PTK2B
Rac Signaling	0.000151356	3.82	0.000954993	3.02	0.0818	2.333	ARPC5,CDC42,LIMK2,MAPK1,MAPK3,MAPK8,PIK3CG,PTK2B,RALB
Insulin Receptor Signaling	0.000151356	3.82	0.000954993	3.02	0.0741	1.265	GSK3B,JAK2,MAPK1,MAPK3,MAPK8,PIK3CG,PPP1R12A,PRKAR2A,RALB,SGK1
Dendritic Cell Maturation	0.000162181	3.79	0.001	3	0.0675	2.714	FCGR2A,ICAM1,IL1B,IL1RN,JAK2,MAPK1,MAPK14,MAPK3,MAPK8,NFKBIA,PIK3CG
Molecular Mechanisms of Cancer	0.00017378	3.76	0.00107152	2.97	0.0471	#NUM!	CAMK2G,CDC42,FANCD2,GNA13,GNAI3,GSK3B,JAK2,MAP2K6,MAPK1,MAPK14,MAPK3,MAPK8,NAIP,NFKBIA,PIK3CG,PRKAR2A,PRKCD,RALB
Role of JAK1 and JAK3 in γc Cytokine Signaling	0.00018197	3.74	0.00109648	2.96	0.104	#NUM!	JAK2,MAPK1,MAPK3,PIK3CG,PTK2B,RALB,STAT5B
Fc Epsilon RI Signaling	0.000199526	3.7	0.00114815	2.94	0.0789	2.333	MAP2K6,MAPK1,MAPK14,MAPK3,MAPK8,PIK3CG,PRKCD,RALB,VAV3
fMLP Signaling in Neutrophils	0.000199526	3.7	0.00114815	2.94	0.0789	2.333	ARPC5,CDC42,GNAI3,MAPK1,MAPK3,NFKBIA,PIK3CG,PRKCD,RALB
Sphingosine-1-phosphate Signaling	0.000199526	3.7	0.00114815	2.94	0.0789	1.414	CASP4,CASP5,CDC42,GNA13,GNAI3,MAPK1,MAPK3,PIK3CG,PTK2B
IL-1 Signaling	0.000199526	3.7	0.00114815	2.94	0.0889	1.633	GNA13,GNAI3,MAP2K6,MAPK1,MAPK14,MAPK8,NFKBIA,PRKAR2A
CCR3 Signaling in Eosinophils	0.000223872	3.65	0.00128825	2.89	0.0776	2.449	GNAI3,LIMK2,MAPK1,MAPK14,MAPK3,PIK3CG,PPP1R12A,PRKCD,RALB
4-1BB Signaling in T Lymphocytes	0.000229087	3.64	0.00128825	2.89	0.156	1	MAPK1,MAPK14,MAPK3,MAPK8,NFKBIA
Melatonin Signaling	0.000239883	3.62	0.00131826	2.88	0.1	1.89	CAMK2G,GNAI3,MAP2K6,MAPK1,MAPK3,PRKAR2A,PRKCD
α-Adrenergic Signaling	0.000245471	3.61	0.00134896	2.87	0.086	2.646	GNAI3,MAPK1,MAPK3,PHKA2,PRKAR2A,PRKCD,PYGL,RALB
Amyloid Processing	0.000245471	3.61	0.00134896	2.87	0.12	1.342	CAPN7,GSK3B,MAPK1,MAPK14,MAPK3,PRKAR2A
Growth Hormone Signaling	0.000263027	3.58	0.00138038	2.86	0.0986	2.646	JAK2,MAPK1,MAPK3,PIK3CG,PRKCD,RPS6KA1,STAT5B
Ephrin B Signaling	0.000263027	3.58	0.00138038	2.86	0.0986	1.89	CAP1,CDC42,GNA13,GNAI3,MAPK1,MAPK3,VAV3
UVB-Induced MAPK Signaling	0.000275423	3.56	0.00141254	2.85	0.118	1.633	MAPK1,MAPK14,MAPK3,MAPK8,PIK3CG,PRKCD
UVC-Induced MAPK Signaling	0.000275423	3.56	0.00141254	2.85	0.118	1.633	MAPK1,MAPK14,MAPK3,MAPK8,PRKCD,RALB
Cardiac Hypertrophy Signaling	0.000281838	3.55	0.00141254	2.85	0.0558	1.508	CDC42,GNA13,GNAI3,GSK3B,MAP2K6,MAPK1,MAPK14,MAPK3,MAPK8,PIK3CG,PRKAR2A,RALB,RPS6KA1
IL-7 Signaling Pathway	0.000281838	3.55	0.00141254	2.85	0.0972	1.633	BCL6,GSK3B,MAPK1,MAPK14,MAPK3,PIK3CG,STAT5B
PAK Signaling	0.000288403	3.54	0.00141254	2.85	0.0842	2.121	CDC42,LIMK2,MAPK1,MAPK3,MAPK8,PIK3CG,PTK2B,RALB
Integrin Signaling	0.000295121	3.53	0.00144544	2.84	0.0588	0.905	ARPC5,CAPN7,CDC42,GSK3B,ITGAM,MAPK1,MAPK3,MAPK8,PIK3CG,PPP1R12A,RALB,VASP
G Beta Gamma Signaling	0.00030903	3.51	0.00151356	2.82	0.0744	3	CDC42,GNA13,GNAI3,MAPK1,MAPK3,PIK3CG,PRKAR2A,PRKCD,RALB
Ephrin Receptor Signaling	0.000316228	3.5	0.00151356	2.82	0.0625	3.162	ARPC5,CDC42,GNA13,GNAI3,JAK2,LIMK2,MAP4K4,MAPK1,MAPK3,PIK3CG,RALB
UVA-Induced MAPK Signaling	0.000331131	3.48	0.00158489	2.8	0.0825	2.236	MAPK1,MAPK14,MAPK3,MAPK8,PIK3CG,RALB,RPS6KA1,TNKS
Systemic Lupus Erythematosus In T Cell Signaling Pathway	0.000338844	3.47	0.00158489	2.8	0.058	0	BCL6,CASP4,CASP5,CDC42,GADD45A,GNA13,GNAI3,MAP2K6,MAPK1,MAPK3,PIK3CG,RALB
Role of NFAT in Cardiac Hypertrophy	0.000371535	3.43	0.0017378	2.76	0.0574	1.732	CAMK2G,GNAI3,GSK3B,MAP2K6,MAPK1,MAPK14,MAPK3,MAPK8,PIK3CG,PRKAR2A,PRKCD,RALB
GDNF Family Ligand-Receptor Interactions	0.000398107	3.4	0.0018197	2.74	0.0921	1.89	CDC42,DOK3,MAPK1,MAPK3,MAPK8,PIK3CG,RALB
PPAR Signaling	0.00040738	3.39	0.0018197	2.74	0.08	-2.828	IL1B,IL1RN,MAP4K4,MAPK1,MAPK3,NFKBIA,RALB,STAT5B
Apelin Adipocyte Signaling Pathway	0.00042658	3.37	0.00194984	2.71	0.0909	1.134	GNAI3,MAPK1,MAPK14,MAPK3,MAPK8,PRKAA1,PRKAR2A
Type I Diabetes Mellitus Signaling	0.000436516	3.36	0.00194984	2.71	0.0792	2.121	IFNGR2,IL1B,JAK2,MAP2K6,MAPK1,MAPK14,MAPK8,NFKBIA
Colorectal Cancer Metastasis Signaling	0.000436516	3.36	0.00194984	2.71	0.0533	2.309	CDC42,GSK3B,JAK2,MAPK1,MAPK3,MAPK8,PIK3CG,PRKAR2A,RALB,TLR1,TLR10,TLR5,TLR8
CNTF Signaling	0.000457088	3.34	0.00199526	2.7	0.107	2.449	JAK2,MAPK1,MAPK3,PIK3CG,RALB,RPS6KA1
IL-3 Signaling	0.000501187	3.3	0.00213796	2.67	0.0886	2.646	JAK2,MAPK1,MAPK3,PIK3CG,PRKCD,RALB,STAT5B
FLT3 Signaling in Hematopoietic Progenitor Cells	0.000501187	3.3	0.00213796	2.67	0.0886	2.646	MAPK1,MAPK14,MAPK3,PIK3CG,RALB,RPS6KA1,STAT5B
IL-12 Signaling and Production in Macrophages	0.000524807	3.28	0.00218776	2.66	0.0692	#NUM!	CEBPB,MAPK1,MAPK14,MAPK3,MAPK8,PIK3CG,PRKCD,SERPINA1,SPI1
Protein Kinase A Signaling	0.000524807	3.28	0.00218776	2.66	0.0444	1.807	CAMK2G,CDC27,GNA13,GNAI3,GSK3B,MAPK1,MAPK3,NFKBIA,PHKA2,PPP1R12A,PRKAR2A,PRKCD,PTK2B,PTPRJ,PYGL,TDP2,VASP
JAK/Stat Signaling	0.000549541	3.26	0.00223872	2.65	0.0875	2.646	CEBPB,JAK2,MAPK1,MAPK3,PIK3CG,RALB,STAT5B
Paxillin Signaling	0.000562341	3.25	0.00234423	2.63	0.0762	1.89	CDC42,ITGAM,MAPK1,MAPK14,MAPK8,PIK3CG,PTK2B,RALB
Estrogen Receptor Signaling	0.000630957	3.2	0.0025704	2.59	0.0469	2.324	GNA13,GNAI3,GSK3B,HNRNPD,JAK2,LIMK2,MAPK1,MAPK3,PIK3CG,PPP1R12A,PRKAA1,PRKAR2A,PRKCD,RALB,TBL1Y
Role of PI3K/AKT Signaling in the Pathogenesis of Influenza	0.000724436	3.14	0.00295121	2.53	0.0984	0.816	GNAI3,GSK3B,MAPK1,MAPK3,NFKBIA,PIK3CG
Germ Cell-Sertoli Cell Junction Signaling	0.00074131	3.13	0.00295121	2.53	0.0606	#NUM!	CDC42,LIMK2,MAP2K6,MAPK1,MAPK14,MAPK3,MAPK8,PIK3CG,RAB8B,RALB
Role of IL-17F in Allergic Inflammatory Airway Diseases	0.000758578	3.12	0.00295121	2.53	0.122	2	IL17RA,IL1B,MAPK1,MAPK3,RPS6KA1
HGF Signaling	0.000776247	3.11	0.00301995	2.52	0.0727	1.89	CDC42,ETS2,MAPK1,MAPK3,MAPK8,PIK3CG,PRKCD,RALB
Xenobiotic Metabolism Signaling	0.000794328	3.1	0.0030903	2.51	0.05	#NUM!	CAMK2G,IL1B,MAP2K6,MAPK1,MAPK14,MAPK3,MAPK8,NFE2L2,NQO2,PIK3CG,PRKCD,RALB,SULT1B1
BAG2 Signaling Pathway	0.000851138	3.07	0.00323594	2.49	0.119	0.447	HSPA1A/HSPA1B,HSPA6,MAPK1,MAPK14,MAPK3
Cardiac Hypertrophy Signaling (Enhanced)	0.000870964	3.06	0.00331131	2.48	0.0401	2.982	CAMK2G,GNA13,GNAI3,GSK3B,IL10RB,IL17RA,IL1B,IL5RA,JAK2,MAP2K6,MAPK1,MAPK14,MAPK3,MAPK8,PIK3CG,PRKAR2A,PRKCD,RALB,TDP2
HIF1α Signaling	0.000912011	3.04	0.00346737	2.46	0.055	2.111	ADM,CAMK2G,HK3,HSPA1A/HSPA1B,HSPA6,MAP2K6,MAPK1,MAPK3,PIK3CG,PRKCD,RALB
NGF Signaling	0.000912011	3.04	0.00346737	2.46	0.0708	2.121	CDC42,MAPK1,MAPK3,MAPK8,PIK3CG,PRKCD,RALB,RPS6KA1
Oncostatin M Signaling	0.000933254	3.03	0.00346737	2.46	0.116	2.236	JAK2,MAPK1,MAPK3,RALB,STAT5B
ErbB2-ErbB3 Signaling	0.000933254	3.03	0.00346737	2.46	0.0938	1.633	GSK3B,MAPK1,MAPK3,PIK3CG,RALB,STAT5B
Acute Myeloid Leukemia Signaling	0.000954993	3.02	0.00354813	2.45	0.0795	2.449	MAP2K6,MAPK1,MAPK3,PIK3CG,RALB,SPI1,STAT5B
Huntington's Disease Signaling	0.000977237	3.01	0.00354813	2.45	0.0515	0	CAPN7,CASP4,CASP5,DNAJC5,HSPA1A/HSPA1B,HSPA6,MAPK1,MAPK3,MAPK8,PIK3CG,PRKCD,SGK1
Thrombin Signaling	0.001	3	0.00354813	2.45	0.0545	3	CAMK2G,CDC42,GNA13,GNAI3,MAPK1,MAPK14,MAPK3,PIK3CG,PPP1R12A,PRKCD,RALB
iNOS Signaling	0.00104713	2.98	0.00371535	2.43	0.114	2.236	IFNGR2,JAK2,MAPK1,MAPK14,NFKBIA
PI3K/AKT Signaling	0.00107152	2.97	0.00380189	2.42	0.0578	1.89	GSK3B,IL10RB,IL17RA,IL5RA,JAK2,MAPK1,MAPK3,NFKBIA,PIK3CG,RALB
G-Protein Coupled Receptor Signaling	0.00109648	2.96	0.00380189	2.42	0.0483	#NUM!	CAMK2G,GNAI3,HRH2,MAPK1,MAPK3,NFKBIA,PIK3CG,PRKAR2A,PTK2B,RALB,RGS14,RPS6KA1,TDP2
Signaling by Rho Family GTPases	0.00120226	2.92	0.00416869	2.38	0.0502	1.897	ARPC5,CDC42,CDC42EP3,GNA13,GNAI3,LIMK2,MAPK1,MAPK3,MAPK8,PIK3CG,PPP1R12A,PTK2B
PFKFB4 Signaling Pathway	0.00128825	2.89	0.00446684	2.35	0.109	2.236	HK3,MAP2K6,MAPK1,MAPK3,PRKAR2A
TNFR1 Signaling	0.00141254	2.85	0.0047863	2.32	0.106	-0.447	CDC42,MAPK8,NAIP,NFKBIA,TANK
SAPK/JNK Signaling	0.00158489	2.8	0.00537032	2.27	0.0729	1.134	CDC42,GADD45A,GNA13,MAP4K4,MAPK8,PIK3CG,RALB
TNFR2 Signaling	0.00162181	2.79	0.00549541	2.26	0.138	-1	MAPK8,NAIP,NFKBIA,TANK
Glioma Invasiveness Signaling	0.0017378	2.76	0.0057544	2.24	0.0833	1.342	CDC42,MAPK1,MAPK3,PIK3CG,RALB,TIMP2
Regulation Of The Epithelial Mesenchymal Transition By Growth Factors Pathway	0.00177828	2.75	0.00588844	2.23	0.0541	1.897	CDC42,GSK3B,JAK2,MAP2K6,MAPK1,MAPK14,MAPK3,MAPK8,PIK3CG,RALB
Apelin Cardiomyocyte Signaling Pathway	0.0018197	2.74	0.00588844	2.23	0.0714	1.89	GNAI3,MAPK1,MAPK14,MAPK3,MAPK8,PIK3CG,PRKCD
Synaptic Long Term Potentiation	0.00186209	2.73	0.0060256	2.22	0.0635	2.121	CAMK2G,MAPK1,MAPK3,PPP1R12A,PRKAR2A,PRKCD,RALB,RPS6KA1
14-3-3-mediated Signaling	0.00186209	2.73	0.0060256	2.22	0.0635	1.414	GSK3B,MAPK1,MAPK3,MAPK8,PIK3CG,PRKCD,RALB,RPS6KA1
ERK/MAPK Signaling	0.00190546	2.72	0.00616595	2.21	0.0535	2.53	ETS2,MAPK1,MAPK3,PIK3CG,PPP1R12A,PRKAR2A,PRKCD,PTK2B,RALB,RPS6KA1
Communication between Innate and Adaptive Immune Cells	0.00199526	2.7	0.00630957	2.2	0.0811	#NUM!	IL1B,IL1RN,TLR1,TLR10,TLR5,TLR8
T Cell Receptor Signaling	0.00213796	2.67	0.00676083	2.17	0.0693	#NUM!	MAPK1,MAPK3,MAPK8,NFKBIA,PIK3CG,RALB,VAV3
Mouse Embryonic Stem Cell Pluripotency	0.00229087	2.64	0.00707946	2.15	0.0686	1.89	GSK3B,JAK2,MAPK1,MAPK14,MAPK3,PIK3CG,RALB
Antioxidant Action of Vitamin C	0.00229087	2.64	0.00707946	2.15	0.0686	-1.89	JAK2,MAPK1,MAPK14,MAPK3,MAPK8,NFKBIA,STAT5B
Role of MAPK Signaling in the Pathogenesis of Influenza	0.00229087	2.64	0.00707946	2.15	0.0789	#NUM!	MAP2K6,MAPK1,MAPK14,MAPK3,MAPK8,RALB
T Cell Exhaustion Signaling Pathway	0.00234423	2.63	0.00724436	2.14	0.0559	0.447	BCL6,CD274,IL10RB,JAK2,MAPK1,MAPK3,MAPK8,PIK3CG,RALB
CXCR4 Signaling	0.00245471	2.61	0.0074131	2.13	0.0556	2.121	CDC42,GNA13,GNAI3,MAPK1,MAPK3,MAPK8,PIK3CG,PRKCD,RALB
Altered T Cell and B Cell Signaling in Rheumatoid Arthritis	0.00245471	2.61	0.0074131	2.13	0.0779	#NUM!	IL1B,IL1RN,TLR1,TLR10,TLR5,TLR8
Th1 and Th2 Activation Pathway	0.00245471	2.61	0.0074131	2.13	0.0556	#NUM!	CD274,ICAM1,IFNGR2,IL10RB,JAK2,MAP2K6,PIK3CG,SPI1,STAT5B
IGF-1 Signaling	0.00251189	2.6	0.00758578	2.12	0.0673	1.89	JAK2,MAPK1,MAPK3,MAPK8,PIK3CG,PRKAR2A,RALB
Parkinson's Signaling	0.00263027	2.58	0.00776247	2.11	0.188	#NUM!	MAPK1,MAPK14,MAPK8
PI3K Signaling in B Lymphocytes	0.00269153	2.57	0.00794328	2.1	0.0597	2.828	CAMK2G,MAPK1,MAPK3,NFKBIA,PIK3AP1,PIK3CG,RALB,VAV3
Unfolded protein response	0.00288403	2.54	0.00831764	2.08	0.0909	1.342	CEBPB,HSPA1A/HSPA1B,HSPA6,MAPK8,NFE2L2
EGF Signaling	0.00288403	2.54	0.00831764	2.08	0.0909	1.342	MAPK1,MAPK14,MAPK3,MAPK8,PIK3CG
CDK5 Signaling	0.00295121	2.53	0.00851138	2.07	0.0654	-0.378	MAPK1,MAPK14,MAPK3,MAPK8,PPP1R12A,PRKAR2A,RALB
Role of NFAT in Regulation of the Immune Response	0.00316228	2.5	0.00891251	2.05	0.0536	2.121	FCGR2A,GNA13,GNAI3,GSK3B,MAPK1,MAPK3,NFKBIA,PIK3CG,RALB
Type II Diabetes Mellitus Signaling	0.00323594	2.49	0.00933254	2.03	0.058	0.707	CEBPB,MAPK1,MAPK3,MAPK8,NFKBIA,PIK3CG,PRKAA1,PRKCD
NF-κB Activation by Viruses	0.00338844	2.47	0.00933254	2.03	0.0732	2.449	MAPK1,MAPK3,NFKBIA,PIK3CG,PRKCD,RALB
PEDF Signaling	0.00338844	2.47	0.00933254	2.03	0.0732	2.236	MAPK1,MAPK14,MAPK3,NFKBIA,PIK3CG,RALB
Insulin Secretion Signaling Pathway	0.00338844	2.47	0.00933254	2.03	0.0466	3.317	CAMK2G,FGR,HCK,JAK2,MAPK1,MAPK14,MAPK3,PIK3CG,PRKAR2A,PRKCD,STAT5B
BMP signaling pathway	0.00354813	2.45	0.00977237	2.01	0.0723	1.633	MAPK1,MAPK14,MAPK3,MAPK8,PRKAR2A,RALB
CREB Signaling in Neurons	0.00363078	2.44	0.00977237	2.01	0.049	3	CAMK2G,GNA13,GNAI3,MAPK1,MAPK3,PIK3CG,PRKAR2A,PRKCD,RALB,RPS6KA1
FGF Signaling	0.00380189	2.42	0.0104713	1.98	0.0714	1.633	MAP2K6,MAPK1,MAPK14,MAPK3,MAPK8,PIK3CG
Th1 Pathway	0.00380189	2.42	0.0104713	1.98	0.0625	2.236	CD274,ICAM1,IFNGR2,IL10RB,JAK2,MAP2K6,PIK3CG
Regulation of IL-2 Expression in Activated and Anergic T Lymphocytes	0.00398107	2.4	0.0109648	1.96	0.0706	#NUM!	MAPK1,MAPK3,MAPK8,NFKBIA,RALB,VAV3
Endometrial Cancer Signaling	0.00416869	2.38	0.0112202	1.95	0.0833	2	GSK3B,MAPK1,MAPK3,PIK3CG,RALB
CCR5 Signaling in Macrophages	0.0042658	2.37	0.0112202	1.95	0.0698	1.633	GNAI3,MAPK1,MAPK14,MAPK8,PRKCD,PTK2B
PKCθ Signaling in T Lymphocytes	0.0042658	2.37	0.0112202	1.95	0.0556	2.121	CAMK2G,MAPK1,MAPK3,MAPK8,NFKBIA,PIK3CG,RALB,VAV3
PDGF Signaling	0.0042658	2.37	0.0112202	1.95	0.0698	1.633	JAK2,MAPK1,MAPK3,MAPK8,PIK3CG,RALB
AMPK Signaling	0.00436516	2.36	0.0114815	1.94	0.0476	2.53	CAB39,CAMKK2,MAPK1,MAPK14,PFKFB3,PIK3CG,PPM1D,PRKAA1,PRKAR2A,RAB2A
SPINK1 General Cancer Pathway	0.00446684	2.35	0.011749	1.93	0.082	2.236	JAK2,MAPK1,MAPK3,PIK3CG,RALB
Actin Cytoskeleton Signaling	0.00457088	2.34	0.011749	1.93	0.0474	2.53	ARPC5,CDC42,GNA13,LIMK2,MAPK1,MAPK3,PIK3CG,PPP1R12A,RALB,VAV3
Relaxin Signaling	0.00457088	2.34	0.011749	1.93	0.0548	1.342	GNA13,GNAI3,MAPK1,MAPK3,NFKBIA,PIK3CG,PRKAR2A,TDP2
Death Receptor Signaling	0.0047863	2.32	0.0123027	1.91	0.0682	-1.342	MAP4K4,MAPK8,NAIP,NFKBIA,TANK,TNKS
April Mediated Signaling	0.00489779	2.31	0.0123027	1.91	0.103	0	MAPK1,MAPK14,MAPK8,NFKBIA
Prostate Cancer Signaling	0.00501187	2.3	0.0125893	1.9	0.0674	#NUM!	GSK3B,MAPK1,MAPK3,NFKBIA,PIK3CG,RALB
Sertoli Cell-Sertoli Cell Junction Signaling	0.00512861	2.29	0.0128825	1.89	0.0497	#NUM!	CDC42,GSK3B,MAPK1,MAPK14,MAPK3,MAPK8,PRKAR2A,RAB8B,RALB
MIF Regulation of Innate Immunity	0.00537032	2.27	0.0134896	1.87	0.1	1	MAPK1,MAPK3,MAPK8,NFKBIA
Gαq Signaling	0.0057544	2.24	0.0144544	1.84	0.0526	2.449	CDC42,GSK3B,MAPK1,MAPK3,NFKBIA,PIK3CG,PRKCD,PTK2B
B Cell Activating Factor Signaling	0.00588844	2.23	0.0144544	1.84	0.0976	#NUM!	MAPK1,MAPK14,MAPK8,NFKBIA
Aldosterone Signaling in Epithelial Cells	0.0060256	2.22	0.0147911	1.83	0.0523	1.342	DNAJC5,HSPA1A/HSPA1B,HSPA6,MAPK1,MAPK3,PIK3CG,PRKCD,SGK1
ErbB4 Signaling	0.00630957	2.2	0.0151356	1.82	0.0758	2.236	MAPK1,MAPK3,PIK3CG,PRKCD,RALB
Apelin Pancreas Signaling Pathway	0.00645654	2.19	0.0154882	1.81	0.0952	1	MAPK8,PIK3CG,PRKAA1,PRKAR2A
Melanocyte Development and Pigmentation Signaling	0.00660693	2.18	0.0158489	1.8	0.0638	2.449	MAPK1,MAPK3,PIK3CG,PRKAR2A,RALB,RPS6KA1
Nitric Oxide Signaling in the Cardiovascular System	0.00660693	2.18	0.0158489	1.8	0.0638	2.449	MAPK1,MAPK3,PIK3CG,PRKAA1,PRKAR2A,PRKCD
P2Y Purigenic Receptor Signaling Pathway	0.00660693	2.18	0.0158489	1.8	0.0565	1.89	GNAI3,MAPK1,MAPK3,PIK3CG,PRKAR2A,PRKCD,RALB
ATM Signaling	0.00724436	2.14	0.017378	1.76	0.0625	-1	FANCD2,GADD45A,MAPK14,MAPK8,NFKBIA,PPM1D
IL-23 Signaling Pathway	0.00758578	2.12	0.0177828	1.75	0.0909	1	IL1B,JAK2,NFKBIA,PIK3CG
PD-1, PD-L1 cancer immunotherapy pathway	0.00794328	2.1	0.0186209	1.73	0.0612	-0.816	CD274,GSK3B,IFNGR2,JAK2,PIK3CG,STAT5B
Actin Nucleation by ARP-WASP Complex	0.00812831	2.09	0.0186209	1.73	0.0714	1.342	ARPC5,CDC42,PPP1R12A,RALB,VASP
Neuropathic Pain Signaling In Dorsal Horn Neurons	0.00870964	2.06	0.0204174	1.69	0.06	2.449	CAMK2G,MAPK1,MAPK3,PIK3CG,PRKAR2A,PRKCD
Leptin Signaling in Obesity	0.00912011	2.04	0.020893	1.68	0.0694	2	JAK2,MAPK1,MAPK3,PIK3CG,PRKAR2A
Senescence Pathway	0.00933254	2.03	0.0213796	1.67	0.0406	2.53	CAPN7,CDC27,CEBPB,ETS2,GADD45A,MAP2K6,MAPK1,MAPK14,MAPK3,PIK3CG,RALB
Estrogen-Dependent Breast Cancer Signaling	0.00954993	2.02	0.0218776	1.66	0.0685	2.236	MAPK1,MAPK3,PIK3CG,RALB,STAT5B
Leucine Degradation I	0.0104713	1.98	0.0234423	1.63	0.222	#NUM!	AUH,MCCC1
GDP-glucose Biosynthesis	0.0104713	1.98	0.0234423	1.63	0.222	#NUM!	HK3,PGM2
Agrin Interactions at Neuromuscular Junction	0.0107152	1.97	0.0239883	1.62	0.0667	1.342	CDC42,MAPK1,MAPK3,MAPK8,RALB
Macropinocytosis Signaling	0.0107152	1.97	0.0239883	1.62	0.0667	2	CDC42,PIK3CG,PRKCD,RAB5A,RALB
VDR/RXR Activation	0.0112202	1.95	0.0245471	1.61	0.0658	0	CEBPB,GADD45A,PRKCD,SERPINB1,VDR
Renal Cell Carcinoma Signaling	0.0112202	1.95	0.0245471	1.61	0.0658	2.236	CDC42,MAPK1,MAPK3,PIK3CG,RALB
Thyroid Cancer Signaling	0.0112202	1.95	0.0245471	1.61	0.0658	1.342	GSK3B,MAPK1,MAPK3,PIK3CG,RALB
Melanoma Signaling	0.011749	1.93	0.025704	1.59	0.08	2	MAPK1,MAPK3,PIK3CG,RALB
Corticotropin Releasing Hormone Signaling	0.0125893	1.9	0.0269153	1.57	0.05	2.449	ARPC5,GNAI3,MAPK1,MAPK14,MAPK3,PRKAR2A,PRKCD
Pancreatic Adenocarcinoma Signaling	0.0125893	1.9	0.0269153	1.57	0.0556	0.816	CDC42,JAK2,MAPK1,MAPK3,MAPK8,PIK3CG
Glucose and Glucose-1-phosphate Degradation	0.0128825	1.89	0.0275423	1.56	0.2	#NUM!	HK3,PGM2
Glioma Signaling	0.0131826	1.88	0.0281838	1.55	0.055	2.449	CAMK2G,MAPK1,MAPK3,PIK3CG,PRKCD,RALB
Coronavirus Pathogenesis Pathway	0.0134896	1.87	0.0288403	1.54	0.0493	1.134	IL1B,MAPK1,MAPK14,MAPK3,MAPK8,NFKBIA,TRIM25
Lymphotoxin β Receptor Signaling	0.0144544	1.84	0.0301995	1.52	0.0755	1	MAPK1,MAPK3,NFKBIA,PIK3CG
VEGF Family Ligand-Receptor Interactions	0.0151356	1.82	0.0323594	1.49	0.061	2.236	MAPK1,MAPK3,PIK3CG,PRKCD,RALB
Glycogen Degradation II	0.0154882	1.81	0.0323594	1.49	0.182	#NUM!	PGM2,PYGL
HER-2 Signaling in Breast Cancer	0.0169824	1.77	0.0354813	1.45	0.0595	#NUM!	CDC42,GSK3B,PIK3CG,PRKCD,RALB
Semaphorin Signaling in Neurons	0.017378	1.76	0.0363078	1.44	0.0714	#NUM!	CDC42,LIMK2,MAPK1,MAPK3
ILK Signaling	0.0177828	1.75	0.0363078	1.44	0.0432	1.633	CDC42,GSK3B,MAP2K6,MAPK1,MAPK3,MAPK8,PIK3CG,PPP1R12A
Role of NANOG in Mammalian Embryonic Stem Cell Pluripotency	0.018197	1.74	0.0371535	1.43	0.0513	1.633	GSK3B,JAK2,MAPK1,MAPK3,PIK3CG,RALB
Cancer Drug Resistance By Drug Efflux	0.018197	1.74	0.0380189	1.42	0.0702	#NUM!	MAPK1,MAPK3,PIK3CG,RALB
Inhibition of Angiogenesis by TSP1	0.0186209	1.73	0.0380189	1.42	0.0938	#NUM!	MAPK1,MAPK14,MAPK8
MIF-mediated Glucocorticoid Regulation	0.0186209	1.73	0.0380189	1.42	0.0938	#NUM!	MAPK1,MAPK3,NFKBIA
cAMP-mediated signaling	0.0190546	1.72	0.0380189	1.42	0.0402	1.667	CAMK2G,GNAI3,HRH2,MAPK1,MAPK3,PRKAR2A,RGS14,RPS6KA1,TDP2
RhoA Signaling	0.0204174	1.69	0.040738	1.39	0.05	1.633	ARPC5,CDC42EP3,GNA13,LIMK2,PPP1R12A,PTK2B
Inhibition of ARE-Mediated mRNA Degradation Pathway	0.0204174	1.69	0.040738	1.39	0.05	2.449	CNOT9,MAPK1,MAPK14,MAPK3,PARN,PRKAR2A
RAR Activation	0.0213796	1.67	0.042658	1.37	0.0417	#NUM!	JAK2,MAPK1,MAPK14,MAPK8,PIK3CG,PRKAR2A,PRKCD,STAT5B
Glycogen Degradation III	0.0213796	1.67	0.042658	1.37	0.154	#NUM!	PGM2,PYGL
Gαi Signaling	0.0223872	1.65	0.0436516	1.36	0.0488	0.816	GNAI3,MAPK1,MAPK3,PRKAR2A,RALB,RGS14
Semaphorin Neuronal Repulsive Signaling Pathway	0.0223872	1.65	0.0436516	1.36	0.0488	-0.816	GSK3B,LIMK2,MAP2K6,PIK3CG,PPP1R12A,PRKAR2A
Phospholipase C Signaling	0.0234423	1.63	0.0457088	1.34	0.0386	2.121	CDC42,FCGR2A,GNA13,MAPK1,MAPK3,MARCKS,PPP1R12A,PRKCD,RALB
mTOR Signaling	0.0239883	1.62	0.0467735	1.33	0.0408	1.89	CDC42,MAPK1,MAPK3,PIK3CG,PRKAA1,PRKCD,RALB,RPS6KA1
FAK Signaling	0.0251189	1.6	0.047863	1.32	0.0538	#NUM!	CAPN7,MAPK1,MAPK3,PIK3CG,RALB
PTEN Signaling	0.0251189	1.6	0.047863	1.32	0.0476	-1.633	CDC42,GSK3B,MAPK1,MAPK3,PIK3CG,RALB
Glioblastoma Multiforme Signaling	0.025704	1.59	0.0489779	1.31	0.0432	1.89	CDC42,GSK3B,MAPK1,MAPK3,PIK3CG,PRKCD,RALB
Endocannabinoid Neuronal Synapse Pathway	0.025704	1.59	0.0489779	1.31	0.0472	0.816	GNAI3,MAPK1,MAPK14,MAPK3,MAPK8,PRKAR2A
Neuregulin Signaling	0.025704	1.59	0.0489779	1.31	0.0532	2.236	MAPK1,MAPK3,PRKCD,RALB,STAT5B
Supplementary Table 2B. IPA Canonical Pathway Enrichment for 166 Genes Significant to aPHE Volume (passing BH p<0.05)
Ingenuity Canonical Pathways	p-value	-log(p value)	BH p-value	-log(BH p-value)	Ratio PHE	z-score PHE	Molecules PHE
NF-κB Signaling	1.31826e-06	5.88	0.000169824	3.77	0.0651	2.333	GSK3B,IL1B,MAP2K6,NFKBIA,PIK3CG,RALB,TANK,TDP2,TLR10,TLR5,TLR8
LPS-stimulated MAPK Signaling	1.86209e-06	5.73	0.000169824	3.77	0.0976	2.828	CDC42,MAP2K6,MAPK14,MAPK3,NFKBIA,PIK3CG,PRKCD,RALB
Phagosome Formation	1.86209e-06	5.73	0.000169824	3.77	0.0818	#NUM!	CDC42,FCGR2A,ITGAM,MARCKS,PIK3CG,PRKCD,TLR10,TLR5,TLR8
B Cell Receptor Signaling	1.94984e-06	5.71	0.000169824	3.77	0.0625	2.53	APBB1IP,CDC42,FCGR2A,GSK3B,MAP2K6,MAPK14,MAPK3,NFKBIA,PIK3CG,RALB,VAV3
Role of Macrophages, Fibroblasts and Endothelial Cells in Rheumatoid Arthritis	2.18776e-06	5.66	0.000169824	3.77	0.0473	#NUM!	GSK3B,ICAM1,IL17RA,IL1B,MAP2K6,MAPK14,MAPK3,NFKBIA,PIK3CG,PRKCD,RALB,TLR10,TLR5,TLR8
CD40 Signaling	3.89045e-06	5.41	0.000245471	3.61	0.109	1.134	ICAM1,MAP2K6,MAPK14,MAPK3,NFKBIA,PIK3CG,TANK
ErbB Signaling	4.46684e-06	5.35	0.000245471	3.61	0.087	2.121	CDC42,GSK3B,MAP2K6,MAPK14,MAPK3,PIK3CG,PRKCD,RALB
Toll-like Receptor Signaling	1.02329e-05	4.99	0.000489779	3.31	0.0946	2.236	IL1B,MAP2K6,MAPK14,NFKBIA,TLR10,TLR5,TLR8
Chemokine Signaling	1.34896e-05	4.87	0.00057544	3.24	0.0909	1.134	CCR3,LIMK2,MAPK14,MAPK3,PIK3CG,PPP1R12A,RALB
IL-17 Signaling	1.7378e-05	4.76	0.000588844	3.23	0.0875	#NUM!	GSK3B,IL17RA,MAP2K6,MAPK14,MAPK3,PIK3CG,RALB
Role of IL-17A in Arthritis	1.77828e-05	4.75	0.000588844	3.23	0.111	#NUM!	IL17RA,MAP2K6,MAPK14,MAPK3,NFKBIA,PIK3CG
Role of PKR in Interferon Induction and Antiviral Response	1.94984e-05	4.71	0.000588844	3.23	0.0714	0.707	HSPA1A/HSPA1B,HSPA6,IFNGR2,IL1B,MAP2K6,MAPK14,MAPK3,NFKBIA
Natural Killer Cell Signaling	2.13796e-05	4.67	0.000588844	3.23	0.0538	3.162	CDC42,FCGR2A,HSPA1A/HSPA1B,HSPA6,LIMK2,MAPK14,MAPK3,PIK3CG,RALB,VAV3
CCR3 Signaling in Eosinophils	2.51189e-05	4.6	0.000588844	3.23	0.069	1.633	CCR3,LIMK2,MAPK14,MAPK3,PIK3CG,PPP1R12A,PRKCD,RALB
Cholecystokinin/Gastrin-mediated Signaling	2.51189e-05	4.6	0.000588844	3.23	0.069	2.646	CDC42,GNA13,IL1B,MAP2K6,MAPK14,MAPK3,PRKCD,RALB
Role of Tissue Factor in Cancer	2.51189e-05	4.6	0.000588844	3.23	0.069	#NUM!	CDC42,GNA13,IL1B,LIMK2,MAPK14,MAPK3,PIK3CG,RALB
IL-17A Signaling in Fibroblasts	2.63027e-05	4.58	0.000588844	3.23	0.143	#NUM!	GSK3B,IL17RA,MAPK14,MAPK3,NFKBIA
IL-8 Signaling	3.23594e-05	4.49	0.000691831	3.16	0.0513	2.828	CDC42,GNA13,ICAM1,ITGAM,LIMK2,MAPK3,PIK3CG,PRKCD,RALB,VASP
HMGB1 Signaling	3.38844e-05	4.47	0.000691831	3.16	0.0573	3	CDC42,ICAM1,IFNGR2,IL1B,MAP2K6,MAPK14,MAPK3,PIK3CG,RALB
Fcγ Receptor-mediated Phagocytosis in Macrophages and Monocytes	4.57088e-05	4.34	0.000870964	3.06	0.0753	2.646	CDC42,FCGR2A,MAPK3,PIK3CG,PRKCD,VASP,VAV3
IL-17A Signaling in Airway Cells	4.7863e-05	4.32	0.000870964	3.06	0.0938	1.342	GSK3B,IL17RA,MAPK14,MAPK3,NFKBIA,PIK3CG
TREM1 Signaling	7.24436e-05	4.14	0.00125893	2.9	0.087	2.449	ICAM1,IL1B,MAPK3,TLR10,TLR5,TLR8
NRF2-mediated Oxidative Stress Response	0.000114815	3.94	0.00194984	2.71	0.0489	2.449	DNAJC13,GSK3B,GSR,MAP2K6,MAPK14,MAPK3,PIK3CG,PRKCD,RALB
Fc Epsilon RI Signaling	0.000169824	3.77	0.00269153	2.57	0.0614	2.646	MAP2K6,MAPK14,MAPK3,PIK3CG,PRKCD,RALB,VAV3
Neuroinflammation Signaling Pathway	0.00018197	3.74	0.00275423	2.56	0.0383	2.53	GSK3B,ICAM1,IFNGR2,IL1B,MAPK14,MAPK3,NAIP,PIK3CG,TLR10,TLR5,TLR8
IL-6 Signaling	0.000281838	3.55	0.00416869	2.38	0.0565	2.646	IL1B,MAP2K6,MAPK14,MAPK3,NFKBIA,PIK3CG,RALB
Germ Cell-Sertoli Cell Junction Signaling	0.000295121	3.53	0.00416869	2.38	0.0485	#NUM!	CDC42,LIMK2,MAP2K6,MAPK14,MAPK3,PIK3CG,RAB8B,RALB
Hepatic Fibrosis Signaling Pathway	0.000323594	3.49	0.00446684	2.35	0.0334	2.309	CDC42,GSK3B,ICAM1,IL17RA,IL1B,MAP2K6,MAPK14,MAPK3,NFKBIA,PIK3CG,PRKCD,RALB
Gα12/13 Signaling	0.000363078	3.44	0.0047863	2.32	0.0543	2.449	CDC42,GNA13,MAPK3,NFKBIA,PIK3CG,RALB,VAV3
TGF-β Signaling	0.000446684	3.35	0.0057544	2.24	0.0625	2.236	CDC42,MAP2K6,MAPK14,MAPK3,RALB,VDR
Molecular Mechanisms of Cancer	0.00057544	3.24	0.00707946	2.15	0.0314	#NUM!	CDC42,FANCD2,GNA13,GSK3B,MAP2K6,MAPK14,MAPK3,NAIP,NFKBIA,PIK3CG,PRKCD,RALB
Endocannabinoid Cancer Inhibition Pathway	0.000616595	3.21	0.0074131	2.13	0.0496	1.134	CAMKK2,GNA13,GSK3B,MAP2K6,MAPK14,MAPK3,PIK3CG
Production of Nitric Oxide and Reactive Oxygen Species in Macrophages	0.000630957	3.2	0.0074131	2.13	0.0432	1.89	CDC42,IFNGR2,MAPK14,MAPK3,NFKBIA,PIK3CG,PPP1R12A,PRKCD
IL-10 Signaling	0.000691831	3.16	0.00776247	2.11	0.0725	#NUM!	FCGR2A,IL1B,MAP2K6,MAPK14,NFKBIA
Ephrin B Signaling	0.000794328	3.1	0.00870964	2.06	0.0704	1.342	CAP1,CDC42,GNA13,MAPK3,VAV3
Leukocyte Extravasation Signaling	0.000831764	3.08	0.00891251	2.05	0.0415	2.121	CDC42,ICAM1,ITGAM,MAPK14,PIK3CG,PRKCD,VASP,VAV3
BAG2 Signaling Pathway	0.000870964	3.06	0.00891251	2.05	0.0952	1	HSPA1A/HSPA1B,HSPA6,MAPK14,MAPK3
HGF Signaling	0.000912011	3.04	0.00912011	2.04	0.0545	2.236	CDC42,ETS2,MAPK3,PIK3CG,PRKCD,RALB
Opioid Signaling Pathway	0.000912011	3.04	0.00912011	2.04	0.0369	1	CDC42,GSK3B,MAP2K6,MAPK3,NFKBIA,PIK3CG,PRKCD,RALB,RGS14
IL-15 Signaling	0.000954993	3.02	0.00912011	2.04	0.0676	1.342	IL5RA,MAPK14,MAPK3,PIK3CG,RALB
Erythropoietin Signaling	0.00107152	2.97	0.00912011	2.04	0.0658	#NUM!	MAPK3,NFKBIA,PIK3CG,PRKCD,RALB
GDNF Family Ligand-Receptor Interactions	0.00107152	2.97	0.00912011	2.04	0.0658	2.236	CDC42,DOK3,MAPK3,PIK3CG,RALB
Neurotrophin/TRK Signaling	0.00107152	2.97	0.00912011	2.04	0.0658	2.236	CDC42,MAP2K6,MAPK3,PIK3CG,RALB
Apelin Endothelial Signaling Pathway	0.00107152	2.97	0.00912011	2.04	0.0531	2.449	GNA13,ICAM1,MAPK3,PIK3CG,PRKCD,RALB
fMLP Signaling in Neutrophils	0.00112202	2.95	0.00912011	2.04	0.0526	1.633	CDC42,MAPK3,NFKBIA,PIK3CG,PRKCD,RALB
Thrombin Signaling	0.00112202	2.95	0.00912011	2.04	0.0396	2.449	CDC42,GNA13,MAPK14,MAPK3,PIK3CG,PPP1R12A,PRKCD,RALB
Endocannabinoid Developing Neuron Pathway	0.00112202	2.95	0.00912011	2.04	0.0526	1.633	GSK3B,MAP2K6,MAPK14,MAPK3,PIK3CG,RALB
Integrin Signaling	0.00120226	2.92	0.00954993	2.02	0.0392	1.134	CDC42,GSK3B,ITGAM,MAPK3,PIK3CG,PPP1R12A,RALB,VASP
TNFR1 Signaling	0.00131826	2.88	0.0102329	1.99	0.0851	0	CDC42,NAIP,NFKBIA,TANK
Dendritic Cell Maturation	0.00144544	2.84	0.0104713	1.98	0.0429	2.646	FCGR2A,ICAM1,IL1B,MAPK14,MAPK3,NFKBIA,PIK3CG
Systemic Lupus Erythematosus In B Cell Signaling Pathway	0.00144544	2.84	0.0104713	1.98	0.0346	1.667	FCGR2A,GSK3B,IFNGR2,IL1B,MAPK3,PIK3CG,PRKCD,RALB,TLR8
Actin Cytoskeleton Signaling	0.00147911	2.83	0.0104713	1.98	0.0379	2.121	CDC42,GNA13,LIMK2,MAPK3,PIK3CG,PPP1R12A,RALB,VAV3
NF-κB Activation by Viruses	0.00151356	2.82	0.0104713	1.98	0.061	2.236	MAPK3,NFKBIA,PIK3CG,PRKCD,RALB
G Beta Gamma Signaling	0.00151356	2.82	0.0104713	1.98	0.0496	2.449	CDC42,GNA13,MAPK3,PIK3CG,PRKCD,RALB
PEDF Signaling	0.00151356	2.82	0.0104713	1.98	0.061	2	MAPK14,MAPK3,NFKBIA,PIK3CG,RALB
Role of Osteoblasts, Osteoclasts and Chondrocytes in Rheumatoid Arthritis	0.00162181	2.79	0.0109648	1.96	0.0374	#NUM!	GSK3B,IL1B,MAP2K6,MAPK14,MAPK3,NAIP,NFKBIA,PIK3CG
Role of NFAT in Regulation of the Immune Response	0.00169824	2.77	0.0112202	1.95	0.0417	1.633	FCGR2A,GNA13,GSK3B,MAPK3,NFKBIA,PIK3CG,RALB
HER-2 Signaling in Breast Cancer	0.00169824	2.77	0.0112202	1.95	0.0595	#NUM!	CDC42,GSK3B,PIK3CG,PRKCD,RALB
UVB-Induced MAPK Signaling	0.0018197	2.74	0.0114815	1.94	0.0784	2	MAPK14,MAPK3,PIK3CG,PRKCD
UVC-Induced MAPK Signaling	0.0018197	2.74	0.0114815	1.94	0.0784	2	MAPK14,MAPK3,PRKCD,RALB
RANK Signaling in Osteoclasts	0.00186209	2.73	0.011749	1.93	0.0581	2	MAP2K6,MAPK14,MAPK3,NFKBIA,PIK3CG
PI3K/AKT Signaling	0.00199526	2.7	0.0123027	1.91	0.0405	1.342	GSK3B,IL17RA,IL5RA,MAPK3,NFKBIA,PIK3CG,RALB
IL-17A Signaling in Gastric Cells	0.00204174	2.69	0.0123027	1.91	0.12	#NUM!	IL17RA,MAPK14,MAPK3
Prostate Cancer Signaling	0.00218776	2.66	0.0128825	1.89	0.0562	#NUM!	GSK3B,MAPK3,NFKBIA,PIK3CG,RALB
Xenobiotic Metabolism General Signaling Pathway	0.00223872	2.65	0.0131826	1.88	0.0458	2.449	MAP2K6,MAPK14,MAPK3,PIK3CG,PRKCD,RALB
Acute Phase Response Signaling	0.00229087	2.64	0.0131826	1.88	0.0395	2.646	IL1B,MAP2K6,MAPK14,MAPK3,NFKBIA,PIK3CG,RALB
STAT3 Pathway	0.00251189	2.6	0.0144544	1.84	0.0448	2	IL17RA,IL1B,IL5RA,MAPK14,MAPK3,RALB
Cardiac Hypertrophy Signaling	0.00275423	2.56	0.0151356	1.82	0.0343	1.633	CDC42,GNA13,GSK3B,MAP2K6,MAPK14,MAPK3,PIK3CG,RALB
Phospholipase C Signaling	0.00275423	2.56	0.0151356	1.82	0.0343	1.89	CDC42,FCGR2A,GNA13,MAPK3,MARCKS,PPP1R12A,PRKCD,RALB
Hereditary Breast Cancer Signaling	0.00281838	2.55	0.0154882	1.81	0.0438	#NUM!	DDB2,FANCD2,GADD45A,PIK3CG,RALB,RFC5
PAK Signaling	0.00288403	2.54	0.0154882	1.81	0.0526	2.236	CDC42,LIMK2,MAPK3,PIK3CG,RALB
Regulation Of The Epithelial Mesenchymal Transition By Growth Factors Pathway	0.00295121	2.53	0.0154882	1.81	0.0378	1.89	CDC42,GSK3B,MAP2K6,MAPK14,MAPK3,PIK3CG,RALB
ATM Signaling	0.00301995	2.52	0.0154882	1.81	0.0521	#NUM!	FANCD2,GADD45A,MAPK14,NFKBIA,PPM1D
SAPK/JNK Signaling	0.00301995	2.52	0.0154882	1.81	0.0521	1.342	CDC42,GADD45A,GNA13,PIK3CG,RALB
TNFR2 Signaling	0.00316228	2.5	0.0158489	1.8	0.103	#NUM!	NAIP,NFKBIA,TANK
UVA-Induced MAPK Signaling	0.00316228	2.5	0.0158489	1.8	0.0515	#NUM!	MAPK14,MAPK3,PIK3CG,RALB,TNKS
Endometrial Cancer Signaling	0.00323594	2.49	0.0162181	1.79	0.0667	#NUM!	GSK3B,MAPK3,PIK3CG,RALB
Role of Pattern Recognition Receptors in Recognition of Bacteria and Viruses	0.00346737	2.46	0.0165959	1.78	0.042	2.236	IL1B,MAPK3,PIK3CG,PRKCD,TLR5,TLR8
Role of PI3K/AKT Signaling in the Pathogenesis of Influenza	0.00346737	2.46	0.0165959	1.78	0.0656	0	GSK3B,MAPK3,NFKBIA,PIK3CG
Cardiac Hypertrophy Signaling (Enhanced)	0.00346737	2.46	0.0165959	1.78	0.0253	2.309	GNA13,GSK3B,IL17RA,IL1B,IL5RA,MAP2K6,MAPK14,MAPK3,PIK3CG,PRKCD,RALB,TDP2
Colorectal Cancer Metastasis Signaling	0.00363078	2.44	0.0169824	1.77	0.0328	1.89	CDC42,GSK3B,MAPK3,PIK3CG,RALB,TLR10,TLR5,TLR8
Adrenomedullin signaling pathway	0.00363078	2.44	0.0169824	1.77	0.0365	1.89	GSK3B,IL1B,MAP2K6,MAPK14,MAPK3,PIK3CG,RALB
Type I Diabetes Mellitus Signaling	0.00371535	2.43	0.0169824	1.77	0.0495	2.236	IFNGR2,IL1B,MAP2K6,MAPK14,NFKBIA
T Cell Receptor Signaling	0.00371535	2.43	0.0169824	1.77	0.0495	#NUM!	MAPK3,NFKBIA,PIK3CG,RALB,VAV3
Thrombopoietin Signaling	0.00389045	2.41	0.017378	1.76	0.0635	2	MAPK3,PIK3CG,PRKCD,RALB
Mouse Embryonic Stem Cell Pluripotency	0.00389045	2.41	0.017378	1.76	0.049	1.342	GSK3B,MAPK14,MAPK3,PIK3CG,RALB
ErbB2-ErbB3 Signaling	0.0040738	2.39	0.018197	1.74	0.0625	1	GSK3B,MAPK3,PIK3CG,RALB
4-1BB Signaling in T Lymphocytes	0.00416869	2.38	0.018197	1.74	0.0938	#NUM!	MAPK14,MAPK3,NFKBIA
Pyridoxal 5'-phosphate Salvage Pathway	0.00436516	2.36	0.0186209	1.73	0.0615	2	LIMK2,MAP2K6,MAPK3,PRKCD
Paxillin Signaling	0.00446684	2.35	0.0186209	1.73	0.0476	2	CDC42,ITGAM,MAPK14,PIK3CG,RALB
HIF1α Signaling	0.00446684	2.35	0.0190546	1.72	0.035	1.134	HSPA1A/HSPA1B,HSPA6,MAP2K6,MAPK3,PIK3CG,PRKCD,RALB
ErbB4 Signaling	0.00457088	2.34	0.0190546	1.72	0.0606	2	MAPK3,PIK3CG,PRKCD,RALB
Gαq Signaling	0.00467735	2.33	0.0194984	1.71	0.0395	2	CDC42,GSK3B,MAPK3,NFKBIA,PIK3CG,PRKCD
Aldosterone Signaling in Epithelial Cells	0.00489779	2.31	0.0199526	1.7	0.0392	#NUM!	DNAJC13,HSPA1A/HSPA1B,HSPA6,MAPK3,PIK3CG,PRKCD
Xenobiotic Metabolism Signaling	0.00524807	2.28	0.0213796	1.67	0.0308	#NUM!	IL1B,MAP2K6,MAPK14,MAPK3,PIK3CG,PRKCD,RALB,SULT1B1
Rac Signaling	0.00537032	2.27	0.0213796	1.67	0.0455	2.236	CDC42,LIMK2,MAPK3,PIK3CG,RALB
Systemic Lupus Erythematosus In T Cell Signaling Pathway	0.00537032	2.27	0.0213796	1.67	0.0338	0.378	CDC42,GADD45A,GNA13,MAP2K6,MAPK3,PIK3CG,RALB
Actin Nucleation by ARP-WASP Complex	0.00562341	2.25	0.0218776	1.66	0.0571	1	CDC42,PPP1R12A,RALB,VASP
Estrogen Receptor Signaling	0.00562341	2.25	0.0218776	1.66	0.0281	1.667	GNA13,GSK3B,LIMK2,MAPK3,PIK3CG,PPP1R12A,PRKCD,RALB,TBL1Y
Role of NFAT in Cardiac Hypertrophy	0.0057544	2.24	0.0218776	1.66	0.0335	1.89	GSK3B,MAP2K6,MAPK14,MAPK3,PIK3CG,PRKCD,RALB
Protein Kinase A Signaling	0.0060256	2.22	0.0229087	1.64	0.0261	1.414	CDC27,GNA13,GSK3B,MAPK3,NFKBIA,PHKA2,PPP1R12A,PRKCD,TDP2,VASP
NGF Signaling	0.0060256	2.22	0.0229087	1.64	0.0442	2.236	CDC42,MAPK3,PIK3CG,PRKCD,RALB
CXCR4 Signaling	0.00630957	2.2	0.0229087	1.64	0.037	2.236	CDC42,GNA13,MAPK3,PIK3CG,PRKCD,RALB
Glioma Invasiveness Signaling	0.00630957	2.2	0.0229087	1.64	0.0556	#NUM!	CDC42,MAPK3,PIK3CG,RALB
Glioblastoma Multiforme Signaling	0.00630957	2.2	0.0229087	1.64	0.037	1.633	CDC42,GSK3B,MAPK3,PIK3CG,PRKCD,RALB
IL-7 Signaling Pathway	0.00630957	2.2	0.0229087	1.64	0.0556	1	GSK3B,MAPK14,MAPK3,PIK3CG
Renin-Angiotensin Signaling	0.00676083	2.17	0.0234423	1.63	0.0431	2.236	MAPK14,MAPK3,PIK3CG,PRKCD,RALB
Docosahexaenoic Acid (DHA) Signaling	0.00676083	2.17	0.0234423	1.63	0.0789	#NUM!	GSK3B,IL1B,PIK3CG
Senescence Pathway	0.00676083	2.17	0.0234423	1.63	0.0295	2.646	CDC27,ETS2,GADD45A,MAP2K6,MAPK14,MAPK3,PIK3CG,RALB
Glucocorticoid Receptor Signaling	0.00691831	2.16	0.0239883	1.62	0.0273	#NUM!	HSPA1A/HSPA1B,HSPA6,ICAM1,IL1B,MAPK14,MAPK3,NFKBIA,PIK3CG,RALB
Communication between Innate and Adaptive Immune Cells	0.00691831	2.16	0.0239883	1.62	0.0541	#NUM!	IL1B,TLR10,TLR5,TLR8
Macropinocytosis Signaling	0.00724436	2.14	0.0245471	1.61	0.0533	2	CDC42,PIK3CG,PRKCD,RALB
Renal Cell Carcinoma Signaling	0.00758578	2.12	0.0251189	1.6	0.0526	2	CDC42,MAPK3,PIK3CG,RALB
Thyroid Cancer Signaling	0.00758578	2.12	0.0251189	1.6	0.0526	1	GSK3B,MAPK3,PIK3CG,RALB
Role of MAPK Signaling in the Pathogenesis of Influenza	0.00758578	2.12	0.0251189	1.6	0.0526	#NUM!	MAP2K6,MAPK14,MAPK3,RALB
GNRH Signaling	0.00776247	2.11	0.025704	1.59	0.0355	2.449	CDC42,MAP2K6,MAPK14,MAPK3,PRKCD,RALB
Altered T Cell and B Cell Signaling in Rheumatoid Arthritis	0.00794328	2.1	0.025704	1.59	0.0519	#NUM!	IL1B,TLR10,TLR5,TLR8
Mechanisms of Viral Exit from Host Cells	0.00831764	2.08	0.0269153	1.57	0.0732	#NUM!	CHMP2B,PRKCD,SH3GLB2
Cdc42 Signaling	0.00831764	2.08	0.0269153	1.57	0.041	1.342	CDC42,GSK3B,LIMK2,MAPK14,PPP1R12A
Role of IL-17F in Allergic Inflammatory Airway Diseases	0.00831764	2.08	0.0269153	1.57	0.0732	#NUM!	IL17RA,IL1B,MAPK3
Semaphorin Neuronal Repulsive Signaling Pathway	0.00851138	2.07	0.0269153	1.57	0.0407	-0.447	GSK3B,LIMK2,MAP2K6,PIK3CG,PPP1R12A
IL-3 Signaling	0.00870964	2.06	0.0269153	1.57	0.0506	2	MAPK3,PIK3CG,PRKCD,RALB
FLT3 Signaling in Hematopoietic Progenitor Cells	0.00870964	2.06	0.0269153	1.57	0.0506	2	MAPK14,MAPK3,PIK3CG,RALB
Role of RIG1-like Receptors in Antiviral Innate Immunity	0.00891251	2.05	0.0275423	1.56	0.0714	#NUM!	NFKBIA,TANK,TRIM25
14-3-3-mediated Signaling	0.00933254	2.03	0.0281838	1.55	0.0397	1.342	GSK3B,MAPK3,PIK3CG,PRKCD,RALB
Prolactin Signaling	0.00933254	2.03	0.0281838	1.55	0.0494	2	MAPK3,PIK3CG,PRKCD,RALB
PTEN Signaling	0.00933254	2.03	0.0281838	1.55	0.0397	-1.342	CDC42,GSK3B,MAPK3,PIK3CG,RALB
Ephrin Receptor Signaling	0.00933254	2.03	0.0281838	1.55	0.0341	2.449	CDC42,GNA13,LIMK2,MAPK3,PIK3CG,RALB
PPARα/RXRα Activation	0.00954993	2.02	0.0288403	1.54	0.0339	-0.447	IL1B,MAP2K6,MAPK14,MAPK3,NFKBIA,RALB
VEGF Family Ligand-Receptor Interactions	0.00977237	2.01	0.0288403	1.54	0.0488	2	MAPK3,PIK3CG,PRKCD,RALB
Reelin Signaling in Neurons	0.01	2	0.0295121	1.53	0.0391	1.342	CDC42,GSK3B,MAP2K6,MAPK3,PIK3CG
iNOS Signaling	0.01	2	0.0295121	1.53	0.0682	#NUM!	IFNGR2,MAPK14,NFKBIA
IL-23 Signaling Pathway	0.01	2	0.0295121	1.53	0.0682	#NUM!	IL1B,NFKBIA,PIK3CG
Endothelin-1 Signaling	0.0107152	1.97	0.0301995	1.52	0.0331	2.449	GNA13,MAPK14,MAPK3,PIK3CG,PRKCD,RALB
Sertoli Cell-Sertoli Cell Junction Signaling	0.0107152	1.97	0.0301995	1.52	0.0331	#NUM!	CDC42,GSK3B,MAPK14,MAPK3,RAB8B,RALB
FGF Signaling	0.0107152	1.97	0.0301995	1.52	0.0476	2	MAP2K6,MAPK14,MAPK3,PIK3CG
Regulation of IL-2 Expression in Activated and Anergic T Lymphocytes	0.0112202	1.95	0.030903	1.51	0.0471	#NUM!	MAPK3,NFKBIA,RALB,VAV3
Signaling by Rho Family GTPases	0.0114815	1.94	0.0316228	1.5	0.0293	1.633	CDC42,CDC42EP3,GNA13,LIMK2,MAPK3,PIK3CG,PPP1R12A
ILK Signaling	0.011749	1.93	0.0323594	1.49	0.0324	2	CDC42,GSK3B,MAP2K6,MAPK3,PIK3CG,PPP1R12A
PI3K Signaling in B Lymphocytes	0.0120226	1.92	0.0331131	1.48	0.0373	2.236	MAPK3,NFKBIA,PIK3CG,RALB,VAV3
Ephrin A Signaling	0.0123027	1.91	0.0331131	1.48	0.0638	#NUM!	CDC42,PIK3CG,VAV3
ERK/MAPK Signaling	0.0123027	1.91	0.0331131	1.48	0.0321	1.633	ETS2,MAPK3,PIK3CG,PPP1R12A,PRKCD,RALB
Acute Myeloid Leukemia Signaling	0.0125893	1.9	0.0331131	1.48	0.0455	2	MAP2K6,MAPK3,PIK3CG,RALB
Insulin Receptor Signaling	0.0125893	1.9	0.0331131	1.48	0.037	1.342	GSK3B,MAPK3,PIK3CG,PPP1R12A,RALB
Death Receptor Signaling	0.0125893	1.9	0.0331131	1.48	0.0455	#NUM!	NAIP,NFKBIA,TANK,TNKS
Synaptogenesis Signaling Pathway	0.0131826	1.88	0.0346737	1.46	0.0262	1.414	CDC42,GSK3B,MAPK14,MAPK3,MARCKS,PIK3CG,PRKCD,RALB
IL-1 Signaling	0.0134896	1.87	0.0354813	1.45	0.0444	#NUM!	GNA13,MAP2K6,MAPK14,NFKBIA
Melanoma Signaling	0.0144544	1.84	0.0371535	1.43	0.06	#NUM!	MAPK3,PIK3CG,RALB
Amyloid Processing	0.0144544	1.84	0.0371535	1.43	0.06	#NUM!	GSK3B,MAPK14,MAPK3
α-Adrenergic Signaling	0.0151356	1.82	0.0389045	1.41	0.043	2	MAPK3,PHKA2,PRKCD,RALB
Coronavirus Pathogenesis Pathway	0.0151356	1.82	0.0389045	1.41	0.0352	1.342	IL1B,MAPK14,MAPK3,NFKBIA,TRIM25
PKCθ Signaling in T Lymphocytes	0.0162181	1.79	0.040738	1.39	0.0347	2.236	MAPK3,NFKBIA,PIK3CG,RALB,VAV3
Lymphotoxin β Receptor Signaling	0.0169824	1.77	0.0416869	1.38	0.0566	#NUM!	MAPK3,NFKBIA,PIK3CG
Salvage Pathways of Pyrimidine Ribonucleotides	0.0169824	1.77	0.0416869	1.38	0.0417	2	LIMK2,MAP2K6,MAPK3,PRKCD
Relaxin Signaling	0.0169824	1.77	0.0416869	1.38	0.0342	#NUM!	GNA13,MAPK3,NFKBIA,PIK3CG,TDP2
Inflammasome pathway	0.017378	1.76	0.042658	1.37	0.1	#NUM!	IL1B,NAIP
p53 Signaling	0.018197	1.74	0.0436516	1.36	0.0408	#NUM!	GADD45A,GSK3B,MAPK14,PIK3CG
Apoptosis Signaling	0.018197	1.74	0.0436516	1.36	0.0408	-1	MAPK3,NAIP,NFKBIA,RALB
Apelin Cardiomyocyte Signaling Pathway	0.018197	1.74	0.0436516	1.36	0.0408	2	MAPK14,MAPK3,PIK3CG,PRKCD
EGF Signaling	0.0186209	1.73	0.0446684	1.35	0.0545	#NUM!	MAPK14,MAPK3,PIK3CG
PPAR Signaling	0.0190546	1.72	0.0457088	1.34	0.04	-2	IL1B,MAPK3,NFKBIA,RALB
CNTF Signaling	0.0194984	1.71	0.0457088	1.34	0.0536	#NUM!	MAPK3,PIK3CG,RALB
Semaphorin Signaling in Neurons	0.0194984	1.71	0.0457088	1.34	0.0536	#NUM!	CDC42,LIMK2,MAPK3
Tec Kinase Signaling	0.0199526	1.7	0.0457088	1.34	0.0329	#NUM!	CDC42,GNA13,PIK3CG,PRKCD,VAV3
Sumoylation Pathway	0.0199526	1.7	0.0457088	1.34	0.0396	#NUM!	CDC42,NFKBIA,RCOR1,RFC5
Cancer Drug Resistance By Drug Efflux	0.0204174	1.69	0.0467735	1.33	0.0526	#NUM!	MAPK3,PIK3CG,RALB
Supplementary Table 2C. IPA Canonical Pathway Enrichment for 391 Genes Significant to rPHE Volume (passing uncorrected p<0.05). No Pathways pass BH p< 0.05
Ingenuity Canonical Pathways	p-value	-log(p-value)	BH p-value	-log(BH p-value)	Ratio	z-score	Molecules
NER Pathway	0.00977237	2.01	Not Significant	Not Significant	0.05	#NUM!	COPS5,NEDD8,PCNA,POLD2,PRIM2
Phenylalanine Degradation IV (Mammalian, via Side Chain)	0.0138038	1.86	Not Significant	Not Significant	0.143	#NUM!	ACSF3,GOT2
GADD45 Signaling	0.0245471	1.61	Not Significant	Not Significant	0.105	#NUM!	CDKN1A,PCNA
PI3K/AKT Signaling	0.025704	1.59	Not Significant	Not Significant	0.0347	-1	CDKN1A,CXCR1,CXCR2,MAPK8IP1,PTGS2,RPS6KB2
UDP-D-xylose and UDP-D-glucuronate Biosynthesis	0.025704	1.59	Not Significant	Not Significant	0.5	#NUM!	UXS1
Taurine Biosynthesis	0.025704	1.59	Not Significant	Not Significant	0.5	#NUM!	CSAD
STAT3 Pathway	0.030903	1.51	Not Significant	Not Significant	0.0373	#NUM!	CDKN1A,CXCR1,CXCR2,IGF1R,IGF2R
Glutathione Biosynthesis	0.0389045	1.41	Not Significant	Not Significant	0.333	#NUM!	GSS
Glutamate Degradation II	0.0389045	1.41	Not Significant	Not Significant	0.333	#NUM!	GOT2
Aspartate Biosynthesis	0.0389045	1.41	Not Significant	Not Significant	0.333	#NUM!	GOT2
Estrogen-mediated S-phase Entry	0.0446684	1.35	Not Significant	Not Significant	0.0769	#NUM!	CDKN1A,SKP2
Eicosanoid Signaling	0.0467735	1.33	Not Significant	Not Significant	0.0484	#NUM!	ALOX12,FPR2,PTGS2
Supplementary Table 2D. IPA Canonical Pathway Enrichment for Cyan Module Using ICH Correlations (passing BH p<0.05)
Ingenuity Canonical Pathways	p-value	-log(p-value)	BH p-value	-log(BH p-value)	Ratio	z-score	Molecules
Rac Signaling	2.69153e-05	4.57	0.011749	1.93	0.0909	3.162	ARPC2,ARPC3,ARPC4,CD44,CYBB,CYFIP1,ITGA5,MAP3K11,NFKB1,RAP1A
Cdc42 Signaling	6.60693e-05	4.18	0.0144544	1.84	0.082	2.53	ARPC2,ARPC3,ARPC4,CDC42EP2,FCER1G,ITGA5,MAP3K11,MYL12B,MYL6,WIPF1
Signaling by Rho Family GTPases	0.000102329	3.99	0.0147911	1.83	0.0586	3.207	ARPC2,ARPC3,ARPC4,CDC42EP2,CYBB,CYFIP1,DES,ITGA5,MAP3K11,MYL12B,MYL6,NFKB1,VIM,WIPF1
Phagosome Maturation	0.000194984	3.71	0.020893	1.68	0.0719	#NUM!	ATP6V1D,ATP6V1E1,CTSB,CTSZ,CYBB,DYNC1LI2,LAMP1,TUBA1A,TUBA3C/TUBA3D,VAMP3
Autophagy	0.000346737	3.46	0.0234423	1.63	0.113	#NUM!	ATG3,BECN1,CTSB,CTSZ,LAMP1,MAP1LC3B
Sirtuin Signaling Pathway	0.000380189	3.42	0.0234423	1.63	0.0517	1.508	APP,ATG3,BECN1,LDHA,MAP1LC3B,NFE2L2,NFKB1,PGAM4,PGK1,PPID,PRKAA1,SDHB,TUBA1A,TUBA3C/TUBA3D
Inflammasome pathway	0.000380189	3.42	0.0234423	1.63	0.2	2	CASP1,CTSB,NFKB1,P2RX7
Clathrin-mediated Endocytosis Signaling	0.000645654	3.19	0.0346737	1.46	0.0576	#NUM!	AP1G1,AP3S1,ARPC2,ARPC3,ARPC4,HGS,ITGA5,RAB11A,S100A8,SYNJ1,UBC
Regulation of Actin-based Motility by Rho	0.000912011	3.04	0.040738	1.39	0.0805	2.646	ARPC2,ARPC3,ARPC4,ITGA5,MYL12B,MYL6,WIPF1
L-carnitine Biosynthesis	0.000933254	3.03	0.040738	1.39	0.667	#NUM!	ALDH9A1,TMLHE
Remodeling of Epithelial Adherens Junctions	0.00112202	2.95	0.0446684	1.35	0.0909	2	ARPC2,ARPC3,ARPC4,HGS,TUBA1A,TUBA3C/TUBA3D
Fcγ Receptor-mediated Phagocytosis in Macrophages and Monocytes	0.00134896	2.87	0.0489779	1.31	0.0753	2.646	ARPC2,ARPC3,ARPC4,HMOX1,MYO5A,RAB11A,VAMP3
Supplementary Table 2E. IPA Canonical Pathway Enrichment for Cyan Module Using aPHE Correlations (passing BH p<0.05)
Ingenuity Canonical Pathways	p-value	-log(p-value)	BH p-value	-log(BH p-value)	Ratio	z-score	Molecules
Rac Signaling	2.69153e-05	4.57	0.011749	1.93	0.0909	3.162	ARPC2,ARPC3,ARPC4,CD44,CYBB,CYFIP1,ITGA5,MAP3K11,NFKB1,RAP1A
Cdc42 Signaling	6.60693e-05	4.18	0.0144544	1.84	0.082	2.53	ARPC2,ARPC3,ARPC4,CDC42EP2,FCER1G,ITGA5,MAP3K11,MYL12B,MYL6,WIPF1
Signaling by Rho Family GTPases	0.000102329	3.99	0.0147911	1.83	0.0586	3.207	ARPC2,ARPC3,ARPC4,CDC42EP2,CYBB,CYFIP1,DES,ITGA5,MAP3K11,MYL12B,MYL6,NFKB1,VIM,WIPF1
Phagosome Maturation	0.000194984	3.71	0.020893	1.68	0.0719	#NUM!	ATP6V1D,ATP6V1E1,CTSB,CTSZ,CYBB,DYNC1LI2,LAMP1,TUBA1A,TUBA3C/TUBA3D,VAMP3
Autophagy	0.000346737	3.46	0.0234423	1.63	0.113	#NUM!	ATG3,BECN1,CTSB,CTSZ,LAMP1,MAP1LC3B
Sirtuin Signaling Pathway	0.000380189	3.42	0.0234423	1.63	0.0517	0.905	APP,ATG3,BECN1,LDHA,MAP1LC3B,NFE2L2,NFKB1,PGAM4,PGK1,PPID,PRKAA1,SDHB,TUBA1A,TUBA3C/TUBA3D
Inflammasome pathway	0.000380189	3.42	0.0234423	1.63	0.2	2	CASP1,CTSB,NFKB1,P2RX7
Clathrin-mediated Endocytosis Signaling	0.000645654	3.19	0.0346737	1.46	0.0576	#NUM!	AP1G1,AP3S1,ARPC2,ARPC3,ARPC4,HGS,ITGA5,RAB11A,S100A8,SYNJ1,UBC
Regulation of Actin-based Motility by Rho	0.000912011	3.04	0.040738	1.39	0.0805	2.646	ARPC2,ARPC3,ARPC4,ITGA5,MYL12B,MYL6,WIPF1
L-carnitine Biosynthesis	0.000933254	3.03	0.040738	1.39	0.667	#NUM!	ALDH9A1,TMLHE
Remodeling of Epithelial Adherens Junctions	0.00112202	2.95	0.0446684	1.35	0.0909	2	ARPC2,ARPC3,ARPC4,HGS,TUBA1A,TUBA3C/TUBA3D
Fcγ Receptor-mediated Phagocytosis in Macrophages and Monocytes	0.00134896	2.87	0.0489779	1.31	0.0753	2.646	ARPC2,ARPC3,ARPC4,HMOX1,MYO5A,RAB11A,VAMP3
Supplementary Table 2F. IPA Canonical Pathway Enrichment for LightGreen Module Using ICH Correlations (passing BH p<0.05)
Ingenuity Canonical Pathways	p-value	-log(p-value)	BH p-value	-log(BH p-value)	Ratio	z-score	Molecules
TREM1 Signaling	2.39883e-06	5.62	0.000933254	3.03	0.116	2.828	FCGR2B,ICAM1,IL1B,ITGAX,MAPK3,NLRP3,NOD2,PLCG2
Systemic Lupus Erythematosus In B Cell Signaling Pathway	5.62341e-06	5.25	0.00109648	2.96	0.0538	3.207	CBL,FCGR2B,FGR,IFNAR2,IL1B,IRAK4,MAPK3,PIK3CD,PLCG2,SYK,TNFSF10,TNFSF13B,TNFSF14,VAV1
Role of Pattern Recognition Receptors in Recognition of Bacteria and Viruses	1.34896e-05	4.87	0.00134896	2.87	0.0699	2.449	IL1B,MAPK3,NLRP3,NOD2,PIK3CD,PLCG2,SYK,TNFSF10,TNFSF13B,TNFSF14
Estrogen Receptor Signaling	1.38038e-05	4.86	0.00134896	2.87	0.0469	3.357	CREBBP,GNAT1,HIF1A,IGF1R,JAK3,MAPK3,MCU,MED13L,NCOA2,NOTCH1,PAK1,PIK3CD,PLCG2,SRA1,TBL1Y
Fcγ Receptor-mediated Phagocytosis in Macrophages and Monocytes	2.23872e-05	4.65	0.00177828	2.75	0.086	2.121	CBL,FGR,FYB1,MAPK3,PAK1,SYK,TLN1,VAV1
NF-κB Signaling	5.62341e-05	4.25	0.00371535	2.43	0.0592	2.333	CREBBP,IGF1R,IL1B,IL1RN,IRAK4,PIK3CD,PLCG2,TANK,TNFSF13B,TNIP1
Neuroinflammation Signaling Pathway	7.4131e-05	4.13	0.0040738	2.39	0.0453	3.606	CREBBP,GRINA,ICAM1,IL1B,IRAK4,JAK3,MAPK13,MAPK3,NLRP3,PIK3CD,PLCG2,PSEN1,SYK
Role of Tissue Factor in Cancer	0.000109648	3.96	0.00537032	2.27	0.069	#NUM!	ARRB2,FGR,IL1B,MAPK13,MAPK3,PAK1,PIK3CD,RPS6KA1
Natural Killer Cell Signaling	0.000125893	3.9	0.00549541	2.26	0.0538	3.162	IRAK4,JAK3,MAPK13,MAPK3,PAK1,PIK3CD,PLCG2,SYK,TNFSF10,VAV1
CD40 Signaling	0.000151356	3.82	0.00588844	2.23	0.0938	1.633	ICAM1,JAK3,MAPK13,MAPK3,PIK3CD,TANK
iNOS Signaling	0.000218776	3.66	0.00660693	2.18	0.114	2.236	CD14,CREBBP,IRAK4,JAK3,MAPK13
Dendritic Cell Maturation	0.000223872	3.65	0.00660693	2.18	0.0552	2.828	CREBBP,FCGR2B,ICAM1,IL1B,IL1RN,MAPK13,MAPK3,PIK3CD,PLCG2
IL-10 Signaling	0.000229087	3.64	0.00660693	2.18	0.087	#NUM!	CD14,FCGR2B,IL10RB,IL1B,IL1RN,MAPK13
Apelin Cardiomyocyte Signaling Pathway	0.000234423	3.63	0.00660693	2.18	0.0714	2.449	HIF1A,MAPK13,MAPK3,PIK3CD,PLCG2,SLC9A1,SLC9A8
Ephrin B Signaling	0.000269153	3.57	0.00676083	2.17	0.0845	1.342	CAP1,CBL,GNAT1,MAPK3,PAK1,VAV1
Hypoxia Signaling in the Cardiovascular System	0.000288403	3.54	0.00676083	2.17	0.0833	#NUM!	CREBBP,CSNK1D,HIF1A,UBE2D1,UBE2D3,UBE2J1
PI3K Signaling in B Lymphocytes	0.000295121	3.53	0.00676083	2.17	0.0597	1.414	ATF6,CBL,FCGR2B,MAPK3,PIK3CD,PLCG2,SYK,VAV1
Actin Cytoskeleton Signaling	0.000346737	3.46	0.0074131	2.13	0.0474	3	APC,CD14,FGD3,MAPK3,MYH9,PAK1,PIK3CD,SLC9A1,TLN1,VAV1
Paxillin Signaling	0.000363078	3.44	0.0074131	2.13	0.0667	1.342	ITGAD,ITGAX,MAPK13,PAK1,PIK3CD,PTPN12,TLN1
FLT3 Signaling in Hematopoietic Progenitor Cells	0.00047863	3.32	0.00933254	2.03	0.0759	2.449	CBL,CREBBP,MAPK13,MAPK3,PIK3CD,RPS6KA1
Th1 Pathway	0.000537032	3.27	0.00977237	2.01	0.0625	2.236	ICAM1,IL10RB,JAK3,NOTCH1,PIK3CD,PSEN1,VAV1
p38 MAPK Signaling	0.000562341	3.25	0.00977237	2.01	0.0619	2.449	CREBBP,H3-3A/H3-3B,IL1B,IL1RN,IRAK4,MAPK13,RPS6KA1
Production of Nitric Oxide and Reactive Oxygen Species in Macrophages	0.000562341	3.25	0.00977237	2.01	0.0486	2.333	CREBBP,JAK3,MAPK13,MAPK3,NCF4,PIK3CD,PLCG2,PPP2R5A,SERPINA1
ERK/MAPK Signaling	0.000616595	3.21	0.01	2	0.0481	2.333	CREBBP,H3-3A/H3-3B,MAPK3,PAK1,PIK3CD,PLCG2,PPP2R5A,RPS6KA1,TLN1
Tec Kinase Signaling	0.000691831	3.16	0.0107152	1.97	0.0526	2.449	FGR,GNAT1,JAK3,PAK1,PIK3CD,PLCG2,TNFSF10,VAV1
Circadian Rhythm Signaling	0.00074131	3.13	0.0112202	1.95	0.121	#NUM!	AVP,CREBBP,CSNK1D,GRINA
Inhibition of ARE-Mediated mRNA Degradation Pathway	0.000812831	3.09	0.011749	1.93	0.0583	1.134	MAPK13,MAPK3,PPP2R5A,TNFSF10,TNFSF13B,TNFSF14,ZFP36L1
HMGB1 Signaling	0.000851138	3.07	0.0120226	1.92	0.051	2.236	ICAM1,IL1B,MAPK13,MAPK3,PIK3CD,TNFSF10,TNFSF13B,TNFSF14
IL-6 Signaling	0.000977237	3.01	0.0131826	1.88	0.0565	2.449	CD14,IL1B,IL1RN,MAPK13,MAPK3,PIK3CD,TNFAIP6
Glucocorticoid Receptor Signaling	0.001	3	0.0131826	1.88	0.0364	#NUM!	CREBBP,ICAM1,IL1B,IL1RN,JAK3,KRT23,MAPK13,MAPK3,NCOA2,PIK3CD,SLPI,SRA1
Role of Macrophages, Fibroblasts and Endothelial Cells in Rheumatoid Arthritis	0.00134896	2.87	0.0169824	1.77	0.0372	#NUM!	APC,CEBPD,CREBBP,ICAM1,IL1B,IL1RN,IRAK4,MAPK3,PIK3CD,PLCG2,TNFSF13B
Role of IL-17F in Allergic Inflammatory Airway Diseases	0.00169824	2.77	0.020893	1.68	0.0976	2	CREBBP,IL1B,MAPK3,RPS6KA1
B Cell Receptor Signaling	0.00177828	2.75	0.020893	1.68	0.0455	2.646	CREBBP,FCGR2B,MAPK13,MAPK3,PIK3CD,PLCG2,SYK,VAV1
Mouse Embryonic Stem Cell Pluripotency	0.0018197	2.74	0.020893	1.68	0.0588	2.449	APC,CREBBP,JAK3,MAPK13,MAPK3,PIK3CD
Inflammasome pathway	0.00190546	2.72	0.0213796	1.67	0.15	#NUM!	IL1B,NLRP3,NOD2
Growth Hormone Signaling	0.00199526	2.7	0.0218776	1.66	0.0704	2	IGF1R,MAPK3,PIK3CD,PLCG2,RPS6KA1
Estrogen-Dependent Breast Cancer Signaling	0.00223872	2.65	0.0239883	1.62	0.0685	2	CREBBP,HSD17B11,IGF1R,MAPK3,PIK3CD
IL-15 Signaling	0.00239883	2.62	0.0239883	1.62	0.0676	2.236	JAK3,MAPK13,MAPK3,PIK3CD,SYK
Toll-like Receptor Signaling	0.00239883	2.62	0.0239883	1.62	0.0676	2.236	CD14,IL1B,IL1RN,IRAK4,MAPK13
Renal Cell Carcinoma Signaling	0.00269153	2.57	0.0263027	1.58	0.0658	#NUM!	CREBBP,HIF1A,MAPK3,PAK1,PIK3CD
Leukocyte Extravasation Signaling	0.0030903	2.51	0.0295121	1.53	0.0415	2.121	ARHGAP9,F11R,ICAM1,MAPK13,NCF4,PIK3CD,PLCG2,VAV1
Fc Epsilon RI Signaling	0.00316228	2.5	0.0295121	1.53	0.0526	2.449	MAPK13,MAPK3,PIK3CD,PLCG2,SYK,VAV1
IL-22 Signaling	0.00323594	2.49	0.0295121	1.53	0.125	#NUM!	IL10RB,MAPK13,MAPK3
Molecular Mechanisms of Cancer	0.00338844	2.47	0.0301995	1.52	0.0314	#NUM!	APC,CBL,CREBBP,GNAT1,HIF1A,JAK3,MAPK13,MAPK3,NOTCH1,PAK1,PIK3CD,PSEN1
Prolactin Signaling	0.00354813	2.45	0.0301995	1.52	0.0617	#NUM!	CREBBP,MAPK3,NMI,PIK3CD,PLCG2
Amyloid Processing	0.00354813	2.45	0.0301995	1.52	0.08	#NUM!	CSNK1D,MAPK13,MAPK3,PSEN1
LPS-stimulated MAPK Signaling	0.00371535	2.43	0.030903	1.51	0.061	2.236	CD14,MAPK13,MAPK3,PAK1,PIK3CD
UVB-Induced MAPK Signaling	0.00380189	2.42	0.030903	1.51	0.0784	#NUM!	H3-3A/H3-3B,MAPK13,MAPK3,PIK3CD
T Cell Exhaustion Signaling Pathway	0.0042658	2.37	0.0331131	1.48	0.0435	0.816	IFNAR2,IL10RB,JAK3,MAPK3,PIK3CD,PLCG2,PPP2R5A
Systemic Lupus Erythematosus Signaling	0.00436516	2.36	0.0331131	1.48	0.0392	#NUM!	CBL,FCGR2B,IL1B,IL1RN,MAPK3,PIK3CD,PLCG2,TNFSF13B
Lymphotoxin β Receptor Signaling	0.00436516	2.36	0.0331131	1.48	0.0755	#NUM!	CREBBP,MAPK3,PIK3CD,TNFSF14
Cdc42 Signaling	0.00446684	2.35	0.0331131	1.48	0.0492	1.633	APC,CDC42SE1,FGD3,MAPK13,PAK1,VAV1
Th1 and Th2 Activation Pathway	0.00446684	2.35	0.0331131	1.48	0.0432	#NUM!	ICAM1,IL10RB,JAK3,NOTCH1,PIK3CD,PSEN1,VAV1
Role of IL-17A in Arthritis	0.00467735	2.33	0.0338844	1.47	0.0741	#NUM!	MAPK13,MAPK3,PIK3CD,RPS6KA1
Role of NFAT in Regulation of the Immune Response	0.00537032	2.27	0.0389045	1.41	0.0417	2.646	CSNK1D,FCGR2B,GNAT1,MAPK3,PIK3CD,PLCG2,SYK
Th2 Pathway	0.00562341	2.25	0.0389045	1.41	0.0469	2.236	ICAM1,JAK3,NOTCH1,PIK3CD,PSEN1,VAV1
Wnt/β-catenin Signaling	0.0057544	2.24	0.0398107	1.4	0.0412	0.447	APC,CREBBP,CSNK1D,MARK2,PPP2R5A,TLE3,TLE4
ErbB Signaling	0.0060256	2.22	0.040738	1.39	0.0543	2.236	MAPK13,MAPK3,PAK1,PIK3CD,PLCG2
FAK Signaling	0.00630957	2.2	0.042658	1.37	0.0538	#NUM!	MAPK3,PAK1,PIK3CD,PLCG2,TLN1
Pentose Phosphate Pathway	0.00660693	2.18	0.042658	1.37	0.2	#NUM!	G6PD,TALDO1
Melanocyte Development and Pigmentation Signaling	0.00660693	2.18	0.042658	1.37	0.0532	2.236	CREBBP,MAPK3,PIK3CD,PLCG2,RPS6KA1
IL-2 Signaling	0.00724436	2.14	0.0457088	1.34	0.0656	2	JAK3,MAPK3,PIK3CD,SYK
Hepatic Cholestasis	0.0074131	2.13	0.0457088	1.34	0.0393	#NUM!	CD14,IL1B,IL1RN,IRAK4,TNFSF10,TNFSF13B,TNFSF14
UVA-Induced MAPK Signaling	0.00758578	2.12	0.0467735	1.33	0.0515	2	MAPK13,MAPK3,PIK3CD,PLCG2,RPS6KA1
Supplementary Table 2G. IPA Canonical Pathway Enrichment for LightGreen Module Using aPHE Correlations (passing BH p<0.05)
Ingenuity Canonical Pathways	p-value	-log(p-value)	BH p-value	-log(BH p-value)	Ratio	z-score	Molecules
TREM1 Signaling	2.39883e-06	5.62	0.000933254	3.03	0.116	2.828	FCGR2B,ICAM1,IL1B,ITGAX,MAPK3,NLRP3,NOD2,PLCG2
Systemic Lupus Erythematosus In B Cell Signaling Pathway	5.62341e-06	5.25	0.00109648	2.96	0.0538	3.207	CBL,FCGR2B,FGR,IFNAR2,IL1B,IRAK4,MAPK3,PIK3CD,PLCG2,SYK,TNFSF10,TNFSF13B,TNFSF14,VAV1
Role of Pattern Recognition Receptors in Recognition of Bacteria and Viruses	1.34896e-05	4.87	0.00134896	2.87	0.0699	2.449	IL1B,MAPK3,NLRP3,NOD2,PIK3CD,PLCG2,SYK,TNFSF10,TNFSF13B,TNFSF14
Estrogen Receptor Signaling	1.38038e-05	4.86	0.00134896	2.87	0.0469	3.357	CREBBP,GNAT1,HIF1A,IGF1R,JAK3,MAPK3,MCU,MED13L,NCOA2,NOTCH1,PAK1,PIK3CD,PLCG2,SRA1,TBL1Y
Fcγ Receptor-mediated Phagocytosis in Macrophages and Monocytes	2.23872e-05	4.65	0.00177828	2.75	0.086	2.121	CBL,FGR,FYB1,MAPK3,PAK1,SYK,TLN1,VAV1
NF-κB Signaling	5.62341e-05	4.25	0.00371535	2.43	0.0592	2.333	CREBBP,IGF1R,IL1B,IL1RN,IRAK4,PIK3CD,PLCG2,TANK,TNFSF13B,TNIP1
Neuroinflammation Signaling Pathway	7.4131e-05	4.13	0.0040738	2.39	0.0453	3.606	CREBBP,GRINA,ICAM1,IL1B,IRAK4,JAK3,MAPK13,MAPK3,NLRP3,PIK3CD,PLCG2,PSEN1,SYK
Role of Tissue Factor in Cancer	0.000109648	3.96	0.00537032	2.27	0.069	#NUM!	ARRB2,FGR,IL1B,MAPK13,MAPK3,PAK1,PIK3CD,RPS6KA1
Natural Killer Cell Signaling	0.000125893	3.9	0.00549541	2.26	0.0538	3.162	IRAK4,JAK3,MAPK13,MAPK3,PAK1,PIK3CD,PLCG2,SYK,TNFSF10,VAV1
CD40 Signaling	0.000151356	3.82	0.00588844	2.23	0.0938	1.633	ICAM1,JAK3,MAPK13,MAPK3,PIK3CD,TANK
iNOS Signaling	0.000218776	3.66	0.00660693	2.18	0.114	2.236	CD14,CREBBP,IRAK4,JAK3,MAPK13
Dendritic Cell Maturation	0.000223872	3.65	0.00660693	2.18	0.0552	2.828	CREBBP,FCGR2B,ICAM1,IL1B,IL1RN,MAPK13,MAPK3,PIK3CD,PLCG2
IL-10 Signaling	0.000229087	3.64	0.00660693	2.18	0.087	#NUM!	CD14,FCGR2B,IL10RB,IL1B,IL1RN,MAPK13
Apelin Cardiomyocyte Signaling Pathway	0.000234423	3.63	0.00660693	2.18	0.0714	2.449	HIF1A,MAPK13,MAPK3,PIK3CD,PLCG2,SLC9A1,SLC9A8
Ephrin B Signaling	0.000269153	3.57	0.00676083	2.17	0.0845	1.342	CAP1,CBL,GNAT1,MAPK3,PAK1,VAV1
Hypoxia Signaling in the Cardiovascular System	0.000288403	3.54	0.00676083	2.17	0.0833	#NUM!	CREBBP,CSNK1D,HIF1A,UBE2D1,UBE2D3,UBE2J1
PI3K Signaling in B Lymphocytes	0.000295121	3.53	0.00676083	2.17	0.0597	1.414	ATF6,CBL,FCGR2B,MAPK3,PIK3CD,PLCG2,SYK,VAV1
Actin Cytoskeleton Signaling	0.000346737	3.46	0.0074131	2.13	0.0474	3	APC,CD14,FGD3,MAPK3,MYH9,PAK1,PIK3CD,SLC9A1,TLN1,VAV1
Paxillin Signaling	0.000363078	3.44	0.0074131	2.13	0.0667	1.342	ITGAD,ITGAX,MAPK13,PAK1,PIK3CD,PTPN12,TLN1
FLT3 Signaling in Hematopoietic Progenitor Cells	0.00047863	3.32	0.00933254	2.03	0.0759	2.449	CBL,CREBBP,MAPK13,MAPK3,PIK3CD,RPS6KA1
Th1 Pathway	0.000537032	3.27	0.00977237	2.01	0.0625	2.236	ICAM1,IL10RB,JAK3,NOTCH1,PIK3CD,PSEN1,VAV1
p38 MAPK Signaling	0.000562341	3.25	0.00977237	2.01	0.0619	2.449	CREBBP,H3-3A/H3-3B,IL1B,IL1RN,IRAK4,MAPK13,RPS6KA1
Production of Nitric Oxide and Reactive Oxygen Species in Macrophages	0.000562341	3.25	0.00977237	2.01	0.0486	2.333	CREBBP,JAK3,MAPK13,MAPK3,NCF4,PIK3CD,PLCG2,PPP2R5A,SERPINA1
ERK/MAPK Signaling	0.000616595	3.21	0.01	2	0.0481	2.333	CREBBP,H3-3A/H3-3B,MAPK3,PAK1,PIK3CD,PLCG2,PPP2R5A,RPS6KA1,TLN1
Tec Kinase Signaling	0.000691831	3.16	0.0107152	1.97	0.0526	2.449	FGR,GNAT1,JAK3,PAK1,PIK3CD,PLCG2,TNFSF10,VAV1
Circadian Rhythm Signaling	0.00074131	3.13	0.0112202	1.95	0.121	#NUM!	AVP,CREBBP,CSNK1D,GRINA
Inhibition of ARE-Mediated mRNA Degradation Pathway	0.000812831	3.09	0.011749	1.93	0.0583	1.134	MAPK13,MAPK3,PPP2R5A,TNFSF10,TNFSF13B,TNFSF14,ZFP36L1
HMGB1 Signaling	0.000851138	3.07	0.0120226	1.92	0.051	2.236	ICAM1,IL1B,MAPK13,MAPK3,PIK3CD,TNFSF10,TNFSF13B,TNFSF14
IL-6 Signaling	0.000977237	3.01	0.0131826	1.88	0.0565	2.449	CD14,IL1B,IL1RN,MAPK13,MAPK3,PIK3CD,TNFAIP6
Glucocorticoid Receptor Signaling	0.001	3	0.0131826	1.88	0.0364	#NUM!	CREBBP,ICAM1,IL1B,IL1RN,JAK3,KRT23,MAPK13,MAPK3,NCOA2,PIK3CD,SLPI,SRA1
Role of Macrophages, Fibroblasts and Endothelial Cells in Rheumatoid Arthritis	0.00134896	2.87	0.0169824	1.77	0.0372	#NUM!	APC,CEBPD,CREBBP,ICAM1,IL1B,IL1RN,IRAK4,MAPK3,PIK3CD,PLCG2,TNFSF13B
Role of IL-17F in Allergic Inflammatory Airway Diseases	0.00169824	2.77	0.020893	1.68	0.0976	2	CREBBP,IL1B,MAPK3,RPS6KA1
B Cell Receptor Signaling	0.00177828	2.75	0.020893	1.68	0.0455	2.646	CREBBP,FCGR2B,MAPK13,MAPK3,PIK3CD,PLCG2,SYK,VAV1
Mouse Embryonic Stem Cell Pluripotency	0.0018197	2.74	0.020893	1.68	0.0588	2.449	APC,CREBBP,JAK3,MAPK13,MAPK3,PIK3CD
Inflammasome pathway	0.00190546	2.72	0.0213796	1.67	0.15	#NUM!	IL1B,NLRP3,NOD2
Growth Hormone Signaling	0.00199526	2.7	0.0218776	1.66	0.0704	2	IGF1R,MAPK3,PIK3CD,PLCG2,RPS6KA1
Estrogen-Dependent Breast Cancer Signaling	0.00223872	2.65	0.0239883	1.62	0.0685	2	CREBBP,HSD17B11,IGF1R,MAPK3,PIK3CD
IL-15 Signaling	0.00239883	2.62	0.0239883	1.62	0.0676	2.236	JAK3,MAPK13,MAPK3,PIK3CD,SYK
Toll-like Receptor Signaling	0.00239883	2.62	0.0239883	1.62	0.0676	2.236	CD14,IL1B,IL1RN,IRAK4,MAPK13
Renal Cell Carcinoma Signaling	0.00269153	2.57	0.0263027	1.58	0.0658	#NUM!	CREBBP,HIF1A,MAPK3,PAK1,PIK3CD
Leukocyte Extravasation Signaling	0.0030903	2.51	0.0295121	1.53	0.0415	2.121	ARHGAP9,F11R,ICAM1,MAPK13,NCF4,PIK3CD,PLCG2,VAV1
Fc Epsilon RI Signaling	0.00316228	2.5	0.0295121	1.53	0.0526	2.449	MAPK13,MAPK3,PIK3CD,PLCG2,SYK,VAV1
IL-22 Signaling	0.00323594	2.49	0.0295121	1.53	0.125	#NUM!	IL10RB,MAPK13,MAPK3
Molecular Mechanisms of Cancer	0.00338844	2.47	0.0301995	1.52	0.0314	#NUM!	APC,CBL,CREBBP,GNAT1,HIF1A,JAK3,MAPK13,MAPK3,NOTCH1,PAK1,PIK3CD,PSEN1
Prolactin Signaling	0.00354813	2.45	0.0301995	1.52	0.0617	#NUM!	CREBBP,MAPK3,NMI,PIK3CD,PLCG2
Amyloid Processing	0.00354813	2.45	0.0301995	1.52	0.08	#NUM!	CSNK1D,MAPK13,MAPK3,PSEN1
LPS-stimulated MAPK Signaling	0.00371535	2.43	0.030903	1.51	0.061	2.236	CD14,MAPK13,MAPK3,PAK1,PIK3CD
UVB-Induced MAPK Signaling	0.00380189	2.42	0.030903	1.51	0.0784	#NUM!	H3-3A/H3-3B,MAPK13,MAPK3,PIK3CD
T Cell Exhaustion Signaling Pathway	0.0042658	2.37	0.0331131	1.48	0.0435	0.816	IFNAR2,IL10RB,JAK3,MAPK3,PIK3CD,PLCG2,PPP2R5A
Systemic Lupus Erythematosus Signaling	0.00436516	2.36	0.0331131	1.48	0.0392	#NUM!	CBL,FCGR2B,IL1B,IL1RN,MAPK3,PIK3CD,PLCG2,TNFSF13B
Lymphotoxin β Receptor Signaling	0.00436516	2.36	0.0331131	1.48	0.0755	#NUM!	CREBBP,MAPK3,PIK3CD,TNFSF14
Cdc42 Signaling	0.00446684	2.35	0.0331131	1.48	0.0492	1.633	APC,CDC42SE1,FGD3,MAPK13,PAK1,VAV1
Th1 and Th2 Activation Pathway	0.00446684	2.35	0.0331131	1.48	0.0432	#NUM!	ICAM1,IL10RB,JAK3,NOTCH1,PIK3CD,PSEN1,VAV1
Role of IL-17A in Arthritis	0.00467735	2.33	0.0338844	1.47	0.0741	#NUM!	MAPK13,MAPK3,PIK3CD,RPS6KA1
Role of NFAT in Regulation of the Immune Response	0.00537032	2.27	0.0389045	1.41	0.0417	2.646	CSNK1D,FCGR2B,GNAT1,MAPK3,PIK3CD,PLCG2,SYK
Th2 Pathway	0.00562341	2.25	0.0389045	1.41	0.0469	2.236	ICAM1,JAK3,NOTCH1,PIK3CD,PSEN1,VAV1
Wnt/β-catenin Signaling	0.0057544	2.24	0.0398107	1.4	0.0412	0.447	APC,CREBBP,CSNK1D,MARK2,PPP2R5A,TLE3,TLE4
ErbB Signaling	0.0060256	2.22	0.040738	1.39	0.0543	2.236	MAPK13,MAPK3,PAK1,PIK3CD,PLCG2
FAK Signaling	0.00630957	2.2	0.042658	1.37	0.0538	#NUM!	MAPK3,PAK1,PIK3CD,PLCG2,TLN1
Pentose Phosphate Pathway	0.00660693	2.18	0.042658	1.37	0.2	#NUM!	G6PD,TALDO1
Melanocyte Development and Pigmentation Signaling	0.00660693	2.18	0.042658	1.37	0.0532	2.236	CREBBP,MAPK3,PIK3CD,PLCG2,RPS6KA1
IL-2 Signaling	0.00724436	2.14	0.0457088	1.34	0.0656	2	JAK3,MAPK3,PIK3CD,SYK
Hepatic Cholestasis	0.0074131	2.13	0.0457088	1.34	0.0393	#NUM!	CD14,IL1B,IL1RN,IRAK4,TNFSF10,TNFSF13B,TNFSF14
UVA-Induced MAPK Signaling	0.00758578	2.12	0.0467735	1.33	0.0515	2	MAPK13,MAPK3,PIK3CD,PLCG2,RPS6KA1
Supplementary Table 2H. IPA Canonical Pathway Enrichment for MidnightBlue Module Using ICH Correlations (passing BH p<0.05)
Ingenuity Canonical Pathways	p-value	-log(p-value)	BH p-value	-log(BH p-value)	Ratio	z-score	Molecules
B Cell Receptor Signaling	4.7863e-10	9.32	2.0893e-07	6.68	0.108	3.771	APBB1IP,BCL2A1,BCL6,CREB5,FCGR2A,GAB2,GSK3B,LYN,MAP2K6,MAP3K2,MAP3K3,MAPK1,MAPK14,NFKBIA,PIK3AP1,PIK3CG,PTK2B,RALB,VAV3
Fcγ Receptor-mediated Phagocytosis in Macrophages and Monocytes	1.23027e-08	7.91	2.63027e-06	5.58	0.14	3.606	ARPC5,FCGR1A,FCGR2A,GAB2,HCK,LYN,MAPK1,PIK3CG,PRKCD,PTK2B,PXN,VASP,VAV3
HIF1α Signaling	1.41254e-07	6.85	2.04174e-05	4.69	0.085	3.153	ADM,HK3,HSPA1A/HSPA1B,HSPA6,IL6R,MAP2K6,MAPK1,MKNK1,MMP25,MMP9,NCOA1,PIK3CG,PRKCD,RALB,SLC2A14,SLC2A3,STAT3
Role of Macrophages, Fibroblasts and Endothelial Cells in Rheumatoid Arthritis	4.7863e-07	6.32	4.67735e-05	4.33	0.0676	#NUM!	C5AR1,CEBPB,CREB5,FCGR1A,GNAQ,GSK3B,IL17RA,IL1R2,IL6R,MAP2K6,MAPK1,MAPK14,NFKBIA,PIK3CG,PRKCD,RALB,STAT3,TLR5,TLR8,TNFRSF1A
IL-8 Signaling	5.37032e-07	6.27	4.67735e-05	4.33	0.0821	3.606	CXCR1,CXCR2,GNA13,GNB2,GNG10,IQGAP1,ITGAM,LIMK2,MAP4K4,MAPK1,MMP9,PIK3CG,PRKCD,PTK2B,RALB,VASP
Role of NFAT in Regulation of the Immune Response	2.29087e-06	5.64	0.000141254	3.85	0.0833	2.714	FCGR1A,FCGR2A,GNA13,GNAQ,GNAT2,GNB2,GNG10,GSK3B,LYN,MAPK1,MEF2A,NFKBIA,PIK3CG,RALB
IL-17A Signaling in Fibroblasts	2.5704e-06	5.59	0.000141254	3.85	0.2	#NUM!	CEBPB,GSK3B,IL17RA,MAPK1,MAPK14,NFKBIA,NFKBIZ
IL-6 Signaling	2.5704e-06	5.59	0.000141254	3.85	0.0968	3.464	CEBPB,IL1R2,IL6R,MAP2K6,MAP4K4,MAPK1,MAPK14,NFKBIA,PIK3CG,RALB,STAT3,TNFRSF1A
Tec Kinase Signaling	3.98107e-06	5.4	0.000144544	3.84	0.0855	2.828	GNA13,GNAQ,GNAT2,GNB2,GNG10,HCK,LYN,PIK3CG,PRKCD,PTK2B,STAT3,STAT5B,VAV3
Ephrin Receptor Signaling	3.98107e-06	5.4	0.000144544	3.84	0.0795	3.606	ARPC5,CREB5,GNA13,GNAQ,GNAT2,GNB2,GNG10,LIMK2,MAP4K4,MAPK1,PIK3CG,PXN,RALB,STAT3
IL-10 Signaling	3.98107e-06	5.4	0.000144544	3.84	0.13	#NUM!	FCGR2A,IL1R2,IL4R,MAP2K6,MAP4K4,MAPK1,MAPK14,NFKBIA,STAT3
TREM1 Signaling	3.98107e-06	5.4	0.000144544	3.84	0.13	3	CASP5,LAT2,MAPK1,NLRC4,NLRP12,STAT3,STAT5B,TLR5,TLR8
GM-CSF Signaling	4.57088e-06	5.34	0.000151356	3.82	0.129	3	BCL2A1,CSF2RB,HCK,LYN,MAPK1,PIK3CG,RALB,STAT3,STAT5B
Phagosome Formation	4.89779e-06	5.31	0.000151356	3.82	0.1	#NUM!	C5AR1,CR1,FCAR,FCGR1A,FCGR2A,ITGAM,MARCKS,PIK3CG,PRKCD,TLR5,TLR8
Role of PKR in Interferon Induction and Antiviral Response	5.88844e-06	5.23	0.000162181	3.79	0.0982	1.265	CASP5,FCGR1A,HSPA1A/HSPA1B,HSPA6,IFNGR2,MAP2K6,MAPK1,MAPK14,NFKBIA,STAT3,TNFRSF1A
Cardiac Hypertrophy Signaling (Enhanced)	6.0256e-06	5.22	0.000162181	3.79	0.0506	4.491	CSF2RB,CXCR1,CXCR2,GDE1,GNA13,GNAQ,GSK3B,IL17RA,IL1R2,IL4R,IL6R,MAP2K6,MAP3K2,MAP3K3,MAPK1,MAPK14,MEF2A,MKNK1,PIK3CG,PRKCD,RALB,STAT3,TDP2,TNFRSF1A
Role of Tissue Factor in Cancer	8.12831e-06	5.09	0.00020893	3.68	0.0948	#NUM!	GNA13,GNAQ,HCK,LIMK2,LYN,MAPK1,MAPK14,PIK3CG,PTK2B,RALB,STAT5B
Germ Cell-Sertoli Cell Junction Signaling	9.77237e-06	5.01	0.000223872	3.65	0.0788	#NUM!	ACTN1,CTNNA1,IQGAP1,LIMK2,MAP2K6,MAP3K2,MAP3K3,MAPK1,MAPK14,PIK3CG,PXN,RALB,TNFRSF1A
Endocannabinoid Cancer Inhibition Pathway	9.77237e-06	5.01	0.000223872	3.65	0.0851	1.732	CAMKK2,CASP4,CASP5,CREB5,GNA13,GNAQ,GSK3B,MAP2K6,MAPK1,MAPK14,PIK3CG,SPTLC2
Leukocyte Extravasation Signaling	1.14815e-05	4.94	0.000251189	3.6	0.0725	2.673	ACTN1,CTNNA1,ITGAM,MAPK1,MAPK14,MMP25,MMP9,PIK3CG,PRKCD,PTK2B,PXN,TIMP2,VASP,VAV3
PI3K/AKT Signaling	1.62181e-05	4.79	0.000338844	3.47	0.0751	1.342	CSF2RB,CXCR1,CXCR2,GAB2,GSK3B,IL17RA,IL1R2,IL4R,IL6R,MAPK1,NFKBIA,PIK3CG,RALB
Breast Cancer Regulation by Stathmin1	1.8197e-05	4.74	0.000363078	3.44	0.0452	#NUM!	ADGRE2,ADGRE5,ADGRG3,ARHGEF11,C5AR1,CREB5,CXCR1,E2F3,FFAR2,FPR1,GNA13,GNAQ,GNB2,GNG10,GPR141,GPR160,GPR27,GPR50,HRH2,MAPK1,MMP9,PIK3CG,PPP1R12A,PRKCD,RALB,STAT3
Cardiac Hypertrophy Signaling	2.34423e-05	4.63	0.00042658	3.37	0.0644	2.714	GNA13,GNAQ,GNAT2,GNB2,GNG10,GSK3B,IL6R,MAP2K6,MAP3K2,MAP3K3,MAPK1,MAPK14,MEF2A,PIK3CG,RALB
Protein Kinase A Signaling	2.34423e-05	4.63	0.00042658	3.37	0.0522	0.775	CREB5,GDE1,GNA13,GNAQ,GNB2,GNG10,GSK3B,MAPK1,MTMR3,NFKBIA,PPP1R12A,PRKCD,PTK2B,PTPRE,PTPRJ,PXN,PYGL,SIRPA,TDP2,VASP
Acute Myeloid Leukemia Signaling	3.01995e-05	4.52	0.000512861	3.29	0.102	1.89	CSF2RB,MAP2K6,MAPK1,PIK3CG,RALB,RARA,SPI1,STAT3,STAT5B
Signaling by Rho Family GTPases	3.16228e-05	4.5	0.000512861	3.29	0.0628	2.333	ARHGEF11,ARPC5,CDC42EP3,CLIP1,GNA13,GNAQ,GNAT2,GNB2,GNG10,IQGAP1,LIMK2,MAPK1,PIK3CG,PPP1R12A,PTK2B
STAT3 Pathway	3.23594e-05	4.49	0.000512861	3.29	0.0821	2.449	CSF2RB,CXCR1,CXCR2,IL17RA,IL1R2,IL4R,IL6R,MAPK1,MAPK14,RALB,STAT3
Natural Killer Cell Signaling	3.46737e-05	4.46	0.000537032	3.27	0.0699	3.606	FCGR2A,HSPA1A/HSPA1B,HSPA6,LIMK2,MAP3K2,MAP3K3,MAPK1,MAPK14,PIK3CG,PTK2B,PXN,RALB,VAV3
IL-1 Signaling	3.54813e-05	4.45	0.000537032	3.27	0.1	2	GNA13,GNAQ,GNAT2,GNB2,GNG10,MAP2K6,MAPK1,MAPK14,NFKBIA
CXCR4 Signaling	3.98107e-05	4.4	0.00057544	3.24	0.0741	2.828	ARHGEF11,GNA13,GNAQ,GNAT2,GNB2,GNG10,LYN,MAPK1,PIK3CG,PRKCD,PXN,RALB
Ephrin B Signaling	4.0738e-05	4.39	0.00057544	3.24	0.113	2.449	GNA13,GNAQ,GNAT2,GNB2,GNG10,MAPK1,PXN,VAV3
Cholecystokinin/Gastrin-mediated Signaling	4.7863e-05	4.32	0.000660693	3.18	0.0862	3.162	GNA13,GNAQ,MAP2K6,MAPK1,MAPK14,MEF2A,PRKCD,PTK2B,PXN,RALB
NF-κB Signaling	6.0256e-05	4.22	0.000776247	3.11	0.071	2.714	GSK3B,IL1R2,MAP2K6,MAP3K3,MAP4K4,NFKBIA,PIK3CG,RALB,TDP2,TLR5,TLR8,TNFRSF1A
Relaxin Signaling	7.07946e-05	4.15	0.000870964	3.06	0.0753	1	GDE1,GNA13,GNAQ,GNAT2,GNB2,GNG10,MAPK1,MMP9,NFKBIA,PIK3CG,TDP2
Molecular Mechanisms of Cancer	7.24436e-05	4.14	0.000870964	3.06	0.0497	#NUM!	ARHGEF11,CDKN2D,CTNNA1,E2F3,GAB2,GNA13,GNAQ,GNAT2,GSK3B,MAP2K6,MAPK1,MAPK14,NAIP,NF1,NFKBIA,PIK3CG,PRKCD,RALB,RBPJ
Role of JAK family kinases in IL-6-type Cytokine Signaling	7.4131e-05	4.13	0.000870964	3.06	0.2	#NUM!	IL6R,MAPK1,MAPK14,STAT3,STAT5B
Chemokine Signaling	7.4131e-05	4.13	0.000870964	3.06	0.104	2.121	GNAQ,LIMK2,MAPK1,MAPK14,PIK3CG,PPP1R12A,PTK2B,RALB
Systemic Lupus Erythematosus In B Cell Signaling Pathway	8.12831e-05	4.09	0.000933254	3.03	0.0577	1.807	FCGR2A,GSK3B,HCK,IFNGR2,IL6R,LILRB3,LYN,MAP4K4,MAPK1,PIK3AP1,PIK3CG,PRKCD,RALB,STAT3,TLR8
IL-3 Signaling	8.91251e-05	4.05	0.000954993	3.02	0.101	2.828	CSF2RB,GAB2,MAPK1,PIK3CG,PRKCD,RALB,STAT3,STAT5B
FLT3 Signaling in Hematopoietic Progenitor Cells	8.91251e-05	4.05	0.000954993	3.02	0.101	2.828	CREB5,GAB2,MAPK1,MAPK14,PIK3CG,RALB,STAT3,STAT5B
Phospholipase C Signaling	9.12011e-05	4.04	0.000977237	3.01	0.0601	2.887	ARHGEF11,CREB5,FCGR2A,GNA13,GNAQ,GNB2,GNG10,LYN,MAPK1,MARCKS,MEF2A,PPP1R12A,PRKCD,RALB
IL-17 Signaling	9.77237e-05	4.01	0.001	3	0.1	#NUM!	CEBPB,GSK3B,IL17RA,MAP2K6,MAPK1,MAPK14,PIK3CG,RALB
Axonal Guidance Signaling	0.000114815	3.94	0.0011749	2.93	0.0453	#NUM!	ADAM8,ADAM9,ARHGEF11,ARPC5,GNA13,GNAQ,GNAT2,GNB2,GNG10,GSK3B,LIMK2,MAPK1,MKNK1,MMP25,MMP9,PIK3CG,PRKCD,PXN,RALB,SEMA4B,VASP
Thrombopoietin Signaling	0.000138038	3.86	0.00134896	2.87	0.111	2.646	GAB2,MAPK1,PIK3CG,PRKCD,RALB,STAT3,STAT5B
Production of Nitric Oxide and Reactive Oxygen Species in Macrophages	0.000141254	3.85	0.00138038	2.86	0.0649	2.714	IFNGR2,MAP3K2,MAP3K3,MAPK1,MAPK14,NFKBIA,PIK3CG,PPP1R12A,PRKCD,SIRPA,SPI1,TNFRSF1A
IL-17A Signaling in Airway Cells	0.000151356	3.82	0.00144544	2.84	0.109	1.633	GSK3B,IL17RA,MAPK1,MAPK14,NFKBIA,PIK3CG,STAT3
RANK Signaling in Osteoclasts	0.000162181	3.79	0.00151356	2.82	0.093	2.646	MAP2K6,MAP3K2,MAP3K3,MAPK1,MAPK14,NFKBIA,PIK3CG,PTK2B
HGF Signaling	0.00017378	3.76	0.00154882	2.81	0.0818	2.828	ETS2,MAP3K2,MAP3K3,MAPK1,PIK3CG,PRKCD,PXN,RALB,STAT3
Granulocyte Adhesion and Diapedesis	0.000190546	3.72	0.00165959	2.78	0.0675	#NUM!	C5AR1,CXCL16,CXCR2,FPR1,HRH2,IL1R2,ITGAM,MMP25,MMP9,SELL,TNFRSF1A
Role of JAK1 and JAK3 in γc Cytokine Signaling	0.000204174	3.69	0.0017378	2.76	0.104	#NUM!	IL4R,MAPK1,PIK3CG,PTK2B,RALB,STAT3,STAT5B
fMLP Signaling in Neutrophils	0.000223872	3.65	0.00190546	2.72	0.0789	1.633	ARPC5,FPR1,GNB2,GNG10,MAPK1,NFKBIA,PIK3CG,PRKCD,RALB
CCR3 Signaling in Eosinophils	0.00025704	3.59	0.00213796	2.67	0.0776	2.236	GNB2,GNG10,LIMK2,MAPK1,MAPK14,PIK3CG,PPP1R12A,PRKCD,RALB
GNRH Signaling	0.00025704	3.59	0.00213796	2.67	0.0651	3.317	CREB5,GNAQ,MAP2K6,MAP3K2,MAP3K3,MAPK1,MAPK14,PRKCD,PTK2B,PXN,RALB
ERK5 Signaling	0.000288403	3.54	0.00234423	2.63	0.0986	2.646	CREB5,GNA13,GNAQ,MAP3K2,MAP3K3,MEF2A,RALB
IL-7 Signaling Pathway	0.000316228	3.5	0.00245471	2.61	0.0972	1.633	BCL6,GSK3B,LYN,MAPK1,MAPK14,PIK3CG,STAT5B
Thrombin Signaling	0.000323594	3.49	0.00245471	2.61	0.0594	2.828	ARHGEF11,GNA13,GNAQ,GNAT2,GNB2,GNG10,MAPK1,MAPK14,PIK3CG,PPP1R12A,PRKCD,RALB
Huntington's Disease Signaling	0.000331131	3.48	0.0025704	2.59	0.0558	0.816	CASP4,CASP5,CLTC,CREB5,GNAQ,GNB2,GNG10,HSPA1A/HSPA1B,HSPA6,MAPK1,PIK3CG,PRKCD,RCOR1
G Beta Gamma Signaling	0.000354813	3.45	0.00263027	2.58	0.0744	2.828	GNA13,GNAQ,GNAT2,GNB2,GNG10,MAPK1,PIK3CG,PRKCD,RALB
Cdc42 Signaling	0.000371535	3.43	0.00269153	2.57	0.0738	2.121	ARPC5,CLIP1,EXOC6,GSK3B,IQGAP1,LIMK2,MAPK1,MAPK14,PPP1R12A
Toll-like Receptor Signaling	0.000371535	3.43	0.00269153	2.57	0.0946	2.449	MAP2K6,MAP4K4,MAPK1,MAPK14,NFKBIA,TLR5,TLR8
Insulin Secretion Signaling Pathway	0.000380189	3.42	0.00269153	2.57	0.0551	3.606	CREB5,FURIN,GNAQ,HCK,LYN,MAPK1,MAPK14,PIK3CG,PRKCD,SLC2A14,SLC2A3,STAT3,STAT5B
PPARα/RXRα Activation	0.000389045	3.41	0.00269153	2.57	0.0621	-1	BCL3,GK,GNAQ,IL1R2,MAP2K6,MAP4K4,MAPK1,MAPK14,NFKBIA,RALB,STAT5B
Role of IL-17A in Arthritis	0.000416869	3.38	0.00281838	2.55	0.111	#NUM!	IL17RA,MAP2K6,MAPK1,MAPK14,NFKBIA,PIK3CG
PPAR Signaling	0.000457088	3.34	0.0030903	2.51	0.08	-2.121	IL1R2,MAP4K4,MAPK1,NCOA1,NFKBIA,RALB,STAT5B,TNFRSF1A
Endothelin-1 Signaling	0.000467735	3.33	0.0030903	2.51	0.0608	3.162	CASP4,CASP5,ECE1,GNA13,GNAQ,GNAT2,MAPK1,MAPK14,PIK3CG,PRKCD,RALB
Colorectal Cancer Metastasis Signaling	0.000524807	3.28	0.00338844	2.47	0.0533	2.714	GNB2,GNG10,GSK3B,IL6R,MAPK1,MMP25,MMP9,PIK3CG,RALB,STAT3,TLR5,TLR8,TNFRSF1A
Gα12/13 Signaling	0.000562341	3.25	0.00363078	2.44	0.0698	2.828	GNA13,MAPK1,MEF2A,NFKBIA,PIK3CG,PTK2B,PXN,RALB,VAV3
JAK/Stat Signaling	0.00060256	3.22	0.00380189	2.42	0.0875	2.646	CEBPB,GNAQ,MAPK1,PIK3CG,RALB,STAT3,STAT5B
ERK/MAPK Signaling	0.000616595	3.21	0.00380189	2.42	0.0588	2.714	CREB5,ETS2,MAPK1,MKNK1,PIK3CG,PPP1R12A,PRKCD,PTK2B,PXN,RALB,STAT3
Xenobiotic Metabolism General Signaling Pathway	0.000630957	3.2	0.00389045	2.41	0.0687	3	MAP2K6,MAP3K2,MAP3K3,MAPK1,MAPK14,NQO2,PIK3CG,PRKCD,RALB
Paxillin Signaling	0.000630957	3.2	0.00389045	2.41	0.0762	2.646	ACTN1,ITGAM,MAPK1,MAPK14,PIK3CG,PTK2B,PXN,RALB
Prolactin Signaling	0.000645654	3.19	0.00389045	2.41	0.0864	2.449	CEBPB,MAPK1,PIK3CG,PRKCD,RALB,STAT3,STAT5B
LPS-stimulated MAPK Signaling	0.000707946	3.15	0.00416869	2.38	0.0854	2.646	MAP2K6,MAPK1,MAPK14,NFKBIA,PIK3CG,PRKCD,RALB
IL-22 Signaling	0.000831764	3.08	0.00489779	2.31	0.167	2	MAPK1,MAPK14,STAT3,STAT5B
Xenobiotic Metabolism Signaling	0.000933254	3.03	0.00537032	2.27	0.05	#NUM!	CHST15,CYP1B1,MAP2K6,MAP3K2,MAP3K3,MAPK1,MAPK14,NCOA1,NQO2,PIK3CG,PRKCD,RALB,SULT1B1
CD40 Signaling	0.00102329	2.99	0.0057544	2.24	0.0938	1.633	MAP2K6,MAPK1,MAPK14,NFKBIA,PIK3CG,STAT3
T Helper Cell Differentiation	0.00102329	2.99	0.0057544	2.24	0.0938	#NUM!	BCL6,IFNGR2,IL4R,IL6R,STAT3,TNFRSF1A
ErbB2-ErbB3 Signaling	0.00102329	2.99	0.0057544	2.24	0.0938	1.633	GSK3B,MAPK1,PIK3CG,RALB,STAT3,STAT5B
Fc Epsilon RI Signaling	0.00109648	2.96	0.00588844	2.23	0.0702	2.828	LYN,MAP2K6,MAPK1,MAPK14,PIK3CG,PRKCD,RALB,VAV3
Endocannabinoid Developing Neuron Pathway	0.00109648	2.96	0.00588844	2.23	0.0702	2.121	CREB5,GSK3B,MAP2K6,MAPK1,MAPK14,PIK3CG,RALB,STAT3
Osteoarthritis Pathway	0.00120226	2.92	0.00630957	2.2	0.0542	2.53	ALPL,CASP4,CASP5,CEBPB,CREB5,CTNNA1,CXCR2,IL1R2,MMP9,RBPJ,TNFRSF1A
Remodeling of Epithelial Adherens Junctions	0.00120226	2.92	0.00630957	2.2	0.0909	#NUM!	ACTN1,ARPC5,CLIP1,CTNNA1,IQGAP1,RAB5A
Renin-Angiotensin Signaling	0.00123027	2.91	0.00630957	2.2	0.069	2.646	GNAQ,MAPK1,MAPK14,PIK3CG,PRKCD,PTK2B,RALB,STAT3
Integrin Signaling	0.00125893	2.9	0.00645654	2.19	0.0539	1.897	ACTN1,ARPC5,ASAP1,GSK3B,ITGAM,MAPK1,PIK3CG,PPP1R12A,PXN,RALB,VASP
G-Protein Coupled Receptor Signaling	0.00125893	2.9	0.00645654	2.19	0.0483	#NUM!	CREB5,CXCR2,FPR1,GDE1,GNAQ,HRH2,MAPK1,NFKBIA,PIK3CG,PTK2B,RALB,STAT3,TDP2
ErbB Signaling	0.00138038	2.86	0.00691831	2.16	0.0761	1.89	GSK3B,MAP2K6,MAPK1,MAPK14,PIK3CG,PRKCD,RALB
PFKFB4 Signaling Pathway	0.00138038	2.86	0.00691831	2.16	0.109	2.236	CREB5,HK3,MAP2K6,MAPK1,PFKFB4
Systemic Lupus Erythematosus In T Cell Signaling Pathway	0.00141254	2.85	0.00691831	2.16	0.0531	-0.302	BCL6,CASP4,CASP5,CREB5,GADD45A,GNA13,MAP2K6,MAPK1,PIK3CG,RALB,STAT3
Acute Phase Response Signaling	0.00144544	2.84	0.00707946	2.15	0.0565	3.162	CEBPB,IL6R,MAP2K6,MAPK1,MAPK14,NFKBIA,PIK3CG,RALB,STAT3,TNFRSF1A
Glycogen Degradation III	0.00144544	2.84	0.00707946	2.15	0.231	#NUM!	MGAM,PGM1,PYGL
α-Adrenergic Signaling	0.00147911	2.83	0.00707946	2.15	0.0753	2.236	GNAQ,GNB2,GNG10,MAPK1,PRKCD,PYGL,RALB
Role of NFAT in Cardiac Hypertrophy	0.00151356	2.82	0.00707946	2.15	0.0526	2.333	GNAQ,GNB2,GNG10,GSK3B,MAP2K6,MAPK1,MAPK14,MEF2A,PIK3CG,PRKCD,RALB
Actin Cytoskeleton Signaling	0.00162181	2.79	0.00758578	2.12	0.0521	2.111	ACTN1,ARPC5,GNA13,IQGAP1,LIMK2,MAPK1,PIK3CG,PPP1R12A,PXN,RALB,VAV3
SAPK/JNK Signaling	0.00177828	2.75	0.00812831	2.09	0.0729	1.89	GADD45A,GNA13,MAP3K2,MAP3K3,MAP4K4,PIK3CG,RALB
Gαq Signaling	0.0018197	2.74	0.00812831	2.09	0.0592	2.449	GNAQ,GNB2,GNG10,GSK3B,MAPK1,NFKBIA,PIK3CG,PRKCD,PTK2B
Role of Osteoblasts, Osteoclasts and Chondrocytes in Rheumatoid Arthritis	0.0018197	2.74	0.00831764	2.08	0.0514	#NUM!	ALPL,GSK3B,IL1R2,MAP2K6,MAPK1,MAPK14,NAIP,NFKBIA,PIK3CG,PTK2B,TNFRSF1A
P2Y Purigenic Receptor Signaling Pathway	0.00186209	2.73	0.00831764	2.08	0.0645	2.449	CREB5,GNAQ,GNB2,GNG10,MAPK1,PIK3CG,PRKCD,RALB
Caveolar-mediated Endocytosis Signaling	0.00190546	2.72	0.00851138	2.07	0.0833	#NUM!	CD55,FLOT1,FLOT2,ITGAM,MAP3K2,RAB5A
Apoptosis Signaling	0.00199526	2.7	0.00870964	2.06	0.0714	-0.816	BCL2A1,MAP4K4,MAPK1,NAIP,NFKBIA,RALB,TNFRSF1A
ILK Signaling	0.00199526	2.7	0.00870964	2.06	0.0541	2.646	ACTN1,CREB5,GSK3B,MAP2K6,MAPK1,MMP9,PIK3CG,PPP1R12A,PXN,TNFRSF1A
Regulation Of The Epithelial Mesenchymal Transition By Growth Factors Pathway	0.00199526	2.7	0.00870964	2.06	0.0541	2.53	GSK3B,IL6R,MAP2K6,MAPK1,MAPK14,MMP9,PIK3CG,RALB,STAT3,TNFRSF1A
Estrogen Receptor Signaling	0.00213796	2.67	0.00912011	2.04	0.0438	3.207	CREB5,GNA13,GNAQ,GNAT2,GSK3B,LIMK2,MAPK1,MMP25,MMP9,NCOA1,PIK3CG,PPP1R12A,PRKCD,RALB
IL-15 Signaling	0.00218776	2.66	0.00933254	2.03	0.0811	2.449	MAPK1,MAPK14,PIK3CG,RALB,STAT3,STAT5B
Reelin Signaling in Neurons	0.00229087	2.64	0.00954993	2.02	0.0625	2.121	ARHGEF11,ARPC5,GSK3B,HCK,LYN,MAP2K6,MAPK1,PIK3CG
Iron homeostasis signaling pathway	0.00239883	2.62	0.01	2	0.062	#NUM!	ATP6V1B2,ATP6V1C1,IL6R,MAPK1,SLC11A1,SLC40A1,STAT3,STAT5B
Erythropoietin Signaling	0.00251189	2.6	0.01	2	0.0789	#NUM!	MAPK1,NFKBIA,PIK3CG,PRKCD,RALB,STAT5B
Antioxidant Action of Vitamin C	0.00251189	2.6	0.01	2	0.0686	-2.236	CSF2RB,MAPK1,MAPK14,NFKBIA,SLC2A14,SLC2A3,STAT5B
4-1BB Signaling in T Lymphocytes	0.00251189	2.6	0.01	2	0.125	#NUM!	MAPK1,MAPK14,NFKBIA,TNFRSF9
Adrenomedullin signaling pathway	0.00263027	2.58	0.0104713	1.98	0.0521	2.53	ADM,CEBPB,GNAQ,GSK3B,MAP2K6,MAPK1,MAPK14,PIK3CG,PTK2B,RALB
Th1 and Th2 Activation Pathway	0.00275423	2.56	0.0109648	1.96	0.0556	#NUM!	IFNGR2,IL4R,IL6R,MAP2K6,NOTCH2,PIK3CG,SPI1,STAT3,STAT5B
IL-9 Signaling	0.00281838	2.55	0.0109648	1.96	0.121	1	BCL3,PIK3CG,STAT3,STAT5B
Androgen Signaling	0.00301995	2.52	0.0114815	1.94	0.0597	#NUM!	GNA13,GNAQ,GNAT2,GNB2,GNG10,MAPK1,NCOA1,PRKCD
PI3K Signaling in B Lymphocytes	0.00301995	2.52	0.0114815	1.94	0.0597	2.828	IL4R,LYN,MAPK1,NFKBIA,PIK3AP1,PIK3CG,RALB,VAV3
Protein Citrullination	0.00316228	2.5	0.0120226	1.92	0.4	#NUM!	PADI2,PADI4
Synaptogenesis Signaling Pathway	0.00380189	2.42	0.0144544	1.84	0.0426	1.941	ARPC5,CREB5,GSK3B,HCK,LYN,MAPK1,MAPK14,MARCKS,PIK3CG,PRKCD,RAB5A,RALB,STXBP2
Rac Signaling	0.00380189	2.42	0.0144544	1.84	0.0636	2.646	ARPC5,IQGAP1,LIMK2,MAPK1,PIK3CG,PTK2B,RALB
Complement System	0.00389045	2.41	0.0144544	1.84	0.111	#NUM!	C5AR1,CD55,CR1,ITGAM
CREB Signaling in Neurons	0.0040738	2.39	0.0151356	1.82	0.049	2.236	CREB5,GNA13,GNAQ,GNAT2,GNB2,GNG10,MAPK1,PIK3CG,PRKCD,RALB
FGF Signaling	0.00416869	2.38	0.0151356	1.82	0.0714	2.449	CREB5,MAP2K6,MAPK1,MAPK14,PIK3CG,STAT3
Notch Signaling	0.0042658	2.37	0.0154882	1.81	0.108	#NUM!	FURIN,NOTCH2,NUMB,RBPJ
NGF Signaling	0.00446684	2.35	0.0158489	1.8	0.0619	2.646	CREB5,MAP3K2,MAP3K3,MAPK1,PIK3CG,PRKCD,RALB
p38 MAPK Signaling	0.00446684	2.35	0.0158489	1.8	0.0619	2.646	CREB5,IL1R2,MAP2K6,MAPK14,MEF2A,MKNK1,TNFRSF1A
Role of Pattern Recognition Receptors in Recognition of Bacteria and Viruses	0.00446684	2.35	0.0158489	1.8	0.0559	2.449	C5AR1,MAPK1,NLRC4,PIK3CG,PRKCD,RNASEL,TLR5,TLR8
Endometrial Cancer Signaling	0.00457088	2.34	0.0158489	1.8	0.0833	1	CTNNA1,GSK3B,MAPK1,PIK3CG,RALB
RhoGDI Signaling	0.00457088	2.34	0.0158489	1.8	0.0514	-1	ARHGEF11,ARPC5,GNA13,GNAQ,GNAT2,GNB2,GNG10,LIMK2,PPP1R12A
CCR5 Signaling in Macrophages	0.00467735	2.33	0.0158489	1.8	0.0698	2	GNB2,GNG10,MAPK1,MAPK14,PRKCD,PTK2B
Chondroitin and Dermatan Biosynthesis	0.00467735	2.33	0.0158489	1.8	0.333	#NUM!	CHSY1,CSGALNACT2
Sphingosine-1-phosphate Signaling	0.00467735	2.33	0.0158489	1.8	0.0614	1.134	CASP4,CASP5,GNA13,GNAQ,MAPK1,PIK3CG,PTK2B
IL-2 Signaling	0.00489779	2.31	0.0162181	1.79	0.082	2.236	MAPK1,PIK3CG,PTK2B,RALB,STAT5B
SPINK1 General Cancer Pathway	0.00489779	2.31	0.0162181	1.79	0.082	2.236	IL6R,MAPK1,PIK3CG,RALB,STAT3
Opioid Signaling Pathway	0.00501187	2.3	0.0165959	1.78	0.0451	1.508	CLTC,CREB5,GSK3B,HCK,LYN,MAP2K6,MAPK1,NFKBIA,PIK3CG,PRKCD,RALB
Inflammasome pathway	0.00524807	2.28	0.017378	1.76	0.15	#NUM!	CASP5,NAIP,NLRC4
Prostate Cancer Signaling	0.00549541	2.26	0.0177828	1.75	0.0674	#NUM!	CREB5,GSK3B,MAPK1,NFKBIA,PIK3CG,RALB
Sertoli Cell-Sertoli Cell Junction Signaling	0.0057544	2.24	0.0186209	1.73	0.0497	#NUM!	ACTN1,CTNNA1,GSK3B,MAP3K2,MAP3K3,MAPK1,MAPK14,RALB,TNFRSF1A
Hepatic Fibrosis Signaling Pathway	0.00588844	2.23	0.0190546	1.72	0.039	2.138	CEBPB,CREB5,GSK3B,IL17RA,IL1R2,MAP2K6,MAPK1,MAPK14,NFKBIA,PIK3CG,PRKCD,RALB,STAT3,TNFRSF1A
RhoA Signaling	0.00616595	2.21	0.0194984	1.71	0.0583	1.89	ARHGEF11,ARPC5,CDC42EP3,GNA13,LIMK2,PPP1R12A,PTK2B
Neuroinflammation Signaling Pathway	0.00616595	2.21	0.0194984	1.71	0.0418	2.714	CREB5,GSK3B,IFNGR2,IL6R,MAPK1,MAPK14,MMP9,NAIP,PIK3CG,TLR5,TLR8,TNFRSF1A
BAG2 Signaling Pathway	0.00676083	2.17	0.0213796	1.67	0.0952	1	HSPA1A/HSPA1B,HSPA6,MAPK1,MAPK14
Gαi Signaling	0.00707946	2.15	0.0218776	1.66	0.0569	2.236	CXCR2,FPR1,GNB2,GNG10,MAPK1,RALB,STAT3
Glucocorticoid Receptor Signaling	0.00724436	2.14	0.0223872	1.65	0.0394	#NUM!	CEBPB,FCGR1A,HSPA1A/HSPA1B,HSPA6,IL1R2,MAPK1,MAPK14,NCOA1,NFKBIA,PIK3CG,RALB,STAT3,STAT5B
Oncostatin M Signaling	0.0074131	2.13	0.0223872	1.65	0.093	2	MAPK1,RALB,STAT3,STAT5B
Chondroitin Sulfate Biosynthesis (Late Stages)	0.0074131	2.13	0.0223872	1.65	0.093	2	CHST15,CHSY1,CSGALNACT2,SULT1B1
PAK Signaling	0.00758578	2.12	0.0229087	1.64	0.0632	2.449	LIMK2,MAPK1,PIK3CG,PTK2B,PXN,RALB
Regulation of the Epithelial-Mesenchymal Transition Pathway	0.00758578	2.12	0.0229087	1.64	0.0476	#NUM!	GSK3B,MAP2K6,MAPK1,MMP9,NOTCH2,PIK3CG,RALB,RBPJ,STAT3
iNOS Signaling	0.00794328	2.1	0.0239883	1.62	0.0909	2	IFNGR2,MAPK1,MAPK14,NFKBIA
VEGF Signaling	0.00831764	2.08	0.0245471	1.61	0.0619	2.449	ACTN1,MAPK1,PIK3CG,PTK2B,PXN,RALB
p70S6K Signaling	0.00870964	2.06	0.0251189	1.6	0.0547	2.646	GNAQ,IL4R,LYN,MAPK1,PIK3CG,PRKCD,RALB
Role of Oct4 in Mammalian Embryonic Stem Cell Pluripotency	0.00870964	2.06	0.0251189	1.6	0.0889	#NUM!	ETS2,MEF2A,RARA,SH3GLB1
PD-1, PD-L1 cancer immunotherapy pathway	0.00870964	2.06	0.0251189	1.6	0.0612	-0.816	FBXO38,GSK3B,IFNGR2,PIK3CG,STAT5B,TNFRSF1A
Growth Hormone Signaling	0.00912011	2.04	0.0263027	1.58	0.0704	2.236	MAPK1,PIK3CG,PRKCD,STAT3,STAT5B
IL-12 Signaling and Production in Macrophages	0.00933254	2.03	0.0269153	1.57	0.0538	#NUM!	CEBPB,MAPK1,MAPK14,NCOA1,PIK3CG,PRKCD,SPI1
FAT10 Cancer Signaling Pathway	0.00933254	2.03	0.0269153	1.57	0.087	1	GSK3B,NFKBIA,STAT3,TNFRSF1A
Dendritic Cell Maturation	0.00954993	2.02	0.0275423	1.56	0.0491	2.828	CREB5,FCGR1A,FCGR2A,MAPK1,MAPK14,NFKBIA,PIK3CG,TNFRSF1A
Glioma Invasiveness Signaling	0.00977237	2.01	0.0275423	1.56	0.0694	1.342	MAPK1,MMP9,PIK3CG,RALB,TIMP2
Type I Diabetes Mellitus Signaling	0.01	2	0.0281838	1.55	0.0594	2.449	IFNGR2,MAP2K6,MAPK1,MAPK14,NFKBIA,TNFRSF1A
IL-17A Signaling in Gastric Cells	0.01	2	0.0281838	1.55	0.12	#NUM!	IL17RA,MAPK1,MAPK14
Antiproliferative Role of Somatostatin Receptor 2	0.0102329	1.99	0.0281838	1.55	0.0685	#NUM!	GNB2,GNG10,MAPK1,PIK3CG,RALB
Estrogen-Dependent Breast Cancer Signaling	0.0102329	1.99	0.0281838	1.55	0.0685	2.236	CREB5,MAPK1,PIK3CG,RALB,STAT5B
Chronic Myeloid Leukemia Signaling	0.0104713	1.98	0.0281838	1.55	0.0588	#NUM!	E2F3,GAB2,MAPK1,PIK3CG,RALB,STAT5B
Mouse Embryonic Stem Cell Pluripotency	0.0104713	1.98	0.0281838	1.55	0.0588	1.633	GSK3B,MAPK1,MAPK14,PIK3CG,RALB,STAT3
GDP-glucose Biosynthesis	0.0107152	1.97	0.0288403	1.54	0.222	#NUM!	HK3,PGM1
Gαs Signaling	0.0120226	1.92	0.0323594	1.49	0.0571	2	CREB5,GNB2,GNG10,HCK,HRH2,MAPK1
VDR/RXR Activation	0.0120226	1.92	0.0323594	1.49	0.0658	-1	CEBPB,GADD45A,MXD1,NCOA1,PRKCD
Neurotrophin/TRK Signaling	0.0120226	1.92	0.0323594	1.49	0.0658	2.236	CREB5,MAP2K6,MAPK1,PIK3CG,RALB
Type II Diabetes Mellitus Signaling	0.0125893	1.9	0.0338844	1.47	0.0507	1.633	ACSL3,CEBPB,MAPK1,NFKBIA,PIK3CG,PRKCD,TNFRSF1A
Glucose and Glucose-1-phosphate Degradation	0.0131826	1.88	0.0346737	1.46	0.2	#NUM!	HK3,PGM1
Chondroitin Sulfate Biosynthesis	0.0134896	1.87	0.0346737	1.46	0.0784	2	CHST15,CHSY1,CSGALNACT2,SULT1B1
UVB-Induced MAPK Signaling	0.0134896	1.87	0.0346737	1.46	0.0784	2	MAPK1,MAPK14,PIK3CG,PRKCD
UVC-Induced MAPK Signaling	0.0134896	1.87	0.0346737	1.46	0.0784	2	MAPK1,MAPK14,PRKCD,RALB
Corticotropin Releasing Hormone Signaling	0.0138038	1.86	0.0346737	1.46	0.05	2.449	ARPC5,CREB5,GNAQ,MAPK1,MAPK14,MEF2A,PRKCD
G Protein Signaling Mediated by Tubby	0.0138038	1.86	0.0346737	1.46	0.107	#NUM!	GNAQ,GNB2,GNG10
Agranulocyte Adhesion and Diapedesis	0.0138038	1.86	0.0354813	1.45	0.046	#NUM!	C5AR1,CXCL16,CXCR1,CXCR2,MMP25,MMP9,SELL,TNFRSF1A
Glioma Signaling	0.0141254	1.85	0.0354813	1.45	0.055	2	CDKN2D,E2F3,MAPK1,PIK3CG,PRKCD,RALB
CD27 Signaling in Lymphocytes	0.0144544	1.84	0.0354813	1.45	0.0769	#NUM!	MAP2K6,MAP3K2,MAP3K3,NFKBIA
Coronavirus Pathogenesis Pathway	0.0147911	1.83	0.0363078	1.44	0.0493	-0.378	E2F3,KPNB1,MAPK1,MAPK14,NFKBIA,STAT3,TRIM25
PKCθ Signaling in T Lymphocytes	0.0158489	1.8	0.0389045	1.41	0.0486	2.646	MAP3K2,MAP3K3,MAPK1,NFKBIA,PIK3CG,RALB,VAV3
Glycogen Degradation II	0.0162181	1.79	0.0389045	1.41	0.182	#NUM!	PGM1,PYGL
Th1 Pathway	0.0162181	1.79	0.0389045	1.41	0.0536	2.449	IFNGR2,IL6R,MAP2K6,NOTCH2,PIK3CG,STAT3
Dermatan Sulfate Biosynthesis	0.0162181	1.79	0.0389045	1.41	0.0741	2	CHST15,CHSY1,CSGALNACT2,SULT1B1
NF-κB Activation by Viruses	0.0162181	1.79	0.0389045	1.41	0.061	2.236	MAPK1,NFKBIA,PIK3CG,PRKCD,RALB
PEDF Signaling	0.0162181	1.79	0.0389045	1.41	0.061	2	MAPK1,MAPK14,NFKBIA,PIK3CG,RALB
Apelin Endothelial Signaling Pathway	0.0165959	1.78	0.0398107	1.4	0.0531	2.449	GNA13,MAPK1,MEF2A,PIK3CG,PRKCD,RALB
EGF Signaling	0.017378	1.76	0.040738	1.39	0.0727	2	MAPK1,MAPK14,PIK3CG,STAT3
Hepatic Fibrosis / Hepatic Stellate Cell Activation	0.0177828	1.75	0.0416869	1.38	0.044	#NUM!	ECE1,IFNGR2,IL1R2,IL4R,IL6R,MMP9,TIMP2,TNFRSF1A
CNTF Signaling	0.018197	1.74	0.042658	1.37	0.0714	2	MAPK1,PIK3CG,RALB,STAT3
NRF2-mediated Oxidative Stress Response	0.0190546	1.72	0.0436516	1.36	0.0435	2.236	GSK3B,MAP2K6,MAPK1,MAPK14,NQO2,PIK3CG,PRKCD,RALB
Epithelial Adherens Junction Signaling	0.0194984	1.71	0.0446684	1.35	0.0467	#NUM!	ACTN1,ARPC5,CLIP1,CTNNA1,IQGAP1,NOTCH2,RALB
Inhibition of Angiogenesis by TSP1	0.0194984	1.71	0.0446684	1.35	0.0938	#NUM!	MAPK1,MAPK14,MMP9
Role of JAK2 in Hormone-like Cytokine Signaling	0.0194984	1.71	0.0446684	1.35	0.0938	#NUM!	SIRPA,STAT3,STAT5B
Supplementary Table 2I. IPA Canonical Pathway Enrichment for MidnightBlue Module Using aPHE Correlations (passing BH p<0.05)
Ingenuity Canonical Pathways	p-value	-log(p-value)	BH p-value	-log(BH p-value)	Ratio	z-score	Molecules
B Cell Receptor Signaling	4.7863e-10	9.32	2.0893e-07	6.68	0.108	3.771	APBB1IP,BCL2A1,BCL6,CREB5,FCGR2A,GAB2,GSK3B,LYN,MAP2K6,MAP3K2,MAP3K3,MAPK1,MAPK14,NFKBIA,PIK3AP1,PIK3CG,PTK2B,RALB,VAV3
Fcγ Receptor-mediated Phagocytosis in Macrophages and Monocytes	1.23027e-08	7.91	2.63027e-06	5.58	0.14	3.606	ARPC5,FCGR1A,FCGR2A,GAB2,HCK,LYN,MAPK1,PIK3CG,PRKCD,PTK2B,PXN,VASP,VAV3
HIF1α Signaling	1.41254e-07	6.85	2.04174e-05	4.69	0.085	3.153	ADM,HK3,HSPA1A/HSPA1B,HSPA6,IL6R,MAP2K6,MAPK1,MKNK1,MMP25,MMP9,NCOA1,PIK3CG,PRKCD,RALB,SLC2A14,SLC2A3,STAT3
Role of Macrophages, Fibroblasts and Endothelial Cells in Rheumatoid Arthritis	4.7863e-07	6.32	4.67735e-05	4.33	0.0676	#NUM!	C5AR1,CEBPB,CREB5,FCGR1A,GNAQ,GSK3B,IL17RA,IL1R2,IL6R,MAP2K6,MAPK1,MAPK14,NFKBIA,PIK3CG,PRKCD,RALB,STAT3,TLR5,TLR8,TNFRSF1A
IL-8 Signaling	5.37032e-07	6.27	4.67735e-05	4.33	0.0821	3.606	CXCR1,CXCR2,GNA13,GNB2,GNG10,IQGAP1,ITGAM,LIMK2,MAP4K4,MAPK1,MMP9,PIK3CG,PRKCD,PTK2B,RALB,VASP
Role of NFAT in Regulation of the Immune Response	2.29087e-06	5.64	0.000141254	3.85	0.0833	2.714	FCGR1A,FCGR2A,GNA13,GNAQ,GNAT2,GNB2,GNG10,GSK3B,LYN,MAPK1,MEF2A,NFKBIA,PIK3CG,RALB
IL-17A Signaling in Fibroblasts	2.5704e-06	5.59	0.000141254	3.85	0.2	#NUM!	CEBPB,GSK3B,IL17RA,MAPK1,MAPK14,NFKBIA,NFKBIZ
IL-6 Signaling	2.5704e-06	5.59	0.000141254	3.85	0.0968	3.464	CEBPB,IL1R2,IL6R,MAP2K6,MAP4K4,MAPK1,MAPK14,NFKBIA,PIK3CG,RALB,STAT3,TNFRSF1A
Tec Kinase Signaling	3.98107e-06	5.4	0.000144544	3.84	0.0855	2.828	GNA13,GNAQ,GNAT2,GNB2,GNG10,HCK,LYN,PIK3CG,PRKCD,PTK2B,STAT3,STAT5B,VAV3
Ephrin Receptor Signaling	3.98107e-06	5.4	0.000144544	3.84	0.0795	3.606	ARPC5,CREB5,GNA13,GNAQ,GNAT2,GNB2,GNG10,LIMK2,MAP4K4,MAPK1,PIK3CG,PXN,RALB,STAT3
IL-10 Signaling	3.98107e-06	5.4	0.000144544	3.84	0.13	#NUM!	FCGR2A,IL1R2,IL4R,MAP2K6,MAP4K4,MAPK1,MAPK14,NFKBIA,STAT3
TREM1 Signaling	3.98107e-06	5.4	0.000144544	3.84	0.13	3	CASP5,LAT2,MAPK1,NLRC4,NLRP12,STAT3,STAT5B,TLR5,TLR8
GM-CSF Signaling	4.57088e-06	5.34	0.000151356	3.82	0.129	3	BCL2A1,CSF2RB,HCK,LYN,MAPK1,PIK3CG,RALB,STAT3,STAT5B
Phagosome Formation	4.89779e-06	5.31	0.000151356	3.82	0.1	#NUM!	C5AR1,CR1,FCAR,FCGR1A,FCGR2A,ITGAM,MARCKS,PIK3CG,PRKCD,TLR5,TLR8
Role of PKR in Interferon Induction and Antiviral Response	5.88844e-06	5.23	0.000162181	3.79	0.0982	1.265	CASP5,FCGR1A,HSPA1A/HSPA1B,HSPA6,IFNGR2,MAP2K6,MAPK1,MAPK14,NFKBIA,STAT3,TNFRSF1A
Cardiac Hypertrophy Signaling (Enhanced)	6.0256e-06	5.22	0.000162181	3.79	0.0506	4.491	CSF2RB,CXCR1,CXCR2,GDE1,GNA13,GNAQ,GSK3B,IL17RA,IL1R2,IL4R,IL6R,MAP2K6,MAP3K2,MAP3K3,MAPK1,MAPK14,MEF2A,MKNK1,PIK3CG,PRKCD,RALB,STAT3,TDP2,TNFRSF1A
Role of Tissue Factor in Cancer	8.12831e-06	5.09	0.00020893	3.68	0.0948	#NUM!	GNA13,GNAQ,HCK,LIMK2,LYN,MAPK1,MAPK14,PIK3CG,PTK2B,RALB,STAT5B
Germ Cell-Sertoli Cell Junction Signaling	9.77237e-06	5.01	0.000223872	3.65	0.0788	#NUM!	ACTN1,CTNNA1,IQGAP1,LIMK2,MAP2K6,MAP3K2,MAP3K3,MAPK1,MAPK14,PIK3CG,PXN,RALB,TNFRSF1A
Endocannabinoid Cancer Inhibition Pathway	9.77237e-06	5.01	0.000223872	3.65	0.0851	1.732	CAMKK2,CASP4,CASP5,CREB5,GNA13,GNAQ,GSK3B,MAP2K6,MAPK1,MAPK14,PIK3CG,SPTLC2
Leukocyte Extravasation Signaling	1.14815e-05	4.94	0.000251189	3.6	0.0725	2.673	ACTN1,CTNNA1,ITGAM,MAPK1,MAPK14,MMP25,MMP9,PIK3CG,PRKCD,PTK2B,PXN,TIMP2,VASP,VAV3
PI3K/AKT Signaling	1.62181e-05	4.79	0.000338844	3.47	0.0751	1.342	CSF2RB,CXCR1,CXCR2,GAB2,GSK3B,IL17RA,IL1R2,IL4R,IL6R,MAPK1,NFKBIA,PIK3CG,RALB
Breast Cancer Regulation by Stathmin1	1.8197e-05	4.74	0.000363078	3.44	0.0452	#NUM!	ADGRE2,ADGRE5,ADGRG3,ARHGEF11,C5AR1,CREB5,CXCR1,E2F3,FFAR2,FPR1,GNA13,GNAQ,GNB2,GNG10,GPR141,GPR160,GPR27,GPR50,HRH2,MAPK1,MMP9,PIK3CG,PPP1R12A,PRKCD,RALB,STAT3
Cardiac Hypertrophy Signaling	2.34423e-05	4.63	0.00042658	3.37	0.0644	2.714	GNA13,GNAQ,GNAT2,GNB2,GNG10,GSK3B,IL6R,MAP2K6,MAP3K2,MAP3K3,MAPK1,MAPK14,MEF2A,PIK3CG,RALB
Protein Kinase A Signaling	2.34423e-05	4.63	0.00042658	3.37	0.0522	0.775	CREB5,GDE1,GNA13,GNAQ,GNB2,GNG10,GSK3B,MAPK1,MTMR3,NFKBIA,PPP1R12A,PRKCD,PTK2B,PTPRE,PTPRJ,PXN,PYGL,SIRPA,TDP2,VASP
Acute Myeloid Leukemia Signaling	3.01995e-05	4.52	0.000512861	3.29	0.102	1.89	CSF2RB,MAP2K6,MAPK1,PIK3CG,RALB,RARA,SPI1,STAT3,STAT5B
Signaling by Rho Family GTPases	3.16228e-05	4.5	0.000512861	3.29	0.0628	2.333	ARHGEF11,ARPC5,CDC42EP3,CLIP1,GNA13,GNAQ,GNAT2,GNB2,GNG10,IQGAP1,LIMK2,MAPK1,PIK3CG,PPP1R12A,PTK2B
STAT3 Pathway	3.23594e-05	4.49	0.000512861	3.29	0.0821	2.449	CSF2RB,CXCR1,CXCR2,IL17RA,IL1R2,IL4R,IL6R,MAPK1,MAPK14,RALB,STAT3
Natural Killer Cell Signaling	3.46737e-05	4.46	0.000537032	3.27	0.0699	3.606	FCGR2A,HSPA1A/HSPA1B,HSPA6,LIMK2,MAP3K2,MAP3K3,MAPK1,MAPK14,PIK3CG,PTK2B,PXN,RALB,VAV3
IL-1 Signaling	3.54813e-05	4.45	0.000537032	3.27	0.1	2	GNA13,GNAQ,GNAT2,GNB2,GNG10,MAP2K6,MAPK1,MAPK14,NFKBIA
CXCR4 Signaling	3.98107e-05	4.4	0.00057544	3.24	0.0741	2.828	ARHGEF11,GNA13,GNAQ,GNAT2,GNB2,GNG10,LYN,MAPK1,PIK3CG,PRKCD,PXN,RALB
Ephrin B Signaling	4.0738e-05	4.39	0.00057544	3.24	0.113	2.449	GNA13,GNAQ,GNAT2,GNB2,GNG10,MAPK1,PXN,VAV3
Cholecystokinin/Gastrin-mediated Signaling	4.7863e-05	4.32	0.000660693	3.18	0.0862	3.162	GNA13,GNAQ,MAP2K6,MAPK1,MAPK14,MEF2A,PRKCD,PTK2B,PXN,RALB
NF-κB Signaling	6.0256e-05	4.22	0.000776247	3.11	0.071	2.714	GSK3B,IL1R2,MAP2K6,MAP3K3,MAP4K4,NFKBIA,PIK3CG,RALB,TDP2,TLR5,TLR8,TNFRSF1A
Relaxin Signaling	7.07946e-05	4.15	0.000870964	3.06	0.0753	1	GDE1,GNA13,GNAQ,GNAT2,GNB2,GNG10,MAPK1,MMP9,NFKBIA,PIK3CG,TDP2
Molecular Mechanisms of Cancer	7.24436e-05	4.14	0.000870964	3.06	0.0497	#NUM!	ARHGEF11,CDKN2D,CTNNA1,E2F3,GAB2,GNA13,GNAQ,GNAT2,GSK3B,MAP2K6,MAPK1,MAPK14,NAIP,NF1,NFKBIA,PIK3CG,PRKCD,RALB,RBPJ
Role of JAK family kinases in IL-6-type Cytokine Signaling	7.4131e-05	4.13	0.000870964	3.06	0.2	#NUM!	IL6R,MAPK1,MAPK14,STAT3,STAT5B
Chemokine Signaling	7.4131e-05	4.13	0.000870964	3.06	0.104	2.121	GNAQ,LIMK2,MAPK1,MAPK14,PIK3CG,PPP1R12A,PTK2B,RALB
Systemic Lupus Erythematosus In B Cell Signaling Pathway	8.12831e-05	4.09	0.000933254	3.03	0.0577	1.807	FCGR2A,GSK3B,HCK,IFNGR2,IL6R,LILRB3,LYN,MAP4K4,MAPK1,PIK3AP1,PIK3CG,PRKCD,RALB,STAT3,TLR8
IL-3 Signaling	8.91251e-05	4.05	0.000954993	3.02	0.101	2.828	CSF2RB,GAB2,MAPK1,PIK3CG,PRKCD,RALB,STAT3,STAT5B
FLT3 Signaling in Hematopoietic Progenitor Cells	8.91251e-05	4.05	0.000954993	3.02	0.101	2.828	CREB5,GAB2,MAPK1,MAPK14,PIK3CG,RALB,STAT3,STAT5B
Phospholipase C Signaling	9.12011e-05	4.04	0.000977237	3.01	0.0601	2.887	ARHGEF11,CREB5,FCGR2A,GNA13,GNAQ,GNB2,GNG10,LYN,MAPK1,MARCKS,MEF2A,PPP1R12A,PRKCD,RALB
IL-17 Signaling	9.77237e-05	4.01	0.001	3	0.1	#NUM!	CEBPB,GSK3B,IL17RA,MAP2K6,MAPK1,MAPK14,PIK3CG,RALB
Axonal Guidance Signaling	0.000114815	3.94	0.0011749	2.93	0.0453	#NUM!	ADAM8,ADAM9,ARHGEF11,ARPC5,GNA13,GNAQ,GNAT2,GNB2,GNG10,GSK3B,LIMK2,MAPK1,MKNK1,MMP25,MMP9,PIK3CG,PRKCD,PXN,RALB,SEMA4B,VASP
Thrombopoietin Signaling	0.000138038	3.86	0.00134896	2.87	0.111	2.646	GAB2,MAPK1,PIK3CG,PRKCD,RALB,STAT3,STAT5B
Production of Nitric Oxide and Reactive Oxygen Species in Macrophages	0.000141254	3.85	0.00138038	2.86	0.0649	2.714	IFNGR2,MAP3K2,MAP3K3,MAPK1,MAPK14,NFKBIA,PIK3CG,PPP1R12A,PRKCD,SIRPA,SPI1,TNFRSF1A
IL-17A Signaling in Airway Cells	0.000151356	3.82	0.00144544	2.84	0.109	1.633	GSK3B,IL17RA,MAPK1,MAPK14,NFKBIA,PIK3CG,STAT3
RANK Signaling in Osteoclasts	0.000162181	3.79	0.00151356	2.82	0.093	2.646	MAP2K6,MAP3K2,MAP3K3,MAPK1,MAPK14,NFKBIA,PIK3CG,PTK2B
HGF Signaling	0.00017378	3.76	0.00154882	2.81	0.0818	2.828	ETS2,MAP3K2,MAP3K3,MAPK1,PIK3CG,PRKCD,PXN,RALB,STAT3
Granulocyte Adhesion and Diapedesis	0.000190546	3.72	0.00165959	2.78	0.0675	#NUM!	C5AR1,CXCL16,CXCR2,FPR1,HRH2,IL1R2,ITGAM,MMP25,MMP9,SELL,TNFRSF1A
Role of JAK1 and JAK3 in γc Cytokine Signaling	0.000204174	3.69	0.0017378	2.76	0.104	#NUM!	IL4R,MAPK1,PIK3CG,PTK2B,RALB,STAT3,STAT5B
fMLP Signaling in Neutrophils	0.000223872	3.65	0.00190546	2.72	0.0789	1.633	ARPC5,FPR1,GNB2,GNG10,MAPK1,NFKBIA,PIK3CG,PRKCD,RALB
CCR3 Signaling in Eosinophils	0.00025704	3.59	0.00213796	2.67	0.0776	2.236	GNB2,GNG10,LIMK2,MAPK1,MAPK14,PIK3CG,PPP1R12A,PRKCD,RALB
GNRH Signaling	0.00025704	3.59	0.00213796	2.67	0.0651	3.317	CREB5,GNAQ,MAP2K6,MAP3K2,MAP3K3,MAPK1,MAPK14,PRKCD,PTK2B,PXN,RALB
ERK5 Signaling	0.000288403	3.54	0.00234423	2.63	0.0986	2.646	CREB5,GNA13,GNAQ,MAP3K2,MAP3K3,MEF2A,RALB
IL-7 Signaling Pathway	0.000316228	3.5	0.00245471	2.61	0.0972	1.633	BCL6,GSK3B,LYN,MAPK1,MAPK14,PIK3CG,STAT5B
Thrombin Signaling	0.000323594	3.49	0.00245471	2.61	0.0594	2.828	ARHGEF11,GNA13,GNAQ,GNAT2,GNB2,GNG10,MAPK1,MAPK14,PIK3CG,PPP1R12A,PRKCD,RALB
Huntington's Disease Signaling	0.000331131	3.48	0.0025704	2.59	0.0558	0.816	CASP4,CASP5,CLTC,CREB5,GNAQ,GNB2,GNG10,HSPA1A/HSPA1B,HSPA6,MAPK1,PIK3CG,PRKCD,RCOR1
G Beta Gamma Signaling	0.000354813	3.45	0.00263027	2.58	0.0744	2.828	GNA13,GNAQ,GNAT2,GNB2,GNG10,MAPK1,PIK3CG,PRKCD,RALB
Cdc42 Signaling	0.000371535	3.43	0.00269153	2.57	0.0738	2.121	ARPC5,CLIP1,EXOC6,GSK3B,IQGAP1,LIMK2,MAPK1,MAPK14,PPP1R12A
Toll-like Receptor Signaling	0.000371535	3.43	0.00269153	2.57	0.0946	2.449	MAP2K6,MAP4K4,MAPK1,MAPK14,NFKBIA,TLR5,TLR8
Insulin Secretion Signaling Pathway	0.000380189	3.42	0.00269153	2.57	0.0551	3.606	CREB5,FURIN,GNAQ,HCK,LYN,MAPK1,MAPK14,PIK3CG,PRKCD,SLC2A14,SLC2A3,STAT3,STAT5B
PPARα/RXRα Activation	0.000389045	3.41	0.00269153	2.57	0.0621	-1	BCL3,GK,GNAQ,IL1R2,MAP2K6,MAP4K4,MAPK1,MAPK14,NFKBIA,RALB,STAT5B
Role of IL-17A in Arthritis	0.000416869	3.38	0.00281838	2.55	0.111	#NUM!	IL17RA,MAP2K6,MAPK1,MAPK14,NFKBIA,PIK3CG
PPAR Signaling	0.000457088	3.34	0.0030903	2.51	0.08	-2.121	IL1R2,MAP4K4,MAPK1,NCOA1,NFKBIA,RALB,STAT5B,TNFRSF1A
Endothelin-1 Signaling	0.000467735	3.33	0.0030903	2.51	0.0608	3.162	CASP4,CASP5,ECE1,GNA13,GNAQ,GNAT2,MAPK1,MAPK14,PIK3CG,PRKCD,RALB
Colorectal Cancer Metastasis Signaling	0.000524807	3.28	0.00338844	2.47	0.0533	2.714	GNB2,GNG10,GSK3B,IL6R,MAPK1,MMP25,MMP9,PIK3CG,RALB,STAT3,TLR5,TLR8,TNFRSF1A
Gα12/13 Signaling	0.000562341	3.25	0.00363078	2.44	0.0698	2.828	GNA13,MAPK1,MEF2A,NFKBIA,PIK3CG,PTK2B,PXN,RALB,VAV3
JAK/Stat Signaling	0.00060256	3.22	0.00380189	2.42	0.0875	2.646	CEBPB,GNAQ,MAPK1,PIK3CG,RALB,STAT3,STAT5B
ERK/MAPK Signaling	0.000616595	3.21	0.00380189	2.42	0.0588	2.714	CREB5,ETS2,MAPK1,MKNK1,PIK3CG,PPP1R12A,PRKCD,PTK2B,PXN,RALB,STAT3
Xenobiotic Metabolism General Signaling Pathway	0.000630957	3.2	0.00389045	2.41	0.0687	3	MAP2K6,MAP3K2,MAP3K3,MAPK1,MAPK14,NQO2,PIK3CG,PRKCD,RALB
Paxillin Signaling	0.000630957	3.2	0.00389045	2.41	0.0762	2.646	ACTN1,ITGAM,MAPK1,MAPK14,PIK3CG,PTK2B,PXN,RALB
Prolactin Signaling	0.000645654	3.19	0.00389045	2.41	0.0864	2.449	CEBPB,MAPK1,PIK3CG,PRKCD,RALB,STAT3,STAT5B
LPS-stimulated MAPK Signaling	0.000707946	3.15	0.00416869	2.38	0.0854	2.646	MAP2K6,MAPK1,MAPK14,NFKBIA,PIK3CG,PRKCD,RALB
IL-22 Signaling	0.000831764	3.08	0.00489779	2.31	0.167	2	MAPK1,MAPK14,STAT3,STAT5B
Xenobiotic Metabolism Signaling	0.000933254	3.03	0.00537032	2.27	0.05	#NUM!	CHST15,CYP1B1,MAP2K6,MAP3K2,MAP3K3,MAPK1,MAPK14,NCOA1,NQO2,PIK3CG,PRKCD,RALB,SULT1B1
CD40 Signaling	0.00102329	2.99	0.0057544	2.24	0.0938	1.633	MAP2K6,MAPK1,MAPK14,NFKBIA,PIK3CG,STAT3
T Helper Cell Differentiation	0.00102329	2.99	0.0057544	2.24	0.0938	#NUM!	BCL6,IFNGR2,IL4R,IL6R,STAT3,TNFRSF1A
ErbB2-ErbB3 Signaling	0.00102329	2.99	0.0057544	2.24	0.0938	1.633	GSK3B,MAPK1,PIK3CG,RALB,STAT3,STAT5B
Fc Epsilon RI Signaling	0.00109648	2.96	0.00588844	2.23	0.0702	2.828	LYN,MAP2K6,MAPK1,MAPK14,PIK3CG,PRKCD,RALB,VAV3
Endocannabinoid Developing Neuron Pathway	0.00109648	2.96	0.00588844	2.23	0.0702	2.121	CREB5,GSK3B,MAP2K6,MAPK1,MAPK14,PIK3CG,RALB,STAT3
Osteoarthritis Pathway	0.00120226	2.92	0.00630957	2.2	0.0542	2.53	ALPL,CASP4,CASP5,CEBPB,CREB5,CTNNA1,CXCR2,IL1R2,MMP9,RBPJ,TNFRSF1A
Remodeling of Epithelial Adherens Junctions	0.00120226	2.92	0.00630957	2.2	0.0909	#NUM!	ACTN1,ARPC5,CLIP1,CTNNA1,IQGAP1,RAB5A
Renin-Angiotensin Signaling	0.00123027	2.91	0.00630957	2.2	0.069	2.646	GNAQ,MAPK1,MAPK14,PIK3CG,PRKCD,PTK2B,RALB,STAT3
Integrin Signaling	0.00125893	2.9	0.00645654	2.19	0.0539	1.897	ACTN1,ARPC5,ASAP1,GSK3B,ITGAM,MAPK1,PIK3CG,PPP1R12A,PXN,RALB,VASP
G-Protein Coupled Receptor Signaling	0.00125893	2.9	0.00645654	2.19	0.0483	#NUM!	CREB5,CXCR2,FPR1,GDE1,GNAQ,HRH2,MAPK1,NFKBIA,PIK3CG,PTK2B,RALB,STAT3,TDP2
ErbB Signaling	0.00138038	2.86	0.00691831	2.16	0.0761	1.89	GSK3B,MAP2K6,MAPK1,MAPK14,PIK3CG,PRKCD,RALB
PFKFB4 Signaling Pathway	0.00138038	2.86	0.00691831	2.16	0.109	2.236	CREB5,HK3,MAP2K6,MAPK1,PFKFB4
Systemic Lupus Erythematosus In T Cell Signaling Pathway	0.00141254	2.85	0.00691831	2.16	0.0531	-0.302	BCL6,CASP4,CASP5,CREB5,GADD45A,GNA13,MAP2K6,MAPK1,PIK3CG,RALB,STAT3
Acute Phase Response Signaling	0.00144544	2.84	0.00707946	2.15	0.0565	3.162	CEBPB,IL6R,MAP2K6,MAPK1,MAPK14,NFKBIA,PIK3CG,RALB,STAT3,TNFRSF1A
Glycogen Degradation III	0.00144544	2.84	0.00707946	2.15	0.231	#NUM!	MGAM,PGM1,PYGL
α-Adrenergic Signaling	0.00147911	2.83	0.00707946	2.15	0.0753	2.236	GNAQ,GNB2,GNG10,MAPK1,PRKCD,PYGL,RALB
Role of NFAT in Cardiac Hypertrophy	0.00151356	2.82	0.00707946	2.15	0.0526	2.333	GNAQ,GNB2,GNG10,GSK3B,MAP2K6,MAPK1,MAPK14,MEF2A,PIK3CG,PRKCD,RALB
Actin Cytoskeleton Signaling	0.00162181	2.79	0.00758578	2.12	0.0521	2.111	ACTN1,ARPC5,GNA13,IQGAP1,LIMK2,MAPK1,PIK3CG,PPP1R12A,PXN,RALB,VAV3
SAPK/JNK Signaling	0.00177828	2.75	0.00812831	2.09	0.0729	1.89	GADD45A,GNA13,MAP3K2,MAP3K3,MAP4K4,PIK3CG,RALB
Gαq Signaling	0.0018197	2.74	0.00812831	2.09	0.0592	2.449	GNAQ,GNB2,GNG10,GSK3B,MAPK1,NFKBIA,PIK3CG,PRKCD,PTK2B
Role of Osteoblasts, Osteoclasts and Chondrocytes in Rheumatoid Arthritis	0.0018197	2.74	0.00831764	2.08	0.0514	#NUM!	ALPL,GSK3B,IL1R2,MAP2K6,MAPK1,MAPK14,NAIP,NFKBIA,PIK3CG,PTK2B,TNFRSF1A
P2Y Purigenic Receptor Signaling Pathway	0.00186209	2.73	0.00831764	2.08	0.0645	2.449	CREB5,GNAQ,GNB2,GNG10,MAPK1,PIK3CG,PRKCD,RALB
Caveolar-mediated Endocytosis Signaling	0.00190546	2.72	0.00851138	2.07	0.0833	#NUM!	CD55,FLOT1,FLOT2,ITGAM,MAP3K2,RAB5A
Apoptosis Signaling	0.00199526	2.7	0.00870964	2.06	0.0714	-0.816	BCL2A1,MAP4K4,MAPK1,NAIP,NFKBIA,RALB,TNFRSF1A
ILK Signaling	0.00199526	2.7	0.00870964	2.06	0.0541	2.646	ACTN1,CREB5,GSK3B,MAP2K6,MAPK1,MMP9,PIK3CG,PPP1R12A,PXN,TNFRSF1A
Regulation Of The Epithelial Mesenchymal Transition By Growth Factors Pathway	0.00199526	2.7	0.00870964	2.06	0.0541	2.53	GSK3B,IL6R,MAP2K6,MAPK1,MAPK14,MMP9,PIK3CG,RALB,STAT3,TNFRSF1A
Estrogen Receptor Signaling	0.00213796	2.67	0.00912011	2.04	0.0438	3.207	CREB5,GNA13,GNAQ,GNAT2,GSK3B,LIMK2,MAPK1,MMP25,MMP9,NCOA1,PIK3CG,PPP1R12A,PRKCD,RALB
IL-15 Signaling	0.00218776	2.66	0.00933254	2.03	0.0811	2.449	MAPK1,MAPK14,PIK3CG,RALB,STAT3,STAT5B
Reelin Signaling in Neurons	0.00229087	2.64	0.00954993	2.02	0.0625	2.121	ARHGEF11,ARPC5,GSK3B,HCK,LYN,MAP2K6,MAPK1,PIK3CG
Iron homeostasis signaling pathway	0.00239883	2.62	0.01	2	0.062	#NUM!	ATP6V1B2,ATP6V1C1,IL6R,MAPK1,SLC11A1,SLC40A1,STAT3,STAT5B
Erythropoietin Signaling	0.00251189	2.6	0.01	2	0.0789	#NUM!	MAPK1,NFKBIA,PIK3CG,PRKCD,RALB,STAT5B
Antioxidant Action of Vitamin C	0.00251189	2.6	0.01	2	0.0686	-2.236	CSF2RB,MAPK1,MAPK14,NFKBIA,SLC2A14,SLC2A3,STAT5B
4-1BB Signaling in T Lymphocytes	0.00251189	2.6	0.01	2	0.125	#NUM!	MAPK1,MAPK14,NFKBIA,TNFRSF9
Adrenomedullin signaling pathway	0.00263027	2.58	0.0104713	1.98	0.0521	2.53	ADM,CEBPB,GNAQ,GSK3B,MAP2K6,MAPK1,MAPK14,PIK3CG,PTK2B,RALB
Th1 and Th2 Activation Pathway	0.00275423	2.56	0.0109648	1.96	0.0556	#NUM!	IFNGR2,IL4R,IL6R,MAP2K6,NOTCH2,PIK3CG,SPI1,STAT3,STAT5B
IL-9 Signaling	0.00281838	2.55	0.0109648	1.96	0.121	1	BCL3,PIK3CG,STAT3,STAT5B
Androgen Signaling	0.00301995	2.52	0.0114815	1.94	0.0597	#NUM!	GNA13,GNAQ,GNAT2,GNB2,GNG10,MAPK1,NCOA1,PRKCD
PI3K Signaling in B Lymphocytes	0.00301995	2.52	0.0114815	1.94	0.0597	2.828	IL4R,LYN,MAPK1,NFKBIA,PIK3AP1,PIK3CG,RALB,VAV3
Protein Citrullination	0.00316228	2.5	0.0120226	1.92	0.4	#NUM!	PADI2,PADI4
Synaptogenesis Signaling Pathway	0.00380189	2.42	0.0144544	1.84	0.0426	1.941	ARPC5,CREB5,GSK3B,HCK,LYN,MAPK1,MAPK14,MARCKS,PIK3CG,PRKCD,RAB5A,RALB,STXBP2
Rac Signaling	0.00380189	2.42	0.0144544	1.84	0.0636	2.646	ARPC5,IQGAP1,LIMK2,MAPK1,PIK3CG,PTK2B,RALB
Complement System	0.00389045	2.41	0.0144544	1.84	0.111	#NUM!	C5AR1,CD55,CR1,ITGAM
CREB Signaling in Neurons	0.0040738	2.39	0.0151356	1.82	0.049	2.236	CREB5,GNA13,GNAQ,GNAT2,GNB2,GNG10,MAPK1,PIK3CG,PRKCD,RALB
FGF Signaling	0.00416869	2.38	0.0151356	1.82	0.0714	2.449	CREB5,MAP2K6,MAPK1,MAPK14,PIK3CG,STAT3
Notch Signaling	0.0042658	2.37	0.0154882	1.81	0.108	#NUM!	FURIN,NOTCH2,NUMB,RBPJ
NGF Signaling	0.00446684	2.35	0.0158489	1.8	0.0619	2.646	CREB5,MAP3K2,MAP3K3,MAPK1,PIK3CG,PRKCD,RALB
p38 MAPK Signaling	0.00446684	2.35	0.0158489	1.8	0.0619	2.646	CREB5,IL1R2,MAP2K6,MAPK14,MEF2A,MKNK1,TNFRSF1A
Role of Pattern Recognition Receptors in Recognition of Bacteria and Viruses	0.00446684	2.35	0.0158489	1.8	0.0559	2.449	C5AR1,MAPK1,NLRC4,PIK3CG,PRKCD,RNASEL,TLR5,TLR8
Endometrial Cancer Signaling	0.00457088	2.34	0.0158489	1.8	0.0833	1	CTNNA1,GSK3B,MAPK1,PIK3CG,RALB
RhoGDI Signaling	0.00457088	2.34	0.0158489	1.8	0.0514	-1	ARHGEF11,ARPC5,GNA13,GNAQ,GNAT2,GNB2,GNG10,LIMK2,PPP1R12A
CCR5 Signaling in Macrophages	0.00467735	2.33	0.0158489	1.8	0.0698	2	GNB2,GNG10,MAPK1,MAPK14,PRKCD,PTK2B
Chondroitin and Dermatan Biosynthesis	0.00467735	2.33	0.0158489	1.8	0.333	#NUM!	CHSY1,CSGALNACT2
Sphingosine-1-phosphate Signaling	0.00467735	2.33	0.0158489	1.8	0.0614	1.134	CASP4,CASP5,GNA13,GNAQ,MAPK1,PIK3CG,PTK2B
IL-2 Signaling	0.00489779	2.31	0.0162181	1.79	0.082	2.236	MAPK1,PIK3CG,PTK2B,RALB,STAT5B
SPINK1 General Cancer Pathway	0.00489779	2.31	0.0162181	1.79	0.082	2.236	IL6R,MAPK1,PIK3CG,RALB,STAT3
Opioid Signaling Pathway	0.00501187	2.3	0.0165959	1.78	0.0451	1.508	CLTC,CREB5,GSK3B,HCK,LYN,MAP2K6,MAPK1,NFKBIA,PIK3CG,PRKCD,RALB
Inflammasome pathway	0.00524807	2.28	0.017378	1.76	0.15	#NUM!	CASP5,NAIP,NLRC4
Prostate Cancer Signaling	0.00549541	2.26	0.0177828	1.75	0.0674	#NUM!	CREB5,GSK3B,MAPK1,NFKBIA,PIK3CG,RALB
Sertoli Cell-Sertoli Cell Junction Signaling	0.0057544	2.24	0.0186209	1.73	0.0497	#NUM!	ACTN1,CTNNA1,GSK3B,MAP3K2,MAP3K3,MAPK1,MAPK14,RALB,TNFRSF1A
Hepatic Fibrosis Signaling Pathway	0.00588844	2.23	0.0190546	1.72	0.039	2.138	CEBPB,CREB5,GSK3B,IL17RA,IL1R2,MAP2K6,MAPK1,MAPK14,NFKBIA,PIK3CG,PRKCD,RALB,STAT3,TNFRSF1A
RhoA Signaling	0.00616595	2.21	0.0194984	1.71	0.0583	1.89	ARHGEF11,ARPC5,CDC42EP3,GNA13,LIMK2,PPP1R12A,PTK2B
Neuroinflammation Signaling Pathway	0.00616595	2.21	0.0194984	1.71	0.0418	2.714	CREB5,GSK3B,IFNGR2,IL6R,MAPK1,MAPK14,MMP9,NAIP,PIK3CG,TLR5,TLR8,TNFRSF1A
BAG2 Signaling Pathway	0.00676083	2.17	0.0213796	1.67	0.0952	1	HSPA1A/HSPA1B,HSPA6,MAPK1,MAPK14
Gαi Signaling	0.00707946	2.15	0.0218776	1.66	0.0569	2.236	CXCR2,FPR1,GNB2,GNG10,MAPK1,RALB,STAT3
Glucocorticoid Receptor Signaling	0.00724436	2.14	0.0223872	1.65	0.0394	#NUM!	CEBPB,FCGR1A,HSPA1A/HSPA1B,HSPA6,IL1R2,MAPK1,MAPK14,NCOA1,NFKBIA,PIK3CG,RALB,STAT3,STAT5B
Oncostatin M Signaling	0.0074131	2.13	0.0223872	1.65	0.093	2	MAPK1,RALB,STAT3,STAT5B
Chondroitin Sulfate Biosynthesis (Late Stages)	0.0074131	2.13	0.0223872	1.65	0.093	2	CHST15,CHSY1,CSGALNACT2,SULT1B1
PAK Signaling	0.00758578	2.12	0.0229087	1.64	0.0632	2.449	LIMK2,MAPK1,PIK3CG,PTK2B,PXN,RALB
Regulation of the Epithelial-Mesenchymal Transition Pathway	0.00758578	2.12	0.0229087	1.64	0.0476	#NUM!	GSK3B,MAP2K6,MAPK1,MMP9,NOTCH2,PIK3CG,RALB,RBPJ,STAT3
iNOS Signaling	0.00794328	2.1	0.0239883	1.62	0.0909	2	IFNGR2,MAPK1,MAPK14,NFKBIA
VEGF Signaling	0.00831764	2.08	0.0245471	1.61	0.0619	2.449	ACTN1,MAPK1,PIK3CG,PTK2B,PXN,RALB
p70S6K Signaling	0.00870964	2.06	0.0251189	1.6	0.0547	2.646	GNAQ,IL4R,LYN,MAPK1,PIK3CG,PRKCD,RALB
Role of Oct4 in Mammalian Embryonic Stem Cell Pluripotency	0.00870964	2.06	0.0251189	1.6	0.0889	#NUM!	ETS2,MEF2A,RARA,SH3GLB1
PD-1, PD-L1 cancer immunotherapy pathway	0.00870964	2.06	0.0251189	1.6	0.0612	-0.816	FBXO38,GSK3B,IFNGR2,PIK3CG,STAT5B,TNFRSF1A
Growth Hormone Signaling	0.00912011	2.04	0.0263027	1.58	0.0704	2.236	MAPK1,PIK3CG,PRKCD,STAT3,STAT5B
IL-12 Signaling and Production in Macrophages	0.00933254	2.03	0.0269153	1.57	0.0538	#NUM!	CEBPB,MAPK1,MAPK14,NCOA1,PIK3CG,PRKCD,SPI1
FAT10 Cancer Signaling Pathway	0.00933254	2.03	0.0269153	1.57	0.087	1	GSK3B,NFKBIA,STAT3,TNFRSF1A
Dendritic Cell Maturation	0.00954993	2.02	0.0275423	1.56	0.0491	2.828	CREB5,FCGR1A,FCGR2A,MAPK1,MAPK14,NFKBIA,PIK3CG,TNFRSF1A
Glioma Invasiveness Signaling	0.00977237	2.01	0.0275423	1.56	0.0694	1.342	MAPK1,MMP9,PIK3CG,RALB,TIMP2
Type I Diabetes Mellitus Signaling	0.01	2	0.0281838	1.55	0.0594	2.449	IFNGR2,MAP2K6,MAPK1,MAPK14,NFKBIA,TNFRSF1A
IL-17A Signaling in Gastric Cells	0.01	2	0.0281838	1.55	0.12	#NUM!	IL17RA,MAPK1,MAPK14
Antiproliferative Role of Somatostatin Receptor 2	0.0102329	1.99	0.0281838	1.55	0.0685	#NUM!	GNB2,GNG10,MAPK1,PIK3CG,RALB
Estrogen-Dependent Breast Cancer Signaling	0.0102329	1.99	0.0281838	1.55	0.0685	2.236	CREB5,MAPK1,PIK3CG,RALB,STAT5B
Chronic Myeloid Leukemia Signaling	0.0104713	1.98	0.0281838	1.55	0.0588	#NUM!	E2F3,GAB2,MAPK1,PIK3CG,RALB,STAT5B
Mouse Embryonic Stem Cell Pluripotency	0.0104713	1.98	0.0281838	1.55	0.0588	1.633	GSK3B,MAPK1,MAPK14,PIK3CG,RALB,STAT3
GDP-glucose Biosynthesis	0.0107152	1.97	0.0288403	1.54	0.222	#NUM!	HK3,PGM1
Gαs Signaling	0.0120226	1.92	0.0323594	1.49	0.0571	2	CREB5,GNB2,GNG10,HCK,HRH2,MAPK1
VDR/RXR Activation	0.0120226	1.92	0.0323594	1.49	0.0658	-1	CEBPB,GADD45A,MXD1,NCOA1,PRKCD
Neurotrophin/TRK Signaling	0.0120226	1.92	0.0323594	1.49	0.0658	2.236	CREB5,MAP2K6,MAPK1,PIK3CG,RALB
Type II Diabetes Mellitus Signaling	0.0125893	1.9	0.0338844	1.47	0.0507	1.633	ACSL3,CEBPB,MAPK1,NFKBIA,PIK3CG,PRKCD,TNFRSF1A
Glucose and Glucose-1-phosphate Degradation	0.0131826	1.88	0.0346737	1.46	0.2	#NUM!	HK3,PGM1
Chondroitin Sulfate Biosynthesis	0.0134896	1.87	0.0346737	1.46	0.0784	2	CHST15,CHSY1,CSGALNACT2,SULT1B1
UVB-Induced MAPK Signaling	0.0134896	1.87	0.0346737	1.46	0.0784	2	MAPK1,MAPK14,PIK3CG,PRKCD
UVC-Induced MAPK Signaling	0.0134896	1.87	0.0346737	1.46	0.0784	2	MAPK1,MAPK14,PRKCD,RALB
Corticotropin Releasing Hormone Signaling	0.0138038	1.86	0.0346737	1.46	0.05	2.449	ARPC5,CREB5,GNAQ,MAPK1,MAPK14,MEF2A,PRKCD
G Protein Signaling Mediated by Tubby	0.0138038	1.86	0.0346737	1.46	0.107	#NUM!	GNAQ,GNB2,GNG10
Agranulocyte Adhesion and Diapedesis	0.0138038	1.86	0.0354813	1.45	0.046	#NUM!	C5AR1,CXCL16,CXCR1,CXCR2,MMP25,MMP9,SELL,TNFRSF1A
Glioma Signaling	0.0141254	1.85	0.0354813	1.45	0.055	2	CDKN2D,E2F3,MAPK1,PIK3CG,PRKCD,RALB
CD27 Signaling in Lymphocytes	0.0144544	1.84	0.0354813	1.45	0.0769	#NUM!	MAP2K6,MAP3K2,MAP3K3,NFKBIA
Coronavirus Pathogenesis Pathway	0.0147911	1.83	0.0363078	1.44	0.0493	-0.378	E2F3,KPNB1,MAPK1,MAPK14,NFKBIA,STAT3,TRIM25
PKCθ Signaling in T Lymphocytes	0.0158489	1.8	0.0389045	1.41	0.0486	2.646	MAP3K2,MAP3K3,MAPK1,NFKBIA,PIK3CG,RALB,VAV3
Glycogen Degradation II	0.0162181	1.79	0.0389045	1.41	0.182	#NUM!	PGM1,PYGL
Th1 Pathway	0.0162181	1.79	0.0389045	1.41	0.0536	2.449	IFNGR2,IL6R,MAP2K6,NOTCH2,PIK3CG,STAT3
Dermatan Sulfate Biosynthesis	0.0162181	1.79	0.0389045	1.41	0.0741	2	CHST15,CHSY1,CSGALNACT2,SULT1B1
NF-κB Activation by Viruses	0.0162181	1.79	0.0389045	1.41	0.061	2.236	MAPK1,NFKBIA,PIK3CG,PRKCD,RALB
PEDF Signaling	0.0162181	1.79	0.0389045	1.41	0.061	2	MAPK1,MAPK14,NFKBIA,PIK3CG,RALB
Apelin Endothelial Signaling Pathway	0.0165959	1.78	0.0398107	1.4	0.0531	2.449	GNA13,MAPK1,MEF2A,PIK3CG,PRKCD,RALB
EGF Signaling	0.017378	1.76	0.040738	1.39	0.0727	2	MAPK1,MAPK14,PIK3CG,STAT3
Hepatic Fibrosis / Hepatic Stellate Cell Activation	0.0177828	1.75	0.0416869	1.38	0.044	#NUM!	ECE1,IFNGR2,IL1R2,IL4R,IL6R,MMP9,TIMP2,TNFRSF1A
CNTF Signaling	0.018197	1.74	0.042658	1.37	0.0714	2	MAPK1,PIK3CG,RALB,STAT3
NRF2-mediated Oxidative Stress Response	0.0190546	1.72	0.0436516	1.36	0.0435	2.236	GSK3B,MAP2K6,MAPK1,MAPK14,NQO2,PIK3CG,PRKCD,RALB
Epithelial Adherens Junction Signaling	0.0194984	1.71	0.0446684	1.35	0.0467	#NUM!	ACTN1,ARPC5,CLIP1,CTNNA1,IQGAP1,NOTCH2,RALB
Inhibition of Angiogenesis by TSP1	0.0194984	1.71	0.0446684	1.35	0.0938	#NUM!	MAPK1,MAPK14,MMP9
Role of JAK2 in Hormone-like Cytokine Signaling	0.0194984	1.71	0.0446684	1.35	0.0938	#NUM!	SIRPA,STAT3,STAT5B
Supplementary Table 2J. IPA Canonical Pathway Enrichment for GreenYellow Module Using ICH Correlations (passing BH p<0.05)
Ingenuity Canonical Pathways	p-value	-log(p-value)	BH p-value	-log(BH p-value)	Ratio	z-score	Molecules
Phagosome Maturation	3.80189e-08	7.42	1.8197e-05	4.74	0.137	#NUM!	ATP6V0C,ATP6V0E1,ATP6V1A,ATP6V1B1,DYNC1LI1,DYNLT1,HLA-B,HLA-F,LAMP2,MPO,NAPA,NCF1,NCF2,PRDX5,PRDX6,RAB5B,TUBA8,TUBB1,TUBB4A
Integrin Signaling	3.80189e-06	5.42	0.000912011	3.04	0.098	3.5	ACTA2,ACTB,ACTR3,ARHGAP26,CDC42,GRB2,GSN,ITGA2B,ITGB3,LIMS1,MAP2K4,MYL9,NEDD9,PARVB,PPP1R12B,RHOT1,ROCK1,SOS2,TSPAN5,VCL
Toll-like Receptor Signaling	1.25893e-05	4.9	0.00204174	2.69	0.149	2.236	FOS,IRAK3,LY96,MAP2K3,MAP2K4,TLR1,TLR10,TLR4,TOLLIP,UBA52,UBB
Sertoli Cell-Sertoli Cell Junction Signaling	3.46737e-05	4.46	0.00416869	2.38	0.0939	#NUM!	ACTA2,ACTB,CDC42,EPB41,GSK3A,GUCY1B1,MAP2K3,MAP2K4,MAP3K5,PRKAR2A,PRKAR2B,SPTB,TUBA8,TUBB1,TUBB4A,VCL,YBX3
Remodeling of Epithelial Adherens Junctions	0.000151356	3.82	0.0147911	1.83	0.136	#NUM!	ACTA2,ACTB,ACTR3,MAPRE1,RAB5B,TUBA8,TUBB1,TUBB4A,VCL
Molecular Mechanisms of Cancer	0.000251189	3.6	0.0204174	1.69	0.0654	#NUM!	APAF1,APH1B,BCL2L1,CAMK2G,CDC42,CDK19,CFLAR,FOS,GAB1,GNAI3,GNAZ,GRB2,GSK3A,JAK2,MAP2K3,MAP2K4,MAP3K5,NBN,PRKAR2A,PRKAR2B,RALBP1,RHOT1,SOS2,TFDP1,TGFBR1
PPARα/RXRα Activation	0.00030903	3.51	0.0213796	1.67	0.0847	0.258	ABCA1,ACAA1,ACOX1,ADIPOR1,CD36,GRB2,IL1R1,JAK2,MAP2K3,MAP2K4,NR2C2,PRKAR2A,PRKAR2B,SOS2,TGFBR1
IL-1 Signaling	0.000371535	3.43	0.0223872	1.65	0.111	2.121	FOS,GNAI3,GNAZ,IL1R1,IRAK3,MAP2K3,MAP2K4,PRKAR2A,PRKAR2B,TOLLIP
Clathrin-mediated Endocytosis Signaling	0.000691831	3.16	0.0371535	1.43	0.0785	#NUM!	ACTA2,ACTB,ACTR3,AP2A1,AP2M1,CDC42,CLU,DAB2,GRB2,ITGB3,PPP3CA,RAB11B,RAB5B,UBA52,UBB
IL-8 Signaling	0.000851138	3.07	0.0416869	1.38	0.0769	2.496	BCL2L1,CDC42,DEFA1 (includes others),FOS,GNAI3,IRAK3,ITGB3,MAP2K4,MPO,MYL9,NCF1,NCF2,RHOT1,ROCK1,ROCK2
Actin Nucleation by ARP-WASP Complex	0.0011749	2.93	0.0457088	1.34	0.114	1.89	ACTR3,CDC42,GRB2,PPP1R12B,RHOT1,ROCK1,ROCK2,SOS2
Neuroinflammation Signaling Pathway	0.0011749	2.93	0.0457088	1.34	0.0662	3	APH1B,CFLAR,FOS,GLUL,HLA-B,HLA-F,IFNGR1,IL1R1,IRAK3,JAK2,MAP2K4,NCF1,NCF2,PLA2G4A,PPP3CA,TGFBR1,TLR1,TLR10,TLR4
Regulation of Actin-based Motility by Rho	0.00120226	2.92	0.0457088	1.34	0.103	2.121	ACTA2,ACTB,ACTR3,CDC42,GSN,MYL9,PPP1R12B,RHOT1,ROCK1
Hepatic Fibrosis Signaling Pathway	0.00134896	2.87	0.0457088	1.34	0.0613	3.411	ACTA2,CDC42,FOS,FOXO4,GNAI3,IL1R1,IRAK3,ITGB3,JAK2,MAP2K3,MAP2K4,MYL9,NCF1,NCF2,PRKAR2A,PRKAR2B,RHOT1,ROCK1,ROCK2,SOS2,TGFBR1,TLR4
Germ Cell-Sertoli Cell Junction Signaling	0.00147911	2.83	0.0457088	1.34	0.0788	#NUM!	ACTA2,ACTB,CDC42,GSN,MAP2K3,MAP2K4,MAP3K5,RHOT1,TGFBR1,TUBA8,TUBB1,TUBB4A,VCL
PTEN Signaling	0.00147911	2.83	0.0457088	1.34	0.0873	-2.111	BCL2L1,CDC42,FOXO3,FOXO4,GRB2,GSK3A,IGF2R,INPP5K,SOS2,TGFBR1,YWHAH
Supplementary Table 2K. IPA Canonical Pathway Enrichment for GreenYellow Module Using aPHE Correlations (passing BH p<0.05)
Ingenuity Canonical Pathways	p-value	-log(p-value)	BH p-value	-log(BH p-value)	Ratio	z-score	Molecules
Phagosome Maturation	3.80189e-08	7.42	1.8197e-05	4.74	0.137	#NUM!	ATP6V0C,ATP6V0E1,ATP6V1A,ATP6V1B1,DYNC1LI1,DYNLT1,HLA-B,HLA-F,LAMP2,MPO,NAPA,NCF1,NCF2,PRDX5,PRDX6,RAB5B,TUBA8,TUBB1,TUBB4A
Integrin Signaling	3.80189e-06	5.42	0.000912011	3.04	0.098	3.5	ACTA2,ACTB,ACTR3,ARHGAP26,CDC42,GRB2,GSN,ITGA2B,ITGB3,LIMS1,MAP2K4,MYL9,NEDD9,PARVB,PPP1R12B,RHOT1,ROCK1,SOS2,TSPAN5,VCL
Toll-like Receptor Signaling	1.25893e-05	4.9	0.00204174	2.69	0.149	2.236	FOS,IRAK3,LY96,MAP2K3,MAP2K4,TLR1,TLR10,TLR4,TOLLIP,UBA52,UBB
Sertoli Cell-Sertoli Cell Junction Signaling	3.46737e-05	4.46	0.00416869	2.38	0.0939	#NUM!	ACTA2,ACTB,CDC42,EPB41,GSK3A,GUCY1B1,MAP2K3,MAP2K4,MAP3K5,PRKAR2A,PRKAR2B,SPTB,TUBA8,TUBB1,TUBB4A,VCL,YBX3
Remodeling of Epithelial Adherens Junctions	0.000151356	3.82	0.0147911	1.83	0.136	#NUM!	ACTA2,ACTB,ACTR3,MAPRE1,RAB5B,TUBA8,TUBB1,TUBB4A,VCL
Molecular Mechanisms of Cancer	0.000251189	3.6	0.0204174	1.69	0.0654	#NUM!	APAF1,APH1B,BCL2L1,CAMK2G,CDC42,CDK19,CFLAR,FOS,GAB1,GNAI3,GNAZ,GRB2,GSK3A,JAK2,MAP2K3,MAP2K4,MAP3K5,NBN,PRKAR2A,PRKAR2B,RALBP1,RHOT1,SOS2,TFDP1,TGFBR1
PPARα/RXRα Activation	0.00030903	3.51	0.0213796	1.67	0.0847	0.258	ABCA1,ACAA1,ACOX1,ADIPOR1,CD36,GRB2,IL1R1,JAK2,MAP2K3,MAP2K4,NR2C2,PRKAR2A,PRKAR2B,SOS2,TGFBR1
IL-1 Signaling	0.000371535	3.43	0.0223872	1.65	0.111	2.121	FOS,GNAI3,GNAZ,IL1R1,IRAK3,MAP2K3,MAP2K4,PRKAR2A,PRKAR2B,TOLLIP
Clathrin-mediated Endocytosis Signaling	0.000691831	3.16	0.0371535	1.43	0.0785	#NUM!	ACTA2,ACTB,ACTR3,AP2A1,AP2M1,CDC42,CLU,DAB2,GRB2,ITGB3,PPP3CA,RAB11B,RAB5B,UBA52,UBB
IL-8 Signaling	0.000851138	3.07	0.0416869	1.38	0.0769	1.941	BCL2L1,CDC42,DEFA1 (includes others),FOS,GNAI3,IRAK3,ITGB3,MAP2K4,MPO,MYL9,NCF1,NCF2,RHOT1,ROCK1,ROCK2
Actin Nucleation by ARP-WASP Complex	0.0011749	2.93	0.0457088	1.34	0.114	1.89	ACTR3,CDC42,GRB2,PPP1R12B,RHOT1,ROCK1,ROCK2,SOS2
Neuroinflammation Signaling Pathway	0.0011749	2.93	0.0457088	1.34	0.0662	3	APH1B,CFLAR,FOS,GLUL,HLA-B,HLA-F,IFNGR1,IL1R1,IRAK3,JAK2,MAP2K4,NCF1,NCF2,PLA2G4A,PPP3CA,TGFBR1,TLR1,TLR10,TLR4
Regulation of Actin-based Motility by Rho	0.00120226	2.92	0.0457088	1.34	0.103	2.121	ACTA2,ACTB,ACTR3,CDC42,GSN,MYL9,PPP1R12B,RHOT1,ROCK1
Hepatic Fibrosis Signaling Pathway	0.00134896	2.87	0.0457088	1.34	0.0613	3.411	ACTA2,CDC42,FOS,FOXO4,GNAI3,IL1R1,IRAK3,ITGB3,JAK2,MAP2K3,MAP2K4,MYL9,NCF1,NCF2,PRKAR2A,PRKAR2B,RHOT1,ROCK1,ROCK2,SOS2,TGFBR1,TLR4
Germ Cell-Sertoli Cell Junction Signaling	0.00147911	2.83	0.0457088	1.34	0.0788	#NUM!	ACTA2,ACTB,CDC42,GSN,MAP2K3,MAP2K4,MAP3K5,RHOT1,TGFBR1,TUBA8,TUBB1,TUBB4A,VCL
PTEN Signaling	0.00147911	2.83	0.0457088	1.34	0.0873	-0.905	BCL2L1,CDC42,FOXO3,FOXO4,GRB2,GSK3A,IGF2R,INPP5K,SOS2,TGFBR1,YWHAH
Supplementary Table 2L. IPA Canonical Pathway Enrichment for GreenYellow Module Using rPHE Correlations (passing BH p<0.05)
Ingenuity Canonical Pathways	p-value	-log(p-value)	BH p-value	-log(BH p-value)	Ratio	z-score	Molecules
Phagosome Maturation	3.80189e-08	7.42	1.8197e-05	4.74	0.137	#NUM!	ATP6V0C,ATP6V0E1,ATP6V1A,ATP6V1B1,DYNC1LI1,DYNLT1,HLA-B,HLA-F,LAMP2,MPO,NAPA,NCF1,NCF2,PRDX5,PRDX6,RAB5B,TUBA8,TUBB1,TUBB4A
Integrin Signaling	3.80189e-06	5.42	0.000912011	3.04	0.098	-2	ACTA2,ACTB,ACTR3,ARHGAP26,CDC42,GRB2,GSN,ITGA2B,ITGB3,LIMS1,MAP2K4,MYL9,NEDD9,PARVB,PPP1R12B,RHOT1,ROCK1,SOS2,TSPAN5,VCL
Toll-like Receptor Signaling	1.25893e-05	4.9	0.00204174	2.69	0.149	-2.236	FOS,IRAK3,LY96,MAP2K3,MAP2K4,TLR1,TLR10,TLR4,TOLLIP,UBA52,UBB
Sertoli Cell-Sertoli Cell Junction Signaling	3.46737e-05	4.46	0.00416869	2.38	0.0939	#NUM!	ACTA2,ACTB,CDC42,EPB41,GSK3A,GUCY1B1,MAP2K3,MAP2K4,MAP3K5,PRKAR2A,PRKAR2B,SPTB,TUBA8,TUBB1,TUBB4A,VCL,YBX3
Remodeling of Epithelial Adherens Junctions	0.000151356	3.82	0.0147911	1.83	0.136	#NUM!	ACTA2,ACTB,ACTR3,MAPRE1,RAB5B,TUBA8,TUBB1,TUBB4A,VCL
Molecular Mechanisms of Cancer	0.000251189	3.6	0.0204174	1.69	0.0654	#NUM!	APAF1,APH1B,BCL2L1,CAMK2G,CDC42,CDK19,CFLAR,FOS,GAB1,GNAI3,GNAZ,GRB2,GSK3A,JAK2,MAP2K3,MAP2K4,MAP3K5,NBN,PRKAR2A,PRKAR2B,RALBP1,RHOT1,SOS2,TFDP1,TGFBR1
PPARα/RXRα Activation	0.00030903	3.51	0.0213796	1.67	0.0847	-0.258	ABCA1,ACAA1,ACOX1,ADIPOR1,CD36,GRB2,IL1R1,JAK2,MAP2K3,MAP2K4,NR2C2,PRKAR2A,PRKAR2B,SOS2,TGFBR1
IL-1 Signaling	0.000371535	3.43	0.0223872	1.65	0.111	-2.121	FOS,GNAI3,GNAZ,IL1R1,IRAK3,MAP2K3,MAP2K4,PRKAR2A,PRKAR2B,TOLLIP
Clathrin-mediated Endocytosis Signaling	0.000691831	3.16	0.0371535	1.43	0.0785	#NUM!	ACTA2,ACTB,ACTR3,AP2A1,AP2M1,CDC42,CLU,DAB2,GRB2,ITGB3,PPP3CA,RAB11B,RAB5B,UBA52,UBB
IL-8 Signaling	0.000851138	3.07	0.0416869	1.38	0.0769	-2.496	BCL2L1,CDC42,DEFA1 (includes others),FOS,GNAI3,IRAK3,ITGB3,MAP2K4,MPO,MYL9,NCF1,NCF2,RHOT1,ROCK1,ROCK2
Actin Nucleation by ARP-WASP Complex	0.0011749	2.93	0.0457088	1.34	0.114	-0.378	ACTR3,CDC42,GRB2,PPP1R12B,RHOT1,ROCK1,ROCK2,SOS2
Neuroinflammation Signaling Pathway	0.0011749	2.93	0.0457088	1.34	0.0662	-3.5	APH1B,CFLAR,FOS,GLUL,HLA-B,HLA-F,IFNGR1,IL1R1,IRAK3,JAK2,MAP2K4,NCF1,NCF2,PLA2G4A,PPP3CA,TGFBR1,TLR1,TLR10,TLR4
Regulation of Actin-based Motility by Rho	0.00120226	2.92	0.0457088	1.34	0.103	-1.414	ACTA2,ACTB,ACTR3,CDC42,GSN,MYL9,PPP1R12B,RHOT1,ROCK1
Hepatic Fibrosis Signaling Pathway	0.00134896	2.87	0.0457088	1.34	0.0613	-2.985	ACTA2,CDC42,FOS,FOXO4,GNAI3,IL1R1,IRAK3,ITGB3,JAK2,MAP2K3,MAP2K4,MYL9,NCF1,NCF2,PRKAR2A,PRKAR2B,RHOT1,ROCK1,ROCK2,SOS2,TGFBR1,TLR4
Germ Cell-Sertoli Cell Junction Signaling	0.00147911	2.83	0.0457088	1.34	0.0788	#NUM!	ACTA2,ACTB,CDC42,GSN,MAP2K3,MAP2K4,MAP3K5,RHOT1,TGFBR1,TUBA8,TUBB1,TUBB4A,VCL
PTEN Signaling	0.00147911	2.83	0.0457088	1.34	0.0873	0.905	BCL2L1,CDC42,FOXO3,FOXO4,GRB2,GSK3A,IGF2R,INPP5K,SOS2,TGFBR1,YWHAH
Supplementary Table 2M. IPA Canonical Pathway Enrichment for Magenta Module Using ICH Correlations (passing BH p<0.05)
Ingenuity Canonical Pathways	p-value	-log(p-value)	BH p-value	-log(BH p-value)	Ratio	z-score	Molecules
Hereditary Breast Cancer Signaling	5.01187e-08	7.3	2.13796e-05	4.67	0.146	#NUM!	AKT3,ATM,ATR,CDK4,HDAC1,MLH1,MRE11,PHF10,PIK3R1,PIK3R4,PMS2,POLR2J2/POLR2J3,POLR2L,RAD50,RFC1,SMARCA4,SMARCB1,SMARCC1,SMARCD1,TP53
T Cell Receptor Signaling	3.46737e-07	6.46	7.4131e-05	4.13	0.158	#NUM!	CAMK4,CARD11,CD247,CD3E,CD3G,CD8A,GRAP2,ITK,LCK,MALT1,PIK3R1,PIK3R4,PLCG1,PRKCQ,RASGRP1,ZAP70
iCOS-iCOSL Signaling in T Helper Cells	1.65959e-06	5.78	0.000234423	3.63	0.15	-3.317	AKT3,CAMK2D,CAMK4,CD247,CD3E,CD3G,GRAP2,ITK,LCK,PIK3R1,PIK3R4,PLCG1,PLEKHA1,PRKCQ,ZAP70
Cell Cycle: G1/S Checkpoint Regulation	2.29087e-06	5.64	0.000239883	3.62	0.182	-0.632	ABL1,ATM,ATR,CCND2,CDK4,CUL1,HDAC1,MYC,RBL1,SIN3A,SMAD3,TP53
Role of BRCA1 in DNA Damage Response	3.23594e-06	5.49	0.000275423	3.56	0.162	-1.342	ATM,ATR,MLH1,MRE11,PHF10,RAD50,RBL1,RFC1,SMARCA4,SMARCB1,SMARCC1,SMARCD1,TP53
tRNA Charging	4.36516e-06	5.36	0.000301995	3.52	0.237	-3	AARS1,EPRS1,FARSB,IARS1,LARS1,NARS2,RARS2,TARS3,YARS1
CD28 Signaling in T Helper Cells	5.01187e-06	5.3	0.000301995	3.52	0.138	-3.464	AKT3,CAMK4,CARD11,CD247,CD3E,CD3G,GRAP2,ITK,LCK,MALT1,PIK3R1,PIK3R4,PLCG1,PRKCQ,ZAP70
Calcium-induced T Lymphocyte Apoptosis	1.58489e-05	4.8	0.000851138	3.07	0.182	-3	CAMK4,CD247,CD3E,CD3G,HDAC1,LCK,PLCG1,PRKCH,PRKCQ,ZAP70
CTLA4 Signaling in Cytotoxic T Lymphocytes	2.34423e-05	4.63	0.00109648	2.96	0.146	#NUM!	AKT3,CD247,CD3E,CD3G,CD8A,GRAP2,LCK,PIK3R1,PIK3R4,PLCG1,PPP2R5D,ZAP70
GADD45 Signaling	3.01995e-05	4.52	0.00128825	2.89	0.316	#NUM!	ATM,ATR,CCND2,CDK4,MAP3K4,TP53
Nur77 Signaling in T Lymphocytes	3.54813e-05	4.45	0.00134896	2.87	0.167	-1.265	BCL2,CAMK4,CD247,CD3E,CD3G,HDAC1,MAP2K5,PRKCH,PRKCQ,SIN3A
Senescence Pathway	6.91831e-05	4.16	0.00239883	2.62	0.0849	-3.3	AKT3,ANAPC1,ANAPC4,ANAPC5,ATM,ATR,CAMK4,CDC16,CDC23,CDC25B,CDK4,ETS1,MAP2K5,MAPKAPK5,MRE11,PARP1,PIK3R1,PIK3R4,PPP2R5D,RAD50,RBL1,SMAD3,TP53
DNA Double-Strand Break Repair by Non-Homologous End Joining	7.4131e-05	4.13	0.00239883	2.62	0.357	#NUM!	ATM,MRE11,PARP1,RAD50,XRCC6
Glioma Signaling	9.54993e-05	4.02	0.00295121	2.53	0.119	-2.828	ABL1,AKT3,CAMK2D,CAMK4,CDK4,PIK3R1,PIK3R4,PLCG1,PRKCH,PRKCQ,RBL1,SIN3A,TP53
PD-1, PD-L1 cancer immunotherapy pathway	0.000138038	3.86	0.00389045	2.41	0.122	1.732	AKT3,CBLB,CD247,LCK,PDCD4,PIK3R1,PIK3R4,PLCG1,PRKCQ,RASGRP1,SMAD3,ZAP70
Small Cell Lung Cancer Signaling	0.000151356	3.82	0.0040738	2.39	0.141	-2.449	ABL1,AKT3,BCL2,CDK4,MYC,PIK3R1,PIK3R4,SIN3A,TP53,TRAF5
Cyclins and Cell Cycle Regulation	0.000416869	3.38	0.0102329	1.99	0.125	0.816	ABL1,ATM,ATR,CCND2,CDK4,CUL1,HDAC1,PPP2R5D,SIN3A,TP53
PKCθ Signaling in T Lymphocytes	0.000467735	3.33	0.0109648	1.96	0.0972	-3.742	CAMK2D,CARD11,CD247,CD3E,CD3G,GRAP2,LCK,MALT1,MAP3K4,PIK3R1,PIK3R4,PLCG1,PRKCQ,ZAP70
Systemic Lupus Erythematosus Signaling	0.000724436	3.14	0.0162181	1.79	0.0833	#NUM!	AKT3,CAMK4,CD247,CD3E,CD3G,LCK,PIK3R1,PIK3R4,PLCG1,PPIH,PRPF19,PRPF4,PRPF4B,PRPF6,SNRPB,SNRPN,SNU13
Chronic Myeloid Leukemia Signaling	0.000776247	3.11	0.0165959	1.78	0.108	#NUM!	ABL1,AKT3,CDK4,HDAC1,MYC,PIK3R1,PIK3R4,RBL1,SIN3A,SMAD3,TP53
Antiproliferative Role of TOB in T Cell Signaling	0.000812831	3.09	0.0165959	1.78	0.182	1.633	CD247,CD3E,CD3G,CUL1,PABPC4,SMAD3
DNA Double-Strand Break Repair by Homologous Recombination	0.00107152	2.97	0.0204174	1.69	0.286	#NUM!	ABL1,ATM,MRE11,RAD50
Cell Cycle: G2/M DNA Damage Checkpoint Regulation	0.00138038	2.86	0.0251189	1.6	0.143	-0.378	ABL1,ATM,ATR,CDC25B,CUL1,TOP2B,TP53
Telomere Extension by Telomerase	0.00141254	2.85	0.0251189	1.6	0.267	#NUM!	HNRNPA1,MRE11,RAD50,XRCC6
Th1 Pathway	0.00169824	2.77	0.0288403	1.54	0.0982	-2.53	CD247,CD3E,CD3G,CD8A,GATA3,IL12RB1,PIK3R1,PIK3R4,PRKCQ,RUNX3,STAT4
p53 Signaling	0.00204174	2.69	0.0331131	1.48	0.102	0.816	AKT3,ATM,ATR,BCL2,CCND2,CDK4,HDAC1,PIK3R1,PIK3R4,TP53
Regulation of IL-2 Expression in Activated and Anergic T Lymphocytes	0.0025704	2.59	0.040738	1.39	0.106	#NUM!	CAMK4,CARD11,CD247,CD3E,CD3G,MALT1,PLCG1,SMAD3,ZAP70
Melatonin Signaling	0.00275423	2.56	0.0416869	1.38	0.114	-2.121	CAMK2D,CAMK4,MAP2K5,PLCG1,PRKAG2,PRKCH,PRKCQ,RORA
Ovarian Cancer Signaling	0.00295121	2.53	0.0436516	1.36	0.087	-2.236	ABL1,AKT3,BCL2,CDK4,MLH1,PIK3R1,PIK3R4,PMS2,PRKAG2,SIN3A,TCF7,TP53
Role of CHK Proteins in Cell Cycle Checkpoint Control	0.00331131	2.48	0.0467735	1.33	0.123	-2.449	ATM,ATR,MRE11,PPP2R5D,RAD50,RFC1,TP53
Non-Small Cell Lung Cancer Signaling	0.00354813	2.45	0.047863	1.32	0.11	-1.342	ABL1,AKT3,CDK4,PIK3R1,PIK3R4,PLCG1,SIN3A,TP53
DNA damage-induced 14-3-3σ Signaling	0.00363078	2.44	0.047863	1.32	0.211	#NUM!	AKT3,ATM,ATR,TP53
IL-23 Signaling Pathway	0.00380189	2.42	0.0489779	1.31	0.136	-2.236	AKT3,IL12RB1,PIK3R1,PIK3R4,RORA,STAT4
Supplementary Table 2N. IPA Canonical Pathway Enrichment for Magenta Module Using rPHE Correlations (passing BH p<0.05)
Ingenuity Canonical Pathways	p-value	-log(p-value)	BH p-value	-log(BH p-value)	Ratio	z-score	Molecules
Hereditary Breast Cancer Signaling	5.01187e-08	7.3	2.13796e-05	4.67	0.146	#NUM!	AKT3,ATM,ATR,CDK4,HDAC1,MLH1,MRE11,PHF10,PIK3R1,PIK3R4,PMS2,POLR2J2/POLR2J3,POLR2L,RAD50,RFC1,SMARCA4,SMARCB1,SMARCC1,SMARCD1,TP53
T Cell Receptor Signaling	3.46737e-07	6.46	7.4131e-05	4.13	0.158	#NUM!	CAMK4,CARD11,CD247,CD3E,CD3G,CD8A,GRAP2,ITK,LCK,MALT1,PIK3R1,PIK3R4,PLCG1,PRKCQ,RASGRP1,ZAP70
iCOS-iCOSL Signaling in T Helper Cells	1.65959e-06	5.78	0.000234423	3.63	0.15	3.317	AKT3,CAMK2D,CAMK4,CD247,CD3E,CD3G,GRAP2,ITK,LCK,PIK3R1,PIK3R4,PLCG1,PLEKHA1,PRKCQ,ZAP70
Cell Cycle: G1/S Checkpoint Regulation	2.29087e-06	5.64	0.000239883	3.62	0.182	0.632	ABL1,ATM,ATR,CCND2,CDK4,CUL1,HDAC1,MYC,RBL1,SIN3A,SMAD3,TP53
Role of BRCA1 in DNA Damage Response	3.23594e-06	5.49	0.000275423	3.56	0.162	1.342	ATM,ATR,MLH1,MRE11,PHF10,RAD50,RBL1,RFC1,SMARCA4,SMARCB1,SMARCC1,SMARCD1,TP53
tRNA Charging	4.36516e-06	5.36	0.000301995	3.52	0.237	3	AARS1,EPRS1,FARSB,IARS1,LARS1,NARS2,RARS2,TARS3,YARS1
CD28 Signaling in T Helper Cells	5.01187e-06	5.3	0.000301995	3.52	0.138	3.464	AKT3,CAMK4,CARD11,CD247,CD3E,CD3G,GRAP2,ITK,LCK,MALT1,PIK3R1,PIK3R4,PLCG1,PRKCQ,ZAP70
Calcium-induced T Lymphocyte Apoptosis	1.58489e-05	4.8	0.000851138	3.07	0.182	3	CAMK4,CD247,CD3E,CD3G,HDAC1,LCK,PLCG1,PRKCH,PRKCQ,ZAP70
CTLA4 Signaling in Cytotoxic T Lymphocytes	2.34423e-05	4.63	0.00109648	2.96	0.146	#NUM!	AKT3,CD247,CD3E,CD3G,CD8A,GRAP2,LCK,PIK3R1,PIK3R4,PLCG1,PPP2R5D,ZAP70
GADD45 Signaling	3.01995e-05	4.52	0.00128825	2.89	0.316	#NUM!	ATM,ATR,CCND2,CDK4,MAP3K4,TP53
Nur77 Signaling in T Lymphocytes	3.54813e-05	4.45	0.00134896	2.87	0.167	1.265	BCL2,CAMK4,CD247,CD3E,CD3G,HDAC1,MAP2K5,PRKCH,PRKCQ,SIN3A
Senescence Pathway	6.91831e-05	4.16	0.00239883	2.62	0.0849	3.3	AKT3,ANAPC1,ANAPC4,ANAPC5,ATM,ATR,CAMK4,CDC16,CDC23,CDC25B,CDK4,ETS1,MAP2K5,MAPKAPK5,MRE11,PARP1,PIK3R1,PIK3R4,PPP2R5D,RAD50,RBL1,SMAD3,TP53
DNA Double-Strand Break Repair by Non-Homologous End Joining	7.4131e-05	4.13	0.00239883	2.62	0.357	#NUM!	ATM,MRE11,PARP1,RAD50,XRCC6
Glioma Signaling	9.54993e-05	4.02	0.00295121	2.53	0.119	2.828	ABL1,AKT3,CAMK2D,CAMK4,CDK4,PIK3R1,PIK3R4,PLCG1,PRKCH,PRKCQ,RBL1,SIN3A,TP53
PD-1, PD-L1 cancer immunotherapy pathway	0.000138038	3.86	0.00389045	2.41	0.122	-1.732	AKT3,CBLB,CD247,LCK,PDCD4,PIK3R1,PIK3R4,PLCG1,PRKCQ,RASGRP1,SMAD3,ZAP70
Small Cell Lung Cancer Signaling	0.000151356	3.82	0.0040738	2.39	0.141	2.449	ABL1,AKT3,BCL2,CDK4,MYC,PIK3R1,PIK3R4,SIN3A,TP53,TRAF5
Cyclins and Cell Cycle Regulation	0.000416869	3.38	0.0102329	1.99	0.125	-0.816	ABL1,ATM,ATR,CCND2,CDK4,CUL1,HDAC1,PPP2R5D,SIN3A,TP53
PKCθ Signaling in T Lymphocytes	0.000467735	3.33	0.0109648	1.96	0.0972	3.742	CAMK2D,CARD11,CD247,CD3E,CD3G,GRAP2,LCK,MALT1,MAP3K4,PIK3R1,PIK3R4,PLCG1,PRKCQ,ZAP70
Systemic Lupus Erythematosus Signaling	0.000724436	3.14	0.0162181	1.79	0.0833	#NUM!	AKT3,CAMK4,CD247,CD3E,CD3G,LCK,PIK3R1,PIK3R4,PLCG1,PPIH,PRPF19,PRPF4,PRPF4B,PRPF6,SNRPB,SNRPN,SNU13
Chronic Myeloid Leukemia Signaling	0.000776247	3.11	0.0165959	1.78	0.108	#NUM!	ABL1,AKT3,CDK4,HDAC1,MYC,PIK3R1,PIK3R4,RBL1,SIN3A,SMAD3,TP53
Antiproliferative Role of TOB in T Cell Signaling	0.000812831	3.09	0.0165959	1.78	0.182	-1.633	CD247,CD3E,CD3G,CUL1,PABPC4,SMAD3
DNA Double-Strand Break Repair by Homologous Recombination	0.00107152	2.97	0.0204174	1.69	0.286	#NUM!	ABL1,ATM,MRE11,RAD50
Cell Cycle: G2/M DNA Damage Checkpoint Regulation	0.00138038	2.86	0.0251189	1.6	0.143	0.378	ABL1,ATM,ATR,CDC25B,CUL1,TOP2B,TP53
Telomere Extension by Telomerase	0.00141254	2.85	0.0251189	1.6	0.267	#NUM!	HNRNPA1,MRE11,RAD50,XRCC6
Th1 Pathway	0.00169824	2.77	0.0288403	1.54	0.0982	2.53	CD247,CD3E,CD3G,CD8A,GATA3,IL12RB1,PIK3R1,PIK3R4,PRKCQ,RUNX3,STAT4
p53 Signaling	0.00204174	2.69	0.0331131	1.48	0.102	-0.816	AKT3,ATM,ATR,BCL2,CCND2,CDK4,HDAC1,PIK3R1,PIK3R4,TP53
Regulation of IL-2 Expression in Activated and Anergic T Lymphocytes	0.0025704	2.59	0.040738	1.39	0.106	#NUM!	CAMK4,CARD11,CD247,CD3E,CD3G,MALT1,PLCG1,SMAD3,ZAP70
Melatonin Signaling	0.00275423	2.56	0.0416869	1.38	0.114	2.121	CAMK2D,CAMK4,MAP2K5,PLCG1,PRKAG2,PRKCH,PRKCQ,RORA
Ovarian Cancer Signaling	0.00295121	2.53	0.0436516	1.36	0.087	2.236	ABL1,AKT3,BCL2,CDK4,MLH1,PIK3R1,PIK3R4,PMS2,PRKAG2,SIN3A,TCF7,TP53
Role of CHK Proteins in Cell Cycle Checkpoint Control	0.00331131	2.48	0.0467735	1.33	0.123	2.449	ATM,ATR,MRE11,PPP2R5D,RAD50,RFC1,TP53
Non-Small Cell Lung Cancer Signaling	0.00354813	2.45	0.047863	1.32	0.11	1.342	ABL1,AKT3,CDK4,PIK3R1,PIK3R4,PLCG1,SIN3A,TP53
DNA damage-induced 14-3-3σ Signaling	0.00363078	2.44	0.047863	1.32	0.211	#NUM!	AKT3,ATM,ATR,TP53
IL-23 Signaling Pathway	0.00380189	2.42	0.0489779	1.31	0.136	2.236	AKT3,IL12RB1,PIK3R1,PIK3R4,RORA,STAT4
Supplementary Table 2O. IPA Canonical Pathway Enrichment for Blue Module Using rPHE Correlations (passing BH p<0.05)
Ingenuity Canonical Pathways	p-value	-log(p-value)	BH p-value	-log(BH p-value)	Ratio	z-score	Molecules
EIF2 Signaling	1.58489e-62	61.8	7.94328e-60	59.1	0.471	6.351	AGO3,ATF4,EIF1AX,EIF2A,EIF2B2,EIF2S1,EIF2S2,EIF2S3,EIF3A,EIF3C,EIF3D,EIF3E,EIF3G,EIF3H,EIF3I,EIF3J,EIF3K,EIF3L,EIF3M,EIF4A1,EIF4A2,EIF4A3,EIF5,FAU,NRAS,PAIP1,PIK3C2A,PPP1CC,RPL10,RPL10A,RPL11,RPL12,RPL13,RPL13A,RPL14,RPL15,RPL17,RPL18,RPL18A,RPL19,RPL23,RPL24,RPL27,RPL28,RPL29,RPL3,RPL30,RPL34,RPL35,RPL35A,RPL36,RPL36AL,RPL37,RPL37A,RPL38,RPL39,RPL4,RPL41,RPL5,RPL6,RPL7,RPL7A,RPL8,RPL9,RPLP0,RPLP…
Regulation of eIF4 and p70S6K Signaling	3.98107e-32	31.4	1e-29	29	0.389	2.121	AGO3,EIF1AX,EIF2A,EIF2B2,EIF2S1,EIF2S2,EIF2S3,EIF3A,EIF3C,EIF3D,EIF3E,EIF3G,EIF3H,EIF3I,EIF3J,EIF3K,EIF3L,EIF3M,EIF4A1,EIF4A2,EIF4A3,FAU,ITGB1,NRAS,PAIP1,PIK3C2A,PPP2R5C,RPS11,RPS12,RPS13,RPS14,RPS15,RPS16,RPS17,RPS18,RPS19,RPS2,RPS21,RPS23,RPS24,RPS25,RPS27,RPS27A,RPS28,RPS29,RPS3,RPS3A,RPS4X,RPS4Y1,RPS4Y2,RPS5,RPS6,RPS6KB1,RPS7,RPS8,RPSA,RRAS,SOS1
mTOR Signaling	3.98107e-20	19.4	7.94328e-18	17.1	0.265	1.897	EIF3A,EIF3C,EIF3D,EIF3E,EIF3G,EIF3H,EIF3I,EIF3J,EIF3K,EIF3L,EIF3M,EIF4A1,EIF4A2,EIF4A3,FAU,NRAS,PIK3C2A,PPP2R5C,PRKAG1,RHEB,RHOC,RPS11,RPS12,RPS13,RPS14,RPS15,RPS16,RPS17,RPS18,RPS19,RPS2,RPS21,RPS23,RPS24,RPS25,RPS27,RPS27A,RPS28,RPS29,RPS3,RPS3A,RPS4X,RPS4Y1,RPS4Y2,RPS5,RPS6,RPS6KB1,RPS6KC1,RPS7,RPS8,RPSA,RRAS
Oxidative Phosphorylation	1.58489e-18	17.8	1.99526e-16	15.7	0.37	5.831	ATP5F1A,ATP5F1C,ATP5F1E,ATP5MC1,ATP5MC2,ATP5MF,ATP5MGL,ATP5PB,ATP5PD,ATP5PF,ATP5PO,COX4I1,COX5A,COX5B,COX7A2,COX7A2L,COX7C,NDUFA1,NDUFA12,NDUFA4,NDUFAB1,NDUFB10,NDUFB11,NDUFB5,NDUFB9,NDUFS2,NDUFS3,NDUFS5,NDUFS6,NDUFS8,SDHC,UQCR10,UQCRC2,UQCRQ
Protein Ubiquitination Pathway	7.94328e-18	17.1	7.94328e-16	15.1	0.218	#NUM!	BIRC3,CUL2,DNAJC1,DNAJC15,DNAJC19,DNAJC2,DNAJC21,DNAJC7,DNAJC8,HSP90AA1,HSP90AB1,HSP90B1,HSPA13,HSPA14,HSPA4,HSPA8,HSPA9,HSPB11,HSPD1,HSPH1,PSMA1,PSMA2,PSMA3,PSMA4,PSMA5,PSMA7,PSMB1,PSMB10,PSMB2,PSMB6,PSMB7,PSMC2,PSMC4,PSMD1,PSMD10,PSMD11,PSMD12,PSMD2,PSMD5,PSMD7,PSMD8,PSME2,RPS27A,SKP1,SKP2,SMURF2,TRAF6,UBE2A,UBE2E1,UBE2Q2,UBE3A,UCHL3,UCHL5,USO1,USP1,USP14,USP16,USP39
Mitochondrial Dysfunction	1.25893e-15	14.9	1e-13	13	0.263	#NUM!	ATP5F1A,ATP5F1C,ATP5F1E,ATP5MC1,ATP5MC2,ATP5MF,ATP5MGL,ATP5PB,ATP5PD,ATP5PF,ATP5PO,COX4I1,COX5A,COX5B,COX7A2,COX7A2L,COX7C,GPX4,MAPK9,NDUFA1,NDUFA12,NDUFA4,NDUFAB1,NDUFB10,NDUFB11,NDUFB5,NDUFB9,NDUFS2,NDUFS3,NDUFS5,NDUFS6,NDUFS8,PARK7,SDHC,TXN2,UQCR10,UQCRC2,UQCRQ,VDAC1,VDAC3
Coronavirus Pathogenesis Pathway	1.99526e-14	13.7	1.58489e-12	11.8	0.261	-5	ATF4,EIF2A,FAU,IKBKB,MAPK9,NPM1,PA2G4,RPS11,RPS12,RPS13,RPS14,RPS15,RPS16,RPS17,RPS18,RPS19,RPS2,RPS21,RPS23,RPS24,RPS25,RPS27,RPS27A,RPS28,RPS29,RPS3,RPS3A,RPS4X,RPS4Y1,RPS4Y2,RPS5,RPS6,RPS7,RPS8,RPSA,STING1,TRAF3
Sirtuin Signaling Pathway	4.67735e-07	6.33	2.88403e-05	4.54	0.144	-1.789	APEX1,ATG4C,ATP5F1A,ATP5F1C,ATP5F1E,ATP5MC1,ATP5PB,ATP5PF,GLUD1,GLUD2,H1-2,H1-4,IDH2,LDHB,NDUFA1,NDUFA12,NDUFA4,NDUFAB1,NDUFB10,NDUFB11,NDUFB5,NDUFB9,NDUFS2,NDUFS3,NDUFS5,NDUFS6,NDUFS8,SDHC,SLC25A5,SMARCA5,SOD1,TIMM13,TIMM23,TOMM22,TOMM5,TOMM7,UQCRC2,VDAC1,VDAC3
Unfolded protein response	6.16595e-07	6.21	3.31131e-05	4.48	0.273	3.606	ATF4,CALR,CANX,CEBPZ,DNAJA2,EIF2A,HSP90B1,HSPA14,HSPA4,HSPA8,HSPA9,HSPH1,MBTPS1,PDIA6,XBP1
Spliceosomal Cycle	1.7378e-05	4.76	0.000831764	3.08	0.255	3.464	AQR,BCAS2,DDX23,DDX39B,DHX15,EIF4A3,HSPA8,MAGOH,PLRG1,PRPF18,RBMX2,ZNF830
Insulin Secretion Signaling Pathway	0.000104713	3.98	0.00457088	2.34	0.127	5.014	AGO3,ATF2,ATF4,EIF2A,EIF2B2,EIF2S1,EIF2S2,EIF2S3,EIF4A1,EIF4A2,EIF4A3,PAIP1,PDHB,PDIA3,PIK3C2A,PRKACB,PRKAG1,RPS6KB1,SEC11A,SEC61A1,SEC61B,SPCS1,SRP14,SRP54,SRP68,SRP72,SRP9,SSR2,SSR3,SSR4
Glucocorticoid Receptor Signaling	0.000239883	3.62	0.00977237	2.01	0.112	#NUM!	CD3D,ERCC3,GTF2B,GTF2F2,GTF2H1,HMGB1,HSP90AA1,HSP90AB1,HSP90B1,HSPA14,HSPA4,HSPA8,HSPA9,IKBKB,KRT10,MAP3K7,MAPK9,MED1,NRAS,PBRM1,PIK3C2A,POLR2B,POLR2J2/POLR2J3,POLR2K,PPP3CB,PPP3CC,PRKACB,PRKAG1,PTGES3,RRAS,SMARCE1,SOS1,SUMO1,TAF2,TAF7,TAF9,TRAF6
Inhibition of ARE-Mediated mRNA Degradation Pathway	0.000331131	3.48	0.0123027	1.91	0.15	-0.471	AGO3,CNOT11,CNOT2,CNOT7,DIS3,EXOSC1,EXOSC8,EXOSC9,LTB,MAP3K7,PABPN1,PPP2R5C,PRKACB,PRKAG1,PSME2,TIA1,TNFSF8,YWHAQ
Aldosterone Signaling in Epithelial Cells	0.000389045	3.41	0.0134896	1.87	0.137	#NUM!	DNAJC1,DNAJC15,DNAJC19,DNAJC2,DNAJC21,DNAJC7,DNAJC8,HSP90AA1,HSP90AB1,HSP90B1,HSPA13,HSPA14,HSPA4,HSPA8,HSPA9,HSPB11,HSPD1,HSPH1,PDIA3,PIK3C2A,SOS1
Role of PKR in Interferon Induction and Antiviral Response	0.000416869	3.38	0.0134896	1.87	0.152	-0.728	ATF2,EIF2S1,HMGB1,HSP90AA1,HSP90AB1,HSP90B1,HSPA14,HSPA4,HSPA8,HSPA9,IKBKB,MAP3K7,MAPK9,METAP2,NPM1,TRAF3,TRAF6
NER Pathway	0.001	3	0.030903	1.51	0.15	0	COPS2,COPS4,COPS6,COPS8,ERCC3,GPS1,GTF2H1,H4C2,H4C3,NEDD8,PCNA,POLR2B,POLR2J2/POLR2J3,POLR2K,RPA1
Antigen Presentation Pathway	0.00120226	2.92	0.0331131	1.48	0.222	#NUM!	CALR,CANX,HLA-DPA1,HLA-DPB1,HLA-DRA,HLA-DRB1,PDIA3,PSMB6
Endoplasmic Reticulum Stress Pathway	0.00123027	2.91	0.0331131	1.48	0.286	2.236	ATF4,CALR,EIF2S1,HSP90B1,MBTPS1,XBP1
Necroptosis Signaling Pathway	0.00147911	2.83	0.0380189	1.42	0.129	3.9	BIRC3,CAPN2,DNM1L,GLUD1,IKBKB,MAP3K7,PPP3CB,PPP3CC,SLC25A3,SLC25A5,TIMM13,TIMM23,TOMM22,TOMM5,TOMM7,TRADD,TRPM7,VDAC1,VDAC3
Huntington's Disease Signaling	0.00204174	2.69	0.0497737	1.303	0.112	0	ATF2,ATF4,ATP5F1A,ATP5F1C,ATP5F1E,ATP5MC1,ATP5PB,ATP5PF,CAPN2,CLTA,DNM1L,DYNC1I2,HSPA14,HSPA4,HSPA8,HSPA9,MAPK9,PIK3C2A,POLR2B,POLR2J2/POLR2J3,POLR2K,PSME2,RASA1,REST,RPS27A,SOS1
Supplementary Table 2P. IPA Canonical Pathway Enrichment for Blue Hubs Using rPHE Correlations (passing BH p<0.05)
Ingenuity Canonical Pathways	p-value	-log(p-value)	BH p-value	-log(BH p-value)	Ratio	z-score	Molecules
EIF2 Signaling	7.94328e-35	34.1	1.99526e-33	32.7	0.102	3.464	EIF3D,EIF3M,RPL13A,RPL14,RPL15,RPL19,RPL3,RPL36,RPL37,RPL4,RPL5,RPL6,RPL7A,RPS13,RPS16,RPS27,RPS27A,RPS3,RPS5,RPS6,RPS8
Regulation of eIF4 and p70S6K Signaling	2.51189e-14	13.6	3.16228e-13	12.5	0.0671	#NUM!	EIF3D,EIF3M,RPS13,RPS16,RPS27,RPS27A,RPS3,RPS5,RPS6,RPS8
mTOR Signaling	3.98107e-13	12.4	3.16228e-12	11.5	0.051	#NUM!	EIF3D,EIF3M,RPS13,RPS16,RPS27,RPS27A,RPS3,RPS5,RPS6,RPS8
Coronavirus Pathogenesis Pathway	5.01187e-11	10.3	3.31131e-10	9.48	0.0563	-2.828	RPS13,RPS16,RPS27,RPS27A,RPS3,RPS5,RPS6,RPS8
Supplementary Table 2Q. IPA Canonical Pathway Enrichment for Cyan Hubs Using ICH Correlations (passing BH p<0.05)
Ingenuity Canonical Pathways	p-value	-log(p-value)	BH p-value	-log(BH p-value)	Ratio	z-score	Molecules
Sirtuin Signaling Pathway	0.000229087	3.64	0.00457088	2.34	0.0111	#NUM!	LDHA,NFE2L2,PGK1
Pyruvate Fermentation to Lactate	0.00234423	2.63	0.0158489	1.8	0.2	#NUM!	LDHA
Tetrapyrrole Biosynthesis II	0.00234423	2.63	0.0158489	1.8	0.2	#NUM!	ALAS1
Heme Biosynthesis II	0.0042658	2.37	0.0213796	1.67	0.111	#NUM!	ALAS1
Glycolysis I	0.0112202	1.95	0.0398107	1.4	0.0417	#NUM!	PGK1
Gluconeogenesis I	0.011749	1.93	0.0398107	1.4	0.04	#NUM!	PGK1
Supplementary Table 2R. IPA Canonical Pathway Enrichment for Cyan Hubs Using aPHE Correlations (passing BH p<0.05)
Ingenuity Canonical Pathways	p-value	-log(p-value)	BH p-value	-log(BH p-value)	Ratio	z-score	Molecules
Sirtuin Signaling Pathway	0.000229087	3.64	0.00457088	2.34	0.0111	#NUM!	LDHA,NFE2L2,PGK1
Pyruvate Fermentation to Lactate	0.00234423	2.63	0.0158489	1.8	0.2	#NUM!	LDHA
Tetrapyrrole Biosynthesis II	0.00234423	2.63	0.0158489	1.8	0.2	#NUM!	ALAS1
Heme Biosynthesis II	0.0042658	2.37	0.0213796	1.67	0.111	#NUM!	ALAS1
Glycolysis I	0.0112202	1.95	0.0398107	1.4	0.0417	#NUM!	PGK1
Gluconeogenesis I	0.011749	1.93	0.0398107	1.4	0.04	#NUM!	PGK1

## Sheet: ST3. DAVID GO Analyses
Supplementary Table 3A. DAVID Gene Ontology Enrichment for 440 Genes Significant to ICH Volume (passing FDR p<0.05)
Category	Term	Count	%	p-value	Genes	List Total	Pop Hits	Pop Total	FDR	FDR p-value
GOTERM_BP_DIRECT	GO:0051090~regulation of sequence-specific DNA binding transcription factor activity	7	1.85185	4.27534e-06	MAPK1, SGK1, FANCD2, MAPK14, HCK, MAPK3, MAPK8	303	25	16792	0.00725231	7.25231e-05
GOTERM_BP_DIRECT	GO:0006954~inflammatory response	21	5.55556	1.82395e-05	PIK3CG, NFKBIZ, TLR10, NMI, CEBPB, HCK, TLR1, PXK, TLR5, TLR8, AIM2, PROK2, NLRC4, CASP4, MEFV, IL10RB, VNN1, IL1B, BCL6, NAIP, NFE2L2	303	379	16792	0.0309365	0.000309365
GOTERM_BP_DIRECT	GO:0018105~peptidyl-serine phosphorylation	11	2.91005	8.74214e-05	MAPK1, SGK1, MAPK14, HIPK3, GSK3B, MAPK3, TNKS, MAPK8, CAB39, STK38L, PRKCD	303	125	16792	0.148196	0.00148196
GOTERM_BP_DIRECT	GO:0006468~protein phosphorylation	21	5.55556	0.000234646	PHKA2, PIK3CG, SGK1, RNASEL, LIMK2, FGR, HCK, PXK, PRKCD, CAMKK2, MAP4K4, MAPK1, RPS6KA1, PTK2B, HIPK3, GSK3B, MAPK3, JAK2, MAPK8, PRKAA1, STK38L	303	456	16792	0.397302	0.00397302
GOTERM_BP_DIRECT	GO:0031663~lipopolysaccharide-mediated signaling pathway	6	1.5873	0.000246067	MAPK1, MAPK14, HCK, MAPK3, NFKBIA, IL1B	303	32	16792	0.416602	0.00416602
GOTERM_BP_DIRECT	GO:0060333~interferon-gamma-mediated signaling pathway	8	2.1164	0.000282096	ICAM1, NMI, CAMK2G, HCK, TRIM25, JAK2, PRKCD, IFNGR2	303	71	16792	0.477463	0.00477463
GOTERM_BP_DIRECT	GO:0071260~cellular response to mechanical stimulus	8	2.1164	0.000282096	CASP5, SLC38A2, MAPK3, IL1B, MAPK8, TLR5, GADD45A, TLR8	303	71	16792	0.477463	0.00477463
GOTERM_BP_DIRECT	GO:0018107~peptidyl-threonine phosphorylation	6	1.5873	0.000561631	MAPK1, HIPK3, GSK3B, TNKS, MAPK8, PRKCD	303	38	16792	0.948476	0.00948476
GOTERM_BP_DIRECT	GO:0006915~apoptotic process	23	6.08466	0.000623268	RNF144B, TSPO, SGK1, NFKBIA, PRKCD, AIM2, CASP5, MFN2, MAPK1, NLRC4, CASP4, KIF1B, RPS6KA1, PTK2B, HIPK3, MAPK14, MAPK3, RALB, IL1B, NAIP, JAK2, GADD45A, MAP2K6	303	567	16792	1.05205	0.0105205
GOTERM_BP_DIRECT	GO:0050707~regulation of cytokine secretion	4	1.0582	0.000853829	TLR10, TLR1, TLR5, TLR8	303	11	16792	1.43858	0.0143858
GOTERM_BP_DIRECT	GO:0050727~regulation of inflammatory response	7	1.85185	0.000925349	CASP5, CASP4, FANCD2, HCK, BCL6, PIK3AP1, JAK2	303	63	16792	1.55819	0.0155819
GOTERM_BP_DIRECT	GO:0031281~positive regulation of cyclase activity	3	0.793651	0.000955678	MAPK14, MAPK3, MAPK8	303	3	16792	1.60888	0.0160888
GOTERM_BP_DIRECT	GO:2000379~positive regulation of reactive oxygen species metabolic process	5	1.32275	0.00194355	TSPO, MAPK14, NFE2L2, GADD45A, NQO2	303	30	16792	3.24633	0.0324633
GOTERM_BP_DIRECT	GO:0045087~innate immune response	18	4.7619	0.00209101	PIK3CG, TLR10, FGR, TLR1, MSRB1, TRIM25, TLR5, TLR8, AIM2, NLRC4, CASP4, PTK2B, LILRA5, C1RL, VNN1, NAIP, JAK2, AKIRIN2	303	430	16792	3.48854	0.0348854
GOTERM_BP_DIRECT	GO:0038096~Fc-gamma receptor signaling pathway involved in phagocytosis	9	2.38095	0.00210684	CDC42, MAPK1, VAV3, FGR, HCK, MAPK3, FCGR2A, ARPC5, PRKCD	303	127	16792	3.51451	0.0351451
GOTERM_BP_DIRECT	GO:0060397~JAK-STAT cascade involved in growth hormone signaling pathway	4	1.0582	0.0022322	MAPK1, MAPK3, STAT5B, JAK2	303	15	16792	3.71992	0.0371992
GOTERM_BP_DIRECT	GO:0043488~regulation of mRNA stability	8	2.1164	0.00258268	RNASEL, PARN, HNRNPD, KHSRP, ANP32A, HSPA1B, PRKCD, RC3H1	303	103	16792	4.29202	0.0429202
GOTERM_CC_DIRECT	GO:0070062~extracellular exosome	86	22.7513	1.44719e-07	GNA13, S100A4, TSPO, PGD, ATP2B1, CDC42, GSR, PRKAR2A, FAM49B, DYSF, PLOD1, LILRA5, RALB, AKR7A2, VNN1, IL1B, SERPINA1, DNAJC5, CAP1, CAB39, NQO2, PTPRJ, ICAM1, POLG, FLOT2, FLOT1, STXBP2, LYPLA1, BASP1, CLIC1, NPEPPS, PRKCD, VASP, PGM2, MAPK1, LAT2, IL18BP, MAPK3, PRCP, RAB5A, CA4, SERPINB1, ARL8A, NAIP, ALPL, GALNT3, GNAI3, GALNT7, RAB3D, FGR, BTN2A2, UBE2V2, ARPC5, TIMP2, ITGAM, ECE1, RILPL2, …	320	2811	18224	0.000194826	1.94826e-06
GOTERM_CC_DIRECT	GO:0016020~membrane	61	16.1376	0.000301558	GNA13, TLR1, MAN1B1, ATP2B1, CDS2, CDC42, PRKAR2A, FAM49B, HPSE, ITPRIP, DNAJC5, PIK3AP1, ZNF106, PIK3CG, ICAM1, FLOT2, FLOT1, VPS41, CLIC1, PCM1, PRKCD, NCAPD3, NVL, SLC26A8, SBF2, KHSRP, SERPINB1, SEMA4B, CA4, ARL8A, ACAA1, ALPL, GALNT3, ARFGAP3, GNAI3, GALNT7, FUT7, CAMK2G, COLGALT1, FOLR3, ECE1, RILPL2, LRG1, CKLF, ZDHHC20, EHD1, STX10, STK38L, TLR10, DHRS13, ATP11B, GYG1, MARCH5, ANXA3, SLC1…	320	2200	18224	0.405207	0.00405207
GOTERM_CC_DIRECT	GO:0005925~focal adhesion	18	4.7619	0.00056328	GNA13, ICAM1, HCK, FLOT2, FLOT1, HSPA1B, ARPC5, APBB1IP, VASP, CDC42, MAPK1, PRKAR2A, PTK2B, MAPK3, NUMB, PPP1R12A, MARCKS, CAP1	320	391	18224	0.755655	0.00755655
GOTERM_CC_DIRECT	GO:0005829~cytosol	82	21.6931	0.000771673	RNASEL, DENND5A, STAT5B, PGD, MYLIP, KLHL2, CDC42, GSR, NLRC4, PARN, PRKAR2A, UBXN2B, MCCC1, AKR7A2, IL1B, ZNF106, PIK3AP1, CAB39, IMPDH1, MAP2K6, PIK3CG, SGK1, STXBP2, LYPLA1, VPS41, NPEPPS, PCM1, PRKCD, VASP, TANK, MFN2, PGM2, MAPK1, SULT1B1, MAPK3, KHSRP, RAB5A, MAPK8, NFE2L2, PHKA2, EIF4E3, ARFGAP3, FGR, PFKFB3, CAMK2G, UPP1, UROS, NFKBIA, ARPC5, HSPA1B, APBB1IP, RILPL2, MEFV, PTK2B, HK3, HNR…	320	3315	18224	1.03388	0.0103388
GOTERM_CC_DIRECT	GO:0030659~cytoplasmic vesicle membrane	9	2.38095	0.00169954	MARCH1, DYSF, KIF1B, ULK2, ENTPD7, AP3S2, IFNGR2, WHAMM, AGTRAP	320	126	18224	2.26392	0.0226392
GOTERM_CC_DIRECT	GO:0005769~early endosome	12	3.1746	0.00242668	MAPK1, RAB31, ECE1, DYSF, SNX27, MAPK3, NUMB, FLOT1, RAB5A, ATP11B, VPS41, EHD1	320	229	18224	3.21795	0.0321795
GOTERM_CC_DIRECT	GO:0072557~IPAF inflammasome complex	3	0.793651	0.0029497	CASP5, NLRC4, CASP4	320	5	18224	3.89883	0.0389883
GOTERM_CC_DIRECT	GO:0005765~lysosomal membrane	13	3.43915	0.00335358	RAB2A, GNAI3, SLC38A9, FLOT1, VPS41, CD63, MARCH1, DIRC2, ECE1, HPSE, DNAJC5, ARL8A, GBA	320	274	18224	4.42158	0.0442158
GOTERM_MF_DIRECT	GO:0005515~protein binding	202	53.4392	1.83806e-05	S100A4, VAPA, C16ORF72, STAT5B, MYLIP, SLC35A3, ATP2B1, SHKBP1, CAB39, MAP2K6, LRRC4, PIK3CG, PTPRJ, SGPL1, POLG, ZHX1, MTPAP, VPS41, PCM1, NCAPD3, TANK, RFC5, PGM2, MAPK1, BAZ1A, MTF1, SULT1B1, MAPK3, MAPK8, ARL8A, ACAA1, FUS, RAD23B, GNAI3, NFKBIA, CEP19, HSPA1B, TNKS, STX10, IL1RN, ATP11B, CD63, CDC27, SFMBT2, PRPSAP2, FAM151B, ETS2, IL5RA, CEP170P1, CPEB4, SPI1, PARN, MCCC1, ANP32A, SLC22A4, …	317	8785	16881	0.02682	0.0002682
GOTERM_MF_DIRECT	GO:0005524~ATP binding	49	12.963	0.000153198	RNASEL, TARS2, TTLL5, CAMKK2, ATP2B1, NLRC4, MCCC1, SLC22A4, ABCB10, MAP2K6, PIK3CG, SGK1, LIMK2, UBE2J1, MTPAP, PRKCD, NVL, RFC5, MAP4K4, MAPK1, KIF1B, ATP9B, HIPK3, MAPK3, MAPK8, NAIP, BTAF1, FGR, PFKFB3, CAMK2G, HSPA1B, PXK, UBE2R2, PTK2B, HK3, HSPA6, HSPA7, PRKAA1, EHD1, STK38L, NADK2, HCK, ATP11B, RPS6KA1, PYGL, GSK3B, MAPK14, ULK2, JAK2	317	1495	16881	0.223335	0.00223335
GOTERM_MF_DIRECT	GO:0004674~protein serine/threonine kinase activity	19	5.02646	0.000272722	PIK3CG, SGK1, LIMK2, CAMK2G, PRKCD, CAMKK2, MAPK1, MAP4K4, RPS6KA1, ULK2, HIPK3, MAPK14, GSK3B, MAPK3, MAPK8, PRKAA1, CAB39, STK38L, MAP2K6	317	376	16881	0.397254	0.00397254
GOTERM_MF_DIRECT	GO:0001784~phosphotyrosine binding	4	1.0582	0.00161658	MAPK1, FGR, MAPK3, SAMSN1	317	13	16881	2.33337	0.0233337
GOTERM_MF_DIRECT	GO:0004707~MAP kinase activity	4	1.0582	0.0020291	MAPK1, MAPK14, MAPK3, MAPK8	317	14	16881	2.92064	0.0292064
GOTERM_MF_DIRECT	GO:0019003~GDP binding	6	1.5873	0.003326	RAB2A, RAB31, GNAI3, RAB8B, RAB5A, RALB	317	54	16881	4.74553	0.0474553
Supplementary Table 3B. DAVID Gene Ontology Enrichment for 266 Genes Significant to aPHE Volume (passing FDR p<0.05)
Category	Term	Count	%	p-value	Genes	List Total	Pop Hits	Pop Total	FDR	FDR p-value
GOTERM_BP_DIRECT	GO:0071260~cellular response to mechanical stimulus	6	2.71493	0.000823709	SLC38A2, MAPK3, IL1B, TLR5, GADD45A, TLR8	174	71	16792	1.31769	0.0131769
GOTERM_BP_DIRECT	GO:0018105~peptidyl-serine phosphorylation	7	3.16742	0.00187201	MAPK14, HIPK3, GSK3B, MAPK3, TNKS, STK38L, PRKCD	174	125	16792	2.97112	0.0297112
GOTERM_BP_DIRECT	GO:0000209~protein polyubiquitination	8	3.61991	0.00299727	MARCH1, RNF144B, DDB2, TNKS, NPEPPS, MYLIP, MARCH5, RNF122	174	184	16792	4.717	0.04717
GOTERM_CC_DIRECT	GO:0070062~extracellular exosome	48	21.7195	0.000279841	S100A4, GNA13, GALNT3, GALNT2, TSPO, RAB3D, GALNT7, BTN2A2, ITGAM, CHMP2B, ATP2B1, GSR, CDC42, RILPL2, STRIP1, DNAJC13, TMEM33, LILRA5, HSPA6, RALB, IL1B, B3GNT2, CAP1, EHD1, ICAM1, RNASE1, VAV3, RAB8B, FLOT2, FLOT1, LYPLA1, BASP1, NPEPPS, GYG1, PRKCD, ANXA3, VASP, IL18BP, MAPK14, MAPK3, CAPG, PRCP, CA4, NAIP, LTA4H, MARCKS, ARL8A, FCGR2A	186	2811	18224	0.358423	0.00358423
GOTERM_CC_DIRECT	GO:0005925~focal adhesion	13	5.88235	0.000670225	GNA13, ICAM1, FLOT2, FLOT1, HSPA1B, APBB1IP, VASP, CDC42, NUMB, MAPK3, PPP1R12A, MARCKS, CAP1	186	391	18224	0.856451	0.00856451
GOTERM_CC_DIRECT	GO:0048471~perinuclear region of cytoplasm	16	7.23982	0.00171452	S100A4, STX6, GALNT3, FUS, GALNT2, RAB8B, FLOT2, HSPA1B, TPD52L2, PRKCD, ATP9B, GSK3B, ANP32A, CA4, EHD1, STX10	186	621	18224	2.17744	0.0217744
GOTERM_CC_DIRECT	GO:0005913~cell-cell adherens junction	11	4.97738	0.00175401	SH3GLB2, FLOT2, NUMB, CAPG, FLOT1, TMOD3, TRIM25, HSPA1B, EHD1, VASP, CHMP2B	186	323	18224	2.22707	0.0222707
GOTERM_CC_DIRECT	GO:0000139~Golgi membrane	15	6.78733	0.00289953	STX6, GALNT3, GALNT2, GALNT7, WHAMM, TLR8, SLC35A3, AGTRAP, CDC42, ST3GAL2, CSGALNACT2, TNKS, B3GNT2, EXT1, IFNGR2	186	591	18224	3.65677	0.0365677
GOTERM_MF_DIRECT	GO:0005515~protein binding	116	52.4887	0.000609382	S100A4, GNA13, TSPO, C16ORF72, MYLIP, SLC35A3, IL17RA, ATP2B1, SHKBP1, ARL11, UBXN2B, RALB, AKIRIN2, MAP2K6, RBMS1, LRRC4, PIK3CG, SGPL1, RCOR1, MTPAP, FOXN2, VPS41, BASP1, BICD2, TANK, RFC5, HHEX, BAZ1A, MTF1, SULT1B1, CCR3, MAPK3, PRCP, ARL8A, ZNF587, FBXL3, PHKA2, FUS, TNFRSF6B, SLC38A2, NFKBIA, CEP19, HSPA1B, ITGAM, CHMP2B, VDR, NUMB, TNKS, SKIL, STX10, STK38L, LSMEM1, VAV3, RAB8B, MMADHC, WI…	180	8785	16881	0.818433	0.00818433
Supplementary Table 3C. DAVID Gene Ontology Enrichment for 391 Genes Significant to rPHE Volume (passing FDR p<0.05)
Category	Term	Count	%	p-value	Genes	List Total	Pop Hits	Pop Total	FDR	FDR p-value
GOTERM_BP_DIRECT	GO:0046328~regulation of JNK cascade	5	1.60772	4.06422e-05	IGF1R, COPS5, F2RL1, MAPK8IP1, EPHB1	214	16	16792	0.0649736	0.000649736
GOTERM_BP_DIRECT	GO:0070125~mitochondrial translational elongation	7	2.2508	0.00073804	MRPL51, MRPL41, MRPL21, MRPL12, TSFM, CHCHD1, MRPL9	214	85	16792	1.17374	0.0117374
GOTERM_CC_DIRECT	GO:0005743~mitochondrial inner membrane	16	5.14469	0.000459988	MRPL51, MRPL41, CHCHD1, MRPL9, GOT2, EFHD1, ATAD3A, MRPL12, MRPL21, PARL, CPOX, ATP5S, SLC25A22, ETFDH, SLC25A37, ATP5I	229	441	18224	0.606171	0.00606171
GOTERM_CC_DIRECT	GO:0005762~mitochondrial large ribosomal subunit	5	1.60772	0.0030172	MRPL51, MRPL41, MRPL21, MRPL12, MRPL9	229	48	18224	3.91459	0.0391459
GOTERM_CC_DIRECT	GO:0019005~SCF ubiquitin ligase complex	5	1.60772	0.00350238	FBXL19, FBXW8, KBTBD4, ABTB1, SKP2	229	50	18224	4.5307	0.045307
Supplementary Table 3D. DAVID Gene Ontology Enrichment for Magenta Module (passing FDR p<0.05)
Category	Term	Count	%	p-value	Genes	List Total	Pop Hits	Pop Total	FDR	FDR p-value
GOTERM_BP_DIRECT	GO:0006397~mRNA processing	30	3.91645	9.96676e-12	HNRNPA1L2, RBM4, NSRP1, SF3B3, HNRNPL, DDX47, METTL3, CNOT6L, TARDBP, RBM27, CCAR2, WDR33, TSEN15, ZC3H14, KHDRBS1, PHRF1, PDCD11, SREK1, SF3A2, HNRNPA1, HNRNPR, SMN1, SF3A3, SUGP2, SRSF7, SFPQ, ZRANB2, KHSRP, CPSF6, ALKBH5	606	179	16792	1.73629e-08	1.73629e-10
GOTERM_BP_DIRECT	GO:0000398~mRNA splicing, via spliceosome	30	3.91645	1.94472e-09	FIP1L1, PRPF4B, POLR2L, SRSF10, TRA2B, SYNCRIP, SKIV2L2, SF3B3, PRPF19, HNRNPL, METTL3, DBR1, PPWD1, GEMIN5, CSTF3, RBM41, SNRPN, SF3A2, HNRNPA1, HNRNPR, RBMX, PRPF4, SNURF, SF3A3, PRPF6, PPIH, SRSF7, SNRPB, HNRNPH1, PDCD7	606	222	16792	3.38783e-06	3.38783e-08
GOTERM_BP_DIRECT	GO:0008380~RNA splicing	25	3.26371	6.48315e-09	HNRNPA1L2, PRPF4B, SNRPN, SREK1, RBM4, SYNCRIP, RP9, NSRP1, SF3A2, PRPF4, SNURF, SF3B3, SF3A3, PRPF6, DDX47, SUGP2, SRSF7, SFPQ, TARDBP, ZRANB2, SNRPB, KHSRP, CCAR2, PDCD7, THOC1	606	166	16792	1.12941e-05	1.12941e-07
GOTERM_BP_DIRECT	GO:0006396~RNA processing	16	2.08877	1.8915e-06	CSTF3, PNPT1, PABPC4, RBM4, SYNCRIP, YTHDC2, HNRNPDL, PRPF4, EXOSC10, HNRNPL, SUGP2, DHX36, HNRNPH1, DDX54, DHX30, THOC1	606	97	16792	0.00329506	3.29506e-05
GOTERM_BP_DIRECT	GO:0006364~rRNA processing	24	3.13316	3.0046e-06	PDCD11, NOL9, UTP18, NOL8, RPL23A, SKIV2L2, HEATR1, DIS3L, DDX27, EXOSC10, WDR75, DDX47, DDX56, WDR36, PIH1D1, RRP1B, NOLC1, DIS3L2, RPP30, NOL11, NOP56, UTP20, WDR43, TEX10	606	214	16792	0.00523408	5.23408e-05
GOTERM_BP_DIRECT	GO:0050852~T cell receptor signaling pathway	19	2.48042	6.40778e-06	ITK, CD3G, THEMIS, CD3E, CD247, MALT1, RFTN1, SKAP1, PRKCQ, CARD11, LAT, TRAC, PLCG1, GATA3, LCK, ZAP70, GRAP2, CUL1, PIK3R1	606	148	16792	0.0111622	0.000111622
GOTERM_BP_DIRECT	GO:0016925~protein sumoylation	16	2.08877	1.98696e-05	NUP160, ZNF451, TP53, SMC5, NUP93, SMC6, NUP85, NUP155, NDC1, AAAS, NSMCE4A, NUP205, TOP2B, SCMH1, PARP1, NUP43	606	117	16792	0.0346085	0.000346085
GOTERM_BP_DIRECT	GO:0000375~RNA splicing, via transesterification reactions	8	1.04439	2.07634e-05	SRSF10, TRA2B, KHSRP, DBR1, PRPF4, SF3B3, SF3A3, PRPF6	606	25	16792	0.0361652	0.000361652
GOTERM_BP_DIRECT	GO:1901838~positive regulation of transcription of nuclear large rRNA transcript from RNA polymerase I promoter	5	0.652742	5.35435e-05	PIH1D1, SMARCB1, NOL11, NCL, SMARCA4	606	7	16792	0.0932354	0.000932354
GOTERM_BP_DIRECT	GO:1900034~regulation of cellular response to heat	12	1.56658	7.31305e-05	NDC1, AAAS, NUP160, NUP205, CAMK2D, NUP93, NUP85, ATR, NUP155, NUP43, CCAR2, ATM	606	75	16792	0.127322	0.00127322
GOTERM_BP_DIRECT	GO:0006418~tRNA aminoacylation for protein translation	9	1.17493	7.51413e-05	IARS, YARS, RARS2, NARS2, AARS, LARS, FARSB, EPRS, MRPL39	606	40	16792	0.13082	0.0013082
GOTERM_BP_DIRECT	GO:0016032~viral process	26	3.39426	8.66663e-05	ZMYND11, NUP160, CD247, SYNCRIP, NUP93, RNF216, HCFC2, NDC1, CUL5, SET, CUL1, PIK3R1, NFX1, RBL1, TP53, NUP85, NUP155, HNRNPA1, RAD50, AAAS, HDAC1, PLCG1, NUP205, IPO5, LCK, NUP43	606	299	16792	0.150871	0.00150871
GOTERM_BP_DIRECT	GO:0006351~transcription, DNA-templated	102	13.3159	0.000107297	THRA, ZNF451, XRCC6, NAA15, ZNF782, INO80, RORA, ZNF184, ZNF181, SIN3A, CRY2, PHTF2, MIER3, PSIP1, DHX36, TGS1, CCAR2, ZNF101, RBL1, POLR2J2, BAZ1B, RFC1, ASCC3, PARP15, MGA, ZZZ3, AKAP8, LRPPRC, SMARCA4, ZNF131, ZNF512, NR2C1, COMMD10, ZNF227, EDRF1, SMARCB1, CNOT6L, ZNF426, BCOR, CREBL2, IKZF5, TCF7, ZNF121, SMAD3, UBP1, ATF7IP2, HDAC1, SMARCC1, KAT6B, SCMH1, DDX54, PPARD, YLPM1, LBH, AES, KHDR…	606	1955	16792	0.186754	0.00186754
GOTERM_BP_DIRECT	GO:0006409~tRNA export from nucleus	8	1.04439	0.000116747	NDC1, AAAS, NUP160, NUP205, NUP93, NUP85, NUP155, NUP43	606	32	16792	0.203187	0.00203187
GOTERM_BP_DIRECT	GO:0010827~regulation of glucose transport	8	1.04439	0.000143617	NDC1, AAAS, NUP160, NUP205, NUP93, NUP85, NUP155, NUP43	606	33	16792	0.249896	0.00249896
GOTERM_BP_DIRECT	GO:0032508~DNA duplex unwinding	9	1.17493	0.000152547	ASCC3, XRCC6, G3BP1, INO80, SUPV3L1, RUVBL1, MCM3, RAD50, CHD3	606	44	16792	0.265415	0.00265415
GOTERM_BP_DIRECT	GO:0007077~mitotic nuclear envelope disassembly	9	1.17493	0.000152547	NDC1, AAAS, NUP160, NUP205, NUP93, NUP85, NUP155, LPIN1, NUP43	606	44	16792	0.265415	0.00265415
GOTERM_BP_DIRECT	GO:0031047~gene silencing by RNA	14	1.82768	0.000178688	POLR2L, NUP160, CNOT10, NUP93, NUP85, NUP155, DROSHA, NDC1, AAAS, CNOT6L, NUP205, PRKRA, NUP43, TNRC6A	606	111	16792	0.31083	0.0031083
GOTERM_BP_DIRECT	GO:0006406~mRNA export from nucleus	13	1.69713	0.000249732	NDC1, FIP1L1, AAAS, NUP160, SRSF10, SRSF7, NUP205, NUP93, NUP85, NUP155, NUP43, ALKBH5, THOC1	606	100	16792	0.434159	0.00434159
GOTERM_BP_DIRECT	GO:0006337~nucleosome disassembly	6	0.78329	0.000257654	SET, SMARCB1, SMARCC1, SMARCD1, SUPT16H, SMARCA4	606	17	16792	0.447903	0.00447903
GOTERM_BP_DIRECT	GO:0090503~RNA phosphodiester bond hydrolysis, exonucleolytic	7	0.913838	0.000408082	EXOSC10, PARN, TOE1, CNOT6L, PNPT1, DIS3L2, DIS3L	606	28	16792	0.708529	0.00708529
GOTERM_BP_DIRECT	GO:0075733~intracellular transport of virus	9	1.17493	0.000439255	NDC1, NMT2, AAAS, NUP160, NUP205, NUP93, NUP85, NUP155, NUP43	606	51	16792	0.762459	0.00762459
GOTERM_BP_DIRECT	GO:0015031~protein transport	29	3.7859	0.000534291	ARFGAP2, SDAD1, NUP160, BBS9, CHMP7, LMAN1, ARFGEF2, VPS33A, NDC1, GPR89B, LSG1, EXOC4, SEC22A, DOPEY1, EXOC2, SCAMP3, CD3G, NBAS, RINT1, PARP11, AAAS, RABEP1, SCFD2, DENND4C, AKAP8, GOSR1, NUP43, COG1, EXOC6B	606	395	16792	0.9267	0.009267
GOTERM_BP_DIRECT	GO:0006355~regulation of transcription, DNA-templated	79	10.3133	0.000635765	THRA, TAF1D, YLPM1, ZNF782, RORA, PRMT3, FUBP1, ZNF184, ZNF181, SIN3A, LBH, TARDBP, PHTF2, MIER3, PSIP1, TGS1, MYC, CCAR2, ZNF101, ZNF45, CNOT10, ZNF91, TP53, ZBTB24, CCNL2, PRKCQ, BAZ1B, ASCC3, PARP15, KHSRP, MGA, PMS2P3, ZZZ3, AKAP8, RUVBL1, ZNF740, CLOCK, LRPPRC, SMARCA4, SCML4, ZFP62, SRSF10, FRYL, ZNF805, ZNF131, ZNF655, ZNF512, NR2C1, COMMD10, STAT4, ZNF227, TSC22D2, EDRF1, NR1D2, CNOT6L, Z…	606	1504	16792	1.10178	0.0110178
GOTERM_BP_DIRECT	GO:0007067~mitotic nuclear division	21	2.74151	0.000679672	ANAPC1, SNX9, HAUS6, SETDB2, ANAPC5, NEK1, ANAPC4, SMC5, CDC23, CDC16, CD2AP, CDC25B, EML4, OFD1, NOLC1, CENPC, DIS3L2, RUVBL1, AKAP8, ABL1, NUP43	606	248	16792	1.17745	0.0117745
GOTERM_BP_DIRECT	GO:0010501~RNA secondary structure unwinding	8	1.04439	0.000914354	DDX27, DDX47, DDX56, DDX18, DDX24, DDX50, DHX36, DDX54	606	44	16792	1.58097	0.0158097
GOTERM_BP_DIRECT	GO:0006338~chromatin remodeling	11	1.43603	0.00103203	PIH1D1, HDAC1, SMARCB1, SMARCC1, GATA3, SMARCD1, INO80, RUVBL1, SCMH1, MYC, SMARCA4	606	86	16792	1.78272	0.0178272
GOTERM_BP_DIRECT	GO:0006357~regulation of transcription from RNA polymerase II promoter	30	3.91645	0.00139021	PPARD, THRA, ZNF131, MED24, HCFC2, WDR75, HSF2, SMARCB1, WDR77, SMARCD1, CAMK2D, RUNX3, CHD3, ELP3, TCF7, ELP2, IKZF3, TTC21B, RBL1, SMAD3, UBP1, LPIN1, TARBP1, BRWD1, SMARCC1, KDM4C, RUVBL1, URI1, CLOCK, SMARCA4	606	441	16792	2.39439	0.0239439
GOTERM_BP_DIRECT	GO:0006298~mismatch repair	7	0.913838	0.00141972	PMS2P2, PMS2, MLH1, PMS2P3, PMS2P1, PMS2CL, ABL1	606	35	16792	2.44463	0.0244463
GOTERM_BP_DIRECT	GO:0010467~gene expression	8	1.04439	0.00155178	HNRNPL, LAT, POLR2L, METTL3, HNRNPH1, HNRNPR, RBMX, HNRNPA1	606	48	16792	2.66913	0.0266913
GOTERM_BP_DIRECT	GO:0031295~T cell costimulation	10	1.30548	0.00191964	CARD11, CD3G, TRAC, CD3E, MAPKAP1, CD247, LCK, GRAP2, CD5, PIK3R1	606	78	16792	3.29195	0.0329195
GOTERM_CC_DIRECT	GO:0005654~nucleoplasm	200	26.1097	1.24903e-26	PPP2R5D, XRCC6, MED24, SYNCRIP, INTS2, RORA, CDC16, INTS9, PRIM1, WDR75, SIN3A, CLK2, INTS4, WDR77, RPP30, CCAR2, CUL1, ANAPC1, ZNF45, OPA1, TNIK, ANAPC5, POLH, ANAPC4, NCAPD3, AAAS, RFC1, CAMK4, BAZ1B, ASCC3, GRAP2, IQCB1, FIP1L1, SRSF10, NAT10, ZC3H14, TCF7, KANSL2, SREK1, SMAD3, CDC23, ATR, HNRNPA1, UBP1, ATM, CBLB, SRSF7, NOLC1, NSMCE4A, ETS1, MCPH1, FNBP4, SUPT16H, UTP20, PARP1, KAT6B, PPARD…	624	2784	18224	1.77479e-23	1.77479e-25
GOTERM_CC_DIRECT	GO:0005730~nucleolus	87	11.3577	9.40184e-20	OSBP, HELQ, UTP18, XRCC6, RBM4, CASK, SKIV2L2, CD2AP, DDX27, WDR75, PARN, WDR36, DDX18, SIN3A, RRP1B, GATA3, DDX24, TOP2B, TGS1, MYC, DCAF17, ZCCHC7, WDR33, TSEN15, NFX1, ELP3, ZCCHC11, NOL9, NIP7, NOL8, TP53, CDK4, NCL, HNRNPR, CARF, USP28, BRWD1, NOP2, PIH1D1, CAMK4, RFC1, CCND2, IPO5, PRKRIP1, NOL10, NOL11, ZZZ3, AKAP8, WDR43, SMARCA4, SDAD1, NOC3L, ZNF655, TTC3, SF3B3, EXOSC10, DROSHA, TSPYL1…	624	857	18224	1.33594e-16	1.33594e-18
GOTERM_CC_DIRECT	GO:0005634~nucleus	283	36.9452	2.7726e-17	PPP2R5D, XRCC6, NAA15, NAA16, MED24, RP9, ZNF782, SYNCRIP, RNF216, RORA, CDC16, NSRP1, WDR82, PRKX, CRY2, SIN3A, CLK2, WWP1, WDR77, PHTF2, RPP30, DHX36, DHX30, CCAR2, ZNF101, MAP2K5, YARS, TNIK, ANAPC5, SUCLG2, STAG3L1, ANAPC4, TC2N, OGFOD1, AAAS, RFC1, CAMK4, ASCC3, SERBP1, PARP15, ZZZ3, GRAP2, TDRD3, SDAD1, SRSF10, NEK1, ZNF131, NOC3L, PABPC4, ZNF512, SLC11A2, ZNF227, UPRT, NAT10, SUPV3L1, BCOR…	624	5415	18224	3.93969e-14	3.93969e-16
GOTERM_CC_DIRECT	GO:0016020~membrane	141	18.4073	9.73248e-14	XRCC6, NAA15, SYNCRIP, INTS2, TXLNA, PRIM1, GPR89B, DDX18, DDX24, API5, PHRF1, OPA1, CD3G, NBAS, AARS, PCM1, NKTR, NCAPD3, NNT, AAAS, ASCC3, SERBP1, SLC37A1, AKAP8, LRPPRC, SMARCA4, AGFG2, BBS9, PNPT1, LRBA, MAP4K1, IL32, SFXN1, CNTRL, LMAN1, ARFGEF2, SLC11A2, HNRNPL, DDX47, ITGB7, PRKRA, NAT10, CLASP2, LFNG, MGAT4A, TBC1D10C, CLCC1, DOCK9, EPRS, EVL, HEATR1, ITGA4, OCIAD1, RBMX, HNRNPA1, LAT, AP…	624	2200	18224	1.38356e-10	1.38356e-12
GOTERM_CC_DIRECT	GO:0005737~cytoplasm	241	31.4621	4.35861e-08	XRCC6, NAA15, NAA16, RP9, CDC16, CD2AP, ACBD6, PRKX, TESPA1, INTS9, CRY2, SIN3A, MAP3K4, VPS13C, WWP1, WDR77, DHX36, DHX30, CCAR2, MAP2K5, YARS, OPA1, TNIK, POLH, AARS, UBR1, PCM1, OGFOD1, AAAS, RFC1, CAMK4, ASCC3, SERBP1, GRAP2, TDRD3, SRSF10, NEK1, PABPC4, CNTRL, DENND2D, ANGEL2, SLC11A2, ZAP70, ZC3H14, IKZF3, RARS2, EPRS, SMAD3, HNRNPA1, UBP1, ATM, GART, APOL3, CBLB, TULP3, SRSF7, NOLC1, ETS1,…	624	5222	18224	6.19331e-05	6.19331e-07
GOTERM_CC_DIRECT	GO:0005681~spliceosomal complex	17	2.21932	1.10888e-07	HNRNPA1L2, SNRPN, SREK1, HNRNPDL, SF3A2, HNRNPR, HNRNPA1, PRPF4, SF3B3, SNURF, SF3A3, PRPF6, PPIH, SNRPB, CCAR2, API5, RBM17	624	94	18224	0.000157565	1.57565e-06
GOTERM_CC_DIRECT	GO:0071013~catalytic step 2 spliceosome	16	2.08877	4.92957e-07	PRPF4B, SNRPN, SYNCRIP, SKIV2L2, SF3A2, HNRNPA1, RBMX, HNRNPR, SNURF, SF3B3, SF3A3, PRPF6, PRPF19, SNRPB, HNRNPH1, PPWD1	624	92	18224	0.000700459	7.00459e-06
GOTERM_CC_DIRECT	GO:0042101~T cell receptor complex	8	1.04439	1.2087e-06	CARD11, CD3G, CD8A, CD3E, CD247, ZAP70, CD6, SKAP1	624	18	18224	0.00171747	1.71747e-05
GOTERM_CC_DIRECT	GO:0005829~cytosol	161	21.0183	1.43737e-06	THRA, PPP2R5D, CHMP7, STYX, XRCC6, EIF5B, CASK, RNF216, CDC16, CUL5, VPS13C, WWP1, WDR77, PSIP1, AKR7A2, DHX36, STK39, VPS13A, ENOPH1, TGS1, CUL1, MAP2K5, ANAPC1, YARS, ANAPC5, NBAS, AARS, ANAPC4, RINT1, RAP1GDS1, UBR1, PCM1, DEPDC5, CAMK4, TESK1, SNRPB, GRAP2, NUP43, IQCB1, ARFGAP2, SRSF10, MAPKAPK5, BBS9, IL32, CNTRL, ARFGEF2, MYO9A, EIF3B, UPRT, CNOT6L, PRKRA, ZAP70, DOPEY1, CLASP2, TRAF5, ITK…	624	3315	18224	0.0020424	2.0424e-05
GOTERM_CC_DIRECT	GO:0030529~intracellular ribonucleoprotein complex	17	2.21932	1.67435e-05	HNRNPA1L2, PABPC4, G3BP1, EPRS, SYNCRIP, ILF3, HNRNPDL, NSRP1, RBMX, HNRNPR, NCL, HNRNPA1, APOBEC3F, HNRNPL, SNRPB, CPSF6, LRPPRC	624	136	18224	0.0237888	0.000237888
GOTERM_CC_DIRECT	GO:0016607~nuclear speck	21	2.74151	1.94829e-05	ZC3H14, SRSF10, YLPM1, NOC3L, RBM4, SMC6, NSRP1, SF3A2, PRPF4, SF3A3, CCNL2, PRPF6, PRPF19, PPIH, TOE1, METTL3, CLK2, TARDBP, RBM27, ALKBH5, THOC1	624	201	18224	0.0276803	0.000276803
GOTERM_CC_DIRECT	GO:0019013~viral nucleocapsid	8	1.04439	3.33754e-05	HNRNPA1L2, HNRNPL, SNRPN, SNRPB, SYNCRIP, HNRNPDL, HNRNPR, HNRNPA1	624	28	18224	0.0474139	0.000474139
GOTERM_CC_DIRECT	GO:0030532~small nuclear ribonucleoprotein complex	6	0.78329	0.000201954	SNRPN, SNRPB, SF3A2, TGS1, SNURF, SF3B3	624	17	18224	0.286582	0.00286582
GOTERM_CC_DIRECT	GO:0015030~Cajal body	9	1.17493	0.000309909	USPL1, NOLC1, TOE1, NPAT, LSG1, ANGEL2, TGS1, PRPF4, SMN1	624	51	18224	0.439461	0.00439461
GOTERM_CC_DIRECT	GO:0071564~npBAF complex	5	0.652742	0.000537754	SMARCB1, SMARCC1, SMARCD1, PHF10, SMARCA4	624	12	18224	0.761407	0.00761407
GOTERM_CC_DIRECT	GO:0001772~immunological synapse	7	0.913838	0.000925503	LAT, CARD11, PRKCQ, CD3E, LCK, ZAP70, CD6	624	34	18224	1.30707	0.0130707
GOTERM_CC_DIRECT	GO:0046540~U4/U6 x U5 tri-snRNP complex	6	0.78329	0.000926523	PPIH, SNRPN, SNRPB, PRPF4, SNURF, PRPF6	624	23	18224	1.3085	0.013085
GOTERM_CC_DIRECT	GO:0005635~nuclear envelope	15	1.95822	0.00113873	NUP160, CHMP7, NUP93, BNIP3, NUP85, PARP11, NUP155, LPIN1, NDC1, AAAS, NUP205, RRM1, FAF1, PARP1, NUP43	624	159	18224	1.60594	0.0160594
GOTERM_CC_DIRECT	GO:0032389~MutLalpha complex	4	0.522193	0.00286233	PMS2P2, PMS2, MLH1, PMS2P1	624	9	18224	3.99119	0.0399119
GOTERM_CC_DIRECT	GO:0005643~nuclear pore	9	1.17493	0.00311415	NDC1, AAAS, NUP160, NUP205, IPO5, NUP93, PARP11, NUP155, PIK3R4	624	72	18224	4.33513	0.0433513
GOTERM_MF_DIRECT	GO:0044822~poly(A) RNA binding	118	15.4047	7.66224e-27	PRPF4B, RBM4, XRCC6, NAA15, EIF5B, SYNCRIP, RP9, NSRP1, APOBEC3F, MRPS30, DDX27, WDR75, DDX18, TARDBP, DDX24, PSIP1, RPP30, DHX36, MRPL39, DHX30, CCAR2, API5, YARS, HNRNPR, NOP2, ASCC3, SERBP1, SNRPB, AKAP8, LRPPRC, TDRD3, FIP1L1, ELAC2, SRSF10, PABPC4, NOC3L, PNPT1, HNRNPL, DDX47, TCERG1, GFM1, PRKRA, NAT10, SUPV3L1, ZC3H14, CSTF3, RARS2, SREK1, YTHDC2, HEATR1, RPL23A, RBMX, HNRNPA1, NOSIP, DDX5…	600	1129	16881	1.15879e-23	1.15879e-25
GOTERM_MF_DIRECT	GO:0005515~protein binding	402	52.4804	3.83222e-14	PPP2R5D, XRCC6, NAA15, NAA16, MED24, SYNCRIP, RP9, INTS2, RORA, WDR82, NSRP1, INTS9, CUL5, MAP3K4, CLK2, INTS4, WDR77, DHX36, DHX30, CCAR2, CUL1, MAP2K5, ZNF101, YARS, OPA1, TNIK, PIK3IP1, PCM1, NCAPD3, CCDC130, ASCC3, PRKRIP1, ZZZ3, GRAP2, PABPC4, CNTRL, ARFGEF2, ZNF227, ZAP70, NAT10, ZC3H14, TCF7, PIBF1, ATR, ATM, NOLC1, SRSF7, MCPH1, FNBP4, PARP1, TAF1D, PCED1A, PCED1B, BNIP3, PDIA4, OFD1, HSF…	600	8785	16881	5.79314e-11	5.79314e-13
GOTERM_MF_DIRECT	GO:0003723~RNA binding	56	7.3107	2.96034e-12	HNRNPA1L2, RBM4, SYNCRIP, APOBEC3F, PDCD4, PUS7L, FUBP1, PARN, SIN3A, DDX18, TARDBP, RPP30, MRPL39, TARSL2, IMPDH2, KHDRBS1, SNRPN, NOL9, NIP7, DIS3L, RBBP7, HNRNPR, NCL, SMN1, PRPF6, TARBP1, FARSB, KHSRP, SNRPB, CPSF6, LRPPRC, THOC1, SRSF10, PNPT1, PABPC4, SF3B3, HNRNPL, EIF3B, SUPV3L1, CSTF3, PDCD11, THUMPD3, ILF3, RCAN3, HNRNPA1, RBMX, SNURF, SF3A3, SUGP2, DDX50, ZRANB2, CIRBP, NOP56, HNRNPH1,…	600	547	16881	4.47699e-09	4.47699e-11
GOTERM_MF_DIRECT	GO:0005524~ATP binding	92	12.0104	2.04451e-07	ABCF3, ERCC6L2, HELQ, PRPF4B, XRCC6, PRKAG2, MLH1, CASK, INO80, SKIV2L2, SLFN5, PRKX, DDX27, MCM8, MAP3K4, DDX18, LONP2, PEX1, CLK2, NARS2, DDX24, PMS2, ORC5, ATP8B2, STK39, DHX36, TOP2B, DHX30, DYNC1H1, TARSL2, AKT3, MAP2K5, YARS, TNIK, NOL9, SUCLG2, G3BP1, AARS, TP53, PRKCH, MCM3, CDK4, RAD50, PRKCQ, TRAP1, CAMK4, RFC1, BAZ1B, ATP9B, ASCC3, RRM1, LCK, FARSB, TESK1, PEBP1, RUVBL1, SMARCA4, BTAF1…	600	1495	16881	0.0003092	3.092e-06
GOTERM_MF_DIRECT	GO:0000166~nucleotide binding	34	4.43864	3.00953e-07	HNRNPA1L2, SRSF10, TRA2B, RBM4, PABPC4, SYNCRIP, EXOSC10, HNRNPL, PARN, EIF3B, TARDBP, ORC5, MRPL39, RBM27, TNRC6A, IMPDH2, RBM41, NOL8, SREK1, G3BP1, RPL23A, HNRNPDL, RCAN3, HNRNPA1, HNRNPR, RBMX, NCL, LARP4, SRSF7, SFPQ, CPSF6, CIRBP, HNRNPH1, RBM17	600	348	16881	0.000455143	4.55143e-06
GOTERM_MF_DIRECT	GO:0004004~ATP-dependent RNA helicase activity	13	1.69713	2.57402e-06	G3BP1, YTHDC2, SKIV2L2, DDX27, DDX47, DDX56, DDX18, DDX24, DDX50, SUPV3L1, DHX36, DDX54, DHX30	600	65	16881	0.00389273	3.89273e-05
GOTERM_MF_DIRECT	GO:0003676~nucleic acid binding	63	8.22454	7.68206e-06	HNRNPA1L2, HELQ, RBM4, SYNCRIP, ZNF782, DDX27, ZNF184, ZNF181, PARN, DDX18, NARS2, TARDBP, DDX24, DHX36, DHX30, ZCCHC7, ZNF101, ZNF45, ZCCHC11, NOL8, G3BP1, AARS, ZNF91, HNRNPR, NCL, ASCC3, CPSF6, ZNF740, ZFP62, SRSF10, ZNF805, TRA2B, PABPC4, ZNF131, ZNF655, SF3B3, HNRNPL, DDX47, ZNF227, TOE1, CLEC2D, ZNF426, ZNF266, ZNF700, IKZF3, TTC14, ZNF567, SREK1, ZNF121, YTHDC2, SF3A2, HNRNPDL, HNRNPA1, RB…	600	985	16881	0.0116173	0.000116173
GOTERM_MF_DIRECT	GO:0003697~single-stranded DNA binding	14	1.82768	2.38027e-05	MLH1, HNRNPDL, HNRNPA1, PRIM1, FUBP1, ERCC5, CRY2, TDP1, PMS2P2, BIVM-ERCC5, PMS2, PMS2P3, PMS2P1, LRPPRC	600	93	16881	0.0359918	0.000359918
GOTERM_MF_DIRECT	GO:0004386~helicase activity	13	1.69713	4.40775e-05	BTAF1, SHPRH, HELQ, DDX27, MCM8, DDX47, DDX18, DDX24, DDX50, SUPV3L1, DHX36, SMARCA4, CHD3	600	85	16881	0.0666394	0.000666394
GOTERM_MF_DIRECT	GO:0008143~poly(A) binding	5	0.652742	0.000868814	KHDRBS1, ZC3H14, PABPC4, SYNCRIP, HNRNPDL	600	13	16881	1.30591	0.0130591
GOTERM_MF_DIRECT	GO:0008266~poly(U) RNA binding	5	0.652742	0.00156743	KHDRBS1, PNPT1, PABPC4, DIS3L2, HNRNPH1	600	15	16881	2.34444	0.0234444
GOTERM_MF_DIRECT	GO:0047485~protein N-terminus binding	11	1.43603	0.00230927	ERCC5, HDAC1, PEX19, SMARCC1, TP53, EXOC4, NPAT, PARP1, EXOC2, ATM, SMARCA4	600	97	16881	3.43602	0.0343602
GOTERM_MF_DIRECT	GO:0008134~transcription factor binding	21	2.74151	0.00290357	PDCD11, PPARD, THRA, NIF3L1, HTT, RBL1, TP53, SMAD3, DRG1, RORA, PAXBP1, HDAC1, ETS1, BCL2, GATA3, PARP1, BCOR, KAT6B, MYC, PIK3R1, SMARCA4	600	284	16881	4.30229	0.0430229
Supplementary Table 3E. DAVID Gene Ontology Enrichment for Blue Module (passing FDR p<0.05)
Category	Term	Count	%	p-value	Genes	List Total	Pop Hits	Pop Total	FDR	FDR p-value
GOTERM_BP_DIRECT	GO:0006413~translational initiation	89	5.62224	9.03873e-71	RPL18, RPL17, RPL19, RPL14, RPL13, EIF5, RPL15, RPLP2, EIF2A, RPS2, RPS3, RPS3A, EIF1AX, RPLP0, RPLP1, FAU, RPL10, RPL11, RPL12, EIF2B2, RPS27A, ABCE1, RPL35A, EIF2S3, RPS4X, RPS18, RPS19, RPS16, DHX29, RPL41, RPS14, EIF2S1, EIF4A2, RPS15, EIF2S2, EIF4A1, RPS12, RPS13, RPS4Y1, RPS11, RPL35, RPL36, RPL37, RPL38, RPL39, RPS25, EIF3C, EIF3D, RPS27, RPL30, EIF3A, RPS28, RPS29, EIF3G, RPL7, EIF3H, RPL…	1080	137	16792	1.61803e-67	1.61803e-69
GOTERM_BP_DIRECT	GO:0006614~SRP-dependent cotranslational protein targeting to membrane	73	4.6115	6.14907e-67	RPL18, SRP14, RPL17, RPL19, RPL14, RPL13, SRP68, RPL15, RPLP2, RPS2, RPS3, RPS3A, RPLP0, RPLP1, FAU, RPL10, RPL11, RPL12, RPS27A, RPL35A, RPS4X, RPS18, RPS19, RPS16, RPL41, RPS14, RPS15, RPS12, RPS4Y1, RPS13, SRP72, RPS11, SRP9, RPL35, RPL36, RPL37, RPL38, RPL39, SEC63, RPS25, RPS27, RPL30, RPS28, RPS29, RPL7, RPL6, RPL34, RPL9, RPL8, RPL3, RPL5, RPL7A, RPL10A, RPL4, RPS21, RPS23, SEC61A1, RPS24,…	1080	94	16792	1.10075e-63	1.10075e-65
GOTERM_BP_DIRECT	GO:0019083~viral transcription	71	4.48515	3.59742e-55	RPL18, RPL17, RPL19, RPL14, RPL13, RPL15, RPLP2, RPS2, RPS3, RPS3A, RPLP0, RPLP1, FAU, RPL10, RPL11, RANBP2, RPL12, RPS27A, NUP133, RPL35A, RPS4X, NUPL2, RPS18, RPS19, RPS16, RPL41, RPS14, RPS15, RPS12, RPS4Y1, RPS13, NUP107, RPS11, RPL35, RPL36, RPL37, RPL38, RPL39, RPS25, RPS27, RPL30, RPS28, RPS29, RPL7, RPL6, RPL34, RPL9, RPL8, RPL3, RPL5, NUP54, RPL4, RPL7A, RPL10A, RPS21, RPS23, RPS24, RPSA…	1080	112	16792	6.43977e-52	6.43977e-54
GOTERM_BP_DIRECT	GO:0000184~nuclear-transcribed mRNA catabolic process, nonsense-mediated decay	71	4.48515	1.51561e-52	RPL18, NCBP1, RPL17, RPL19, RPL14, RPL13, RPL15, RPLP2, RPS2, RPS3, RPS3A, RPLP0, RPLP1, FAU, RPL10, RPL11, RPL12, RPS27A, RPL35A, MAGOH, RPS4X, EIF4A3, RPS18, RPS19, RPS16, RPL41, RPS14, RPS15, RPS12, RPS4Y1, RPS13, RPS11, RPL35, RPL36, RPL37, RPL38, RPL39, UHMK1, RPS25, RPS27, RPL30, RPS28, RPS29, RPL7, RPL6, EIF3E, RPL9, RPL34, RPL8, RPL3, RPL5, RPL4, RPL7A, RPL10A, RPS21, RPS23, RPS24, RPSA, …	1080	119	16792	2.71311e-49	2.71311e-51
GOTERM_BP_DIRECT	GO:0006364~rRNA processing	85	5.36955	1.08964e-44	RPL18, RPL17, RPL19, RPL14, RPL13, RPL15, RPLP2, RPS2, RPS3, DCAF13, SBDS, IMP3, RPS3A, RPLP0, RPLP1, FAU, RPL10, DDX21, RPL11, RPL12, IMP4, RPS27A, RPL35A, EXOSC8, EXOSC9, EXOSC1, RPS4X, EIF4A3, RPS18, PA2G4, RPS19, RPS16, RPL41, RPS14, RPS15, RPS12, RPS13, RPS4Y1, RPS11, LTV1, UTP6, RPL35, RPL36, RPL37, RPL38, RIOK1, RPL39, RPS25, RPS27, RPL30, RPS28, RPS29, RPL7, FRG1, RPL6, RPL34, RPL9, RPL8,…	1080	214	16792	1.95057e-41	1.95057e-43
GOTERM_BP_DIRECT	GO:0006412~translation	92	5.81175	1.29308e-44	RPL18, RPL17, MRPL42, RPL19, RPL14, RPL13, HBS1L, RPL15, RPLP2, RPS2, RPS3, RPS3A, RPLP0, RPLP1, SLC25A3, FAU, RPL10, RPL11, RPL12, RPS27A, RPL36AL, MRPL1, RPL36A-HNRNPH2, RPL35A, MRPL51, MRPL3, DARS, SLC25A5, SARS, RPS4X, RSL1D1, TARS, RPS18, RPS19, RPS16, RPL41, MRPS18A, RPS14, RPS4Y2, RPS15, RPS12, RPS4Y1, RPS13, RPS11, MRPS15, NACA, MRPS14, RPS26P11, RPL35, RPL36, RPL37, RPL38, RPL39, MRPL20,…	1080	253	16792	2.31474e-41	2.31474e-43
GOTERM_BP_DIRECT	GO:0006457~protein folding	49	3.09539	7.09578e-18	HSP90AA4P, HSP90AB1, TMX1, PDIA3, TXN2, TMX3, PDIA6, CCT2, CCT3, CALR, CANX, CDC37, AIP, TTC1, CSNK2A1, PPIL4, DNAJC7, RANBP2, HSPA8, DNAJC1, DNAJC19, DNAJA2, HSPA9, PPIAL4C, TXNL1, TCP1, HSP90AA1, PPIAL4F, CWC27, DNAJC21, CCT6A, CCT7, PFDN2, PFDN1, HSP90B1, CCT5, TXNDC11, CCT4, PPIG, HSP90B2P, PPIA, PFDN5, MLEC, TXNDC5, HSP90AB3P, CCT8, RUVBL2, FKBP11, FKBP2	1080	180	16792	1.27022e-14	1.27022e-16
GOTERM_BP_DIRECT	GO:0000398~mRNA splicing, via spliceosome	51	3.22173	3.18072e-15	SRSF1, NCBP1, SNRPD3, SNRPD2, SART3, PNN, NONO, PLRG1, DDX23, DNAJC8, ZCCHC8, CCAR1, PABPN1, MAGOH, DDX39B, EIF4A3, AQR, RBMX2, SNRPA, CPSF3, SNRPG, POLR2K, SRSF11, SNRPB2, POLR2B, HNRNPM, FRG1, HTATSF1, HNRNPF, CDC40, USP39, NUDT21, DHX15, DDX41, HSPA8, PRPF40A, BCAS2, DHX9, CWC27, ALYREF, SNW1, UBL5, SRSF3, SRSF2, METTL14, UPF3B, SRSF6, GTF2F2, RNPC3, CWC22, SNRNP27	1080	222	16792	5.76206e-12	5.76206e-14
GOTERM_BP_DIRECT	GO:0050852~T cell receptor signaling pathway	39	2.46368	8.62644e-14	PSMB10, HLA-DRB1, STOML2, PTPN22, PSMA7, MAP3K7, PSMB7, PSMB6, PSMB1, PSMB2, PSMD1, PSMD2, CD4, HLA-DPB1, PSMD5, TRAF6, PSMD7, PSMD8, RPS27A, CD28, CD3D, SKP1, TRAT1, DENND1B, PSMA2, PSMA1, PSMC4, PSMD12, PSMA5, PSME2, PSMD11, PSMA4, PSMC2, PSMD10, PSMA3, RIPK2, HLA-DPA1, IKBKB, HLA-DRA	1080	148	16792	1.54421e-10	1.54421e-12
GOTERM_BP_DIRECT	GO:0043488~regulation of mRNA stability	32	2.02148	1.61908e-13	PSMB10, XPO1, PSMA7, PSMB7, PSMB6, PSMB1, PSMB2, PSMD1, PSMD2, PSMD5, PSMD7, APEX1, PSMD8, HSPA8, RPS27A, EXOSC8, EXOSC9, PCID2, YTHDF2, EXOSC1, PSMA2, DIS3, PSMA1, PSMC4, PSMD12, PSMA5, PSME2, PSMD11, PSMA4, PSMC2, PSMD10, PSMA3	1080	103	16792	2.89768e-10	2.89768e-12
GOTERM_BP_DIRECT	GO:0051437~positive regulation of ubiquitin-protein ligase activity involved in regulation of mitotic cell cycle transition	27	1.70562	5.19718e-13	PSMB10, ANAPC16, PSMA7, PSMB7, PSMB6, PSMB1, PSMD1, PSMB2, PSMD2, PSMD5, PSMD7, PSMD8, RPS27A, SKP1, CDC26, PSMA2, PSMA1, PSMC4, PSMD12, PSME2, PSMD11, PSMA5, PSMA4, PSMC2, PSMD10, PSMA3, UBE2E1	1080	76	16792	9.30311e-10	9.30311e-12
GOTERM_BP_DIRECT	GO:0051436~negative regulation of ubiquitin-protein ligase activity involved in mitotic cell cycle	26	1.64245	6.89071e-13	ANAPC16, PSMB10, PSMA7, CDC26, PSMA2, PSMA1, PSMB7, PSMB6, PSMB1, PSMD12, PSMC4, PSMA5, PSMD11, PSME2, PSMA4, PSMC2, PSMD10, PSMA3, PSMB2, PSMD1, PSMD2, PSMD5, PSMD7, RPS27A, PSMD8, UBE2E1	1080	71	16792	1.23359e-09	1.23359e-11
GOTERM_BP_DIRECT	GO:0038061~NIK/NF-kappaB signaling	25	1.57928	8.82377e-13	PSMB10, PSMA7, PSMB7, PSMB6, PSMB1, PSMB2, PSMD1, PSMD2, PSMD5, PSMD7, RPS27A, PSMD8, SKP1, BIRC3, PSMA2, PSMA1, PSMD12, PSMC4, PSME2, PSMA5, PSMD11, PSMC2, PSMA4, PSMD10, PSMA3	1080	66	16792	1.5796e-09	1.5796e-11
GOTERM_BP_DIRECT	GO:0006521~regulation of cellular amino acid metabolic process	22	1.38977	1.37134e-12	PSMB10, PSMA7, PSMA2, PSMA1, PSMB7, PSMB6, PSMD12, PSMC4, PSMB1, PSMD11, PSMA5, PSME2, PSMD10, PSMA4, PSMC2, PSMA3, PSMD1, PSMB2, PSMD2, PSMD5, PSMD7, PSMD8	1080	51	16792	2.45486e-09	2.45486e-11
GOTERM_BP_DIRECT	GO:0031145~anaphase-promoting complex-dependent catabolic process	27	1.70562	1.4556e-12	PSMB10, ANAPC16, PSMA7, PSMB7, PSMB6, PSMB1, PSMD1, PSMB2, PSMD2, PSMD5, PSMD7, PSMD8, RPS27A, SKP2, CDC26, PSMA2, PSMA1, PSMC4, PSMD12, PSME2, PSMD11, PSMA5, PSMA4, PSMC2, PSMD10, PSMA3, UBE2E1	1080	79	16792	2.6057e-09	2.6057e-11
GOTERM_BP_DIRECT	GO:0002223~stimulatory C-type lectin receptor signaling pathway	30	1.89514	1.06532e-11	PSMB10, KLRK1, PSMA7, MAP3K7, PSMB7, PSMB6, PSMB1, PSMD1, PSMB2, PSMD2, PRKACB, PSMD5, TRAF6, PSMD7, PSMD8, RPS27A, SKP1, PSMA2, PSMA1, NRAS, PSMC4, PSMD12, PSMA5, PSME2, PSMD11, PSMA4, PSMC2, PSMD10, PSMA3, IKBKB	1080	105	16792	1.90702e-08	1.90702e-10
GOTERM_BP_DIRECT	GO:0006446~regulation of translational initiation	18	1.13708	1.28663e-11	NCBP1, EIF5, DDX1, MTIF2, EIF3C, EIF3D, EIF3A, EIF3G, EIF3H, EIF3E, EIF4A2, EIF4A1, EIF3K, EIF3L, EIF3I, EIF3J, EIF2B2, EIF3M	1080	36	16792	2.3032e-08	2.3032e-10
GOTERM_BP_DIRECT	GO:0002479~antigen processing and presentation of exogenous peptide antigen via MHC class I, TAP-dependent	22	1.38977	1.57431e-10	PSMB10, PSMA7, PSMA2, PSMA1, PSMB7, PSMB6, PSMD12, PSMC4, PSMB1, PSMD11, PSMA5, PSME2, PSMD10, PSMA4, PSMC2, PSMA3, PSMD1, PSMB2, PSMD2, PSMD5, PSMD7, PSMD8	1080	63	16792	2.81818e-07	2.81818e-09
GOTERM_BP_DIRECT	GO:0001731~formation of translation preinitiation complex	14	0.884397	1.85421e-10	EIF3C, EIF3D, EIF3A, EIF3G, EIF3H, EIF3E, EIF5, EIF3K, EIF3L, EIF2S3, EIF3I, DENR, EIF3J, EIF3M	1080	23	16792	3.31923e-07	3.31923e-09
GOTERM_BP_DIRECT	GO:0002181~cytoplasmic translation	14	0.884397	7.46585e-10	RPL35A, RPL15, RPLP0P6, RPLP2, RPL36, RPL29, RPL7, RPL6, RPL9, RPLP0, RPL8, RPLP1, EIF3J, FTSJ1	1080	25	16792	1.33647e-06	1.33647e-08
GOTERM_BP_DIRECT	GO:0016032~viral process	50	3.15856	1.19962e-09	XPO1, COPS6, RNGTT, CUL2, DYNLL1, MDFIC, SND1, RANBP2, CD200R1, ABCE1, NUP133, SLC25A5, RAN, NUPL2, GTF2B, WDR48, C1QBP, IPO7, EIF4A2, PSMA4, EIF4A1, CX3CR1, PSMA3, NUP107, DYNC1I2, HLA-DRA, PSMB10, NACA, UBE3A, C14ORF166, PSMA7, KARS, RBX1, SUMO1, PSMB7, VRK2, PSMB6, PSMB1, NPM1, PSMB2, NUP54, ERCC3, TRAM1, HSPA8, VAC14, SNW1, VDAC1, NUP62, PSMC2, HSPD1	1080	299	16792	2.14744e-06	2.14744e-08
GOTERM_BP_DIRECT	GO:0000209~protein polyubiquitination	37	2.33733	1.58038e-09	PSMB10, PSMA7, RNF181, CBFB, RBX1, ZNRF2, ARIH1, PSMB7, PSMB6, PSMB1, TPP2, PSMB2, PSMD1, PSMD2, ANKIB1, PSMD5, TRAF6, PSMD7, RPS27A, PSMD8, UBE2A, SKP2, SKP1, PSMA2, PSMA1, BFAR, PSMC4, PSMD12, PSMA5, PSME2, PSMD11, PSMA4, PSMC2, PSMD10, PSMA3, SMURF2, UBE2E1	1080	184	16792	2.82905e-06	2.82905e-08
GOTERM_BP_DIRECT	GO:0043161~proteasome-mediated ubiquitin-dependent protein catabolic process	39	2.46368	2.06685e-09	PSMB10, ANAPC16, PPP2R5C, PSMA7, RNF181, RBX1, PLAA, PSMB7, PSMB6, PSMB1, BTBD1, PSMB2, PSMD1, PSMD2, PSMD5, PSMD7, RPS27A, KLHL20, PSMD8, UBXN1, UBE2A, PCNP, SKP1, CDC26, PSMA2, PSMA1, BFAR, RNF6, CRBN, PSMC4, PSMD12, PSMA5, PSME2, PSMD11, PSMA4, PSMC2, PSMD10, PSMA3, UBE2E1	1080	203	16792	3.69988e-06	3.69988e-08
GOTERM_BP_DIRECT	GO:0060071~Wnt signaling pathway, planar cell polarity pathway	25	1.57928	2.27346e-09	PSMB10, PSMA7, PSMB7, PSMB6, PSMB1, TIAM1, PSMB2, PSMD1, PSMD2, PSMD5, PSMD7, RPS27A, PSMD8, PSMA2, PSMA1, PSMD12, PSMC4, PSME2, PSMA5, PSMD11, PSMC2, PSMA4, PSMD10, PSMA3, SMURF2	1080	92	16792	4.06974e-06	4.06974e-08
GOTERM_BP_DIRECT	GO:0033209~tumor necrosis factor-mediated signaling pathway	28	1.76879	5.25592e-09	PSMB10, PSMA7, PSMB7, PSMB6, PSMB1, PSMD1, PSMB2, PSMD2, PSMD5, PSMD7, LTB, PSMD8, RPS27A, TRAF3, BIRC3, TRADD, PSMA2, PSMA1, PSMC4, PSMD12, PSME2, PSMD11, PSMA5, PSMA4, PSMD10, PSMC2, PSMA3, IKBKB	1080	118	16792	9.40866e-06	9.40866e-08
GOTERM_BP_DIRECT	GO:0038095~Fc-epsilon receptor signaling pathway	35	2.21099	8.50438e-09	PSMB10, PSMA7, MAP3K7, PSMB7, PSMB6, PSMB1, SOS1, PSMB2, PSMD1, PSMD2, PPP3CB, PSMD5, IGKC, TRAF6, PSMD7, PSMD8, RPS27A, SKP1, IGLV3-1, PSMA2, PSMA1, NRAS, PSMC4, PSMD12, PSMA5, PSME2, PSMD11, PSMA4, PSMC2, PSMD10, PSMA3, MAPK9, IGKV4-1, IKBKB, CALM1	1080	178	16792	1.52237e-05	1.52237e-07
GOTERM_BP_DIRECT	GO:0000027~ribosomal large subunit assembly	12	0.758054	1.42285e-08	RPL10L, RPL6, BRIX1, RPL3, RPL10, RPL5, RPL24, RPL11, RSL24D1, RPL12, RPF1, MRPL20	1080	21	16792	2.54706e-05	2.54706e-07
GOTERM_BP_DIRECT	GO:0042776~mitochondrial ATP synthesis coupled proton transport	12	0.758054	1.42285e-08	ATP5E, ATP5J2, ATP5F1, ATP5C1, STOML2, ATP5O, ATP5G2, ATP5A1, ATP5G1, COX5B, ATP5H, ATP5J	1080	21	16792	2.54706e-05	2.54706e-07
GOTERM_BP_DIRECT	GO:1904871~positive regulation of protein localization to Cajal body	8	0.50537	3.35446e-08	CCT7, CCT5, TCP1, CCT4, CCT8, CCT2, CCT3, CCT6A	1080	8	16792	6.00483e-05	6.00483e-07
GOTERM_BP_DIRECT	GO:0031124~mRNA 3'-end processing	17	1.07391	4.66019e-08	PABPN1, SRSF1, NCBP1, MAGOH, DDX39B, ALYREF, SRSF11, SRSF3, SRSF2, EIF4A3, UPF3B, SRSF6, NUDT21, CDC40, THOC7, THOC2, CPSF3	1080	50	16792	8.34223e-05	8.34223e-07
GOTERM_BP_DIRECT	GO:0006406~mRNA export from nucleus	24	1.51611	6.3958e-08	ENY2, SRSF1, NUP133, NCBP1, MAGOH, DDX39B, ALYREF, SRSF11, NUPL2, SRSF3, SRSF2, EIF4A3, UPF3B, NUP62, SRSF6, FYTTD1, CDC40, RBMX2, THOC7, NUP54, NUP107, RANBP2, THOC2, CPSF3	1080	100	16792	0.000114492	1.14492e-06
GOTERM_BP_DIRECT	GO:0006369~termination of RNA polymerase II transcription	19	1.20025	6.46456e-08	SRSF1, PABPN1, NCBP1, SNRPD3, MAGOH, DDX39B, ALYREF, SRSF11, SRSF3, SRSF2, EIF4A3, UPF3B, SRSF6, CDC40, NUDT21, THOC7, THOC2, CPSF3, SNRPG	1080	64	16792	0.000115722	1.15722e-06
GOTERM_BP_DIRECT	GO:0090263~positive regulation of canonical Wnt signaling pathway	25	1.57928	5.39853e-07	PSMB10, RNF220, PSMA7, PSMA2, PSMA1, PSMB7, PSMB6, PSMB1, PSMD12, PSMC4, PSMA5, PSMD11, PSME2, PSMA4, PSMC2, PSMD10, PSMA3, PSMB2, PSMD1, PSMD2, SMURF2, PSMD5, PSMD7, RPS27A, PSMD8	1080	120	16792	0.000966389	9.66389e-06
GOTERM_BP_DIRECT	GO:0008380~RNA splicing	30	1.89514	7.4945e-07	NCBP1, SNRPD3, SRSF11, SNRPD2, ZNF638, NONO, DDX23, CDC40, USP39, DHX15, ARL6IP4, LSM1, LUC7L3, BCAS2, DDX39B, MPHOSPH10, MBNL2, MBNL1, PRPF18, SRSF2, EIF4A3, PPIG, C1QBP, THOC7, RNPC3, THOC2, PRPF38B, SNRPG, PRPF38A, KIAA1429	1080	166	16792	0.00134159	1.34159e-05
GOTERM_BP_DIRECT	GO:1904874~positive regulation of telomerase RNA localization to Cajal body	9	0.568541	1.21395e-06	CCT7, CCT5, TCP1, CCT4, CCT8, RUVBL2, CCT2, CCT3, CCT6A	1080	15	16792	0.00217308	2.17308e-05
GOTERM_BP_DIRECT	GO:0006120~mitochondrial electron transport, NADH to ubiquinone	15	0.947568	1.51932e-06	NDUFA4, NDUFB5, NDUFB11, NDUFB10, NDUFB8, NDUFB9, NDUFC2, NDUFAB1, NDUFA1, NDUFA12, NDUFS6, NDUFS5, NDUFS8, NDUFS3, NDUFS2	1080	49	16792	0.00271972	2.71972e-05
GOTERM_BP_DIRECT	GO:0098609~cell-cell adhesion	40	2.52685	1.81557e-06	HSP90AB1, RPL14, SNX5, RPL15, EIF5, SNX2, EIF2A, RPS2, PRDX1, PDXDC1, PSMB6, RPL6, SND1, EIF3E, RPL34, RPL7A, CLINT1, HSPA8, ARGLU1, ZC3H15, RAN, SLC3A2, OLA1, EIF2S3, KTN1, RPL24, EEF2, TXNDC9, PARK7, RPL29, RSL1D1, DHX29, RARS, CCT8, USO1, EEF1G, TMPO, EEF1D, AHSA1, HIST1H3I	1080	271	16792	0.00325001	3.25001e-05
GOTERM_BP_DIRECT	GO:0034976~response to endoplasmic reticulum stress	18	1.13708	4.07472e-06	TMX1, PDIA3, TMX3, UFC1, PDIA6, EEF2, UBQLN1, UFL1, HYOU1, TXNDC11, HSP90B1, ATF4, ATP2A2, UFM1, XBP1, TXNDC5, EIF2S1, MBTPS1	1080	75	16792	0.00729392	7.29392e-05
GOTERM_BP_DIRECT	GO:1904851~positive regulation of establishment of protein localization to telomere	7	0.442198	4.92953e-06	CCT7, CCT5, TCP1, CCT4, CCT8, CCT2, CCT6A	1080	9	16792	0.00882401	8.82401e-05
GOTERM_BP_DIRECT	GO:0006405~RNA export from nucleus	15	0.947568	6.81603e-06	SRSF1, NCBP1, MAGOH, DDX39B, SRSF11, ALYREF, SRSF3, EIF4A3, SRSF2, UPF3B, NUP62, SRSF6, CDC40, THOC7, THOC2	1080	55	16792	0.0122007	0.000122007
GOTERM_BP_DIRECT	GO:0070125~mitochondrial translational elongation	18	1.13708	2.3848e-05	MRPL53, MRPL1, MRPS35, MRPL51, MRPL42, MRPL3, MRPS15, MRPS14, MRPS10, MRPS21, MRPS31, MRPL20, GFM2, MRPL21, MRPS18A, MRPL19, MRPL18, MRPL47	1080	85	16792	0.0426817	0.000426817
GOTERM_BP_DIRECT	GO:0070126~mitochondrial translational termination	18	1.13708	2.79694e-05	MRPL53, MRPL1, MRPS35, MRPL51, MRPL42, MRPL3, MRPS15, MRPS14, MRPS10, MRPS21, MRPS31, MRPL20, GFM2, MRPL21, MRPS18A, MRPL19, MRPL18, MRPL47	1080	86	16792	0.0500563	0.000500563
GOTERM_BP_DIRECT	GO:0042274~ribosomal small subunit biogenesis	8	0.50537	3.03394e-05	RPS28, RPS19, RPS16, RPS15, RPS6, LTV1, RPS7, RPS24	1080	16	16792	0.0542967	0.000542967
GOTERM_BP_DIRECT	GO:0032981~mitochondrial respiratory chain complex I assembly	15	0.947568	3.61334e-05	NDUFB11, NDUFB5, NDUFAF7, NDUFB10, NDUFB8, NDUFB9, NDUFAB1, NDUFC2, NDUFA1, NDUFA12, NDUFS6, NDUFS5, NDUFS8, NDUFS3, NDUFS2	1080	63	16792	0.0646628	0.000646628
GOTERM_BP_DIRECT	GO:0006396~RNA processing	19	1.20025	4.00546e-05	PABPN1, DHX9, EXOSC9, RBM3, SNRPD3, U2SURP, MPHOSPH10, GRSF1, SSB, DUSP11, SART3, RNGTT, ADAT1, TRNT1, DHX29, AGGF1, LARP7, HNRNPF, RTCA	1080	97	16792	0.0716777	0.000716777
GOTERM_BP_DIRECT	GO:0015986~ATP synthesis coupled proton transport	9	0.568541	4.02081e-05	ATP5F1, ATP5C1, ATP5O, ATP5G2, ATP5A1, ATP5G1, ATP5H, ATP5L2, ATP5J	1080	22	16792	0.0719523	0.000719523
GOTERM_BP_DIRECT	GO:0006754~ATP biosynthetic process	10	0.631712	5.59835e-05	ATP5E, ATP5J2, ATP5F1, ATP5C1, ATP5O, ATP5G2, ATP5A1, ATP5G1, ATP5H, ATP5J	1080	29	16792	0.100169	0.00100169
GOTERM_BP_DIRECT	GO:0015031~protein transport	47	2.96905	6.63777e-05	ENY2, NACA, SNX14, VPS54, UNC50, KIAA0196, COPZ1, USE1, VPS37A, VPS53, CCDC91, SNX4, ARF6, TIMM13, TMED7, TMED4, DNAJC15, TOMM6, XBP1, GOPC, NECAP2, AAGAB, BTF3, JAGN1, EXOC5, AP5M1, TRAM1, NACA2, SEC61A1, KLHL20, NMD3, RAB4A, NASP, C16ORF62, KTN1, DENND1B, ANKRD27, PHAX, COG5, HSP90B1, SCFD1, COG6, ATG4C, ITGB1BP1, CCDC53, COG2, SERP1	1080	395	16792	0.118756	0.00118756
GOTERM_BP_DIRECT	GO:0006414~translational elongation	8	0.50537	7.53079e-05	EEF1B2, EEF1A1P5, HBS1L, RPLP1, EEF1G, RPLP2, EEF2, EEF1D	1080	18	16792	0.134723	0.00134723
GOTERM_BP_DIRECT	GO:0045040~protein import into mitochondrial outer membrane	5	0.315856	8.04537e-05	HSP90AA1, TOMM7, SAMM50, TOMM22, HSPA4	1080	5	16792	0.143923	0.00143923
GOTERM_BP_DIRECT	GO:0000028~ribosomal small subunit assembly	8	0.50537	0.000112643	RPSA, RPS27, RPS28, RPS19, RPS10-NUDT3, RPS14, RPS15, RPS5	1080	19	16792	0.201451	0.00201451
GOTERM_BP_DIRECT	GO:0090090~negative regulation of canonical Wnt signaling pathway	25	1.57928	0.000117672	PSMB10, PSMA7, RBX1, PSMB7, PSMB6, PSMB1, PSMB2, PSMD1, PSMD2, PSMD5, PSMD7, RPS27A, PSMD8, PSMA2, PSMA1, PSMD12, PSMC4, PSME2, PSMA5, PSMD11, PSMC2, PFDN5, PSMA4, PSMD10, PSMA3	1080	163	16792	0.210436	0.00210436
GOTERM_BP_DIRECT	GO:0051603~proteolysis involved in cellular protein catabolic process	12	0.758054	0.000182821	PSMA2, PSMB10, PSMA1, PSMB7, PSMB6, PSMB1, GZMA, PSMA4, PSMA3, PSMB2, CAPN2, PSMA7	1080	48	16792	0.326763	0.00326763
GOTERM_BP_DIRECT	GO:0006283~transcription-coupled nucleotide-excision repair	15	0.947568	0.000227553	GPS1, COPS2, POLR2K, COPS6, ZNF830, COPS4, COPS8, POLR2B, RBX1, GTF2H1, RPA1, AQR, PCNA, ERCC3, RPS27A	1080	74	16792	0.406562	0.00406562
GOTERM_BP_DIRECT	GO:0031047~gene silencing by RNA	19	1.20025	0.000242277	NUP133, NCBP1, POLR2K, RAN, CNOT2, TSN, CNOT7, NUPL2, POLR2B, NUP62, HIST1H4B, SND1, HIST1H4E, CNOT11, HIST1H4C, NUP107, RANBP2, NUP54, HIST1H3I	1080	111	16792	0.432815	0.00432815
GOTERM_BP_DIRECT	GO:0000413~protein peptidyl-prolyl isomerization	11	0.694883	0.000314137	PPIAL4C, PPIG, PPIB, PPIA, PPIAL4F, CWC27, FKBP3, PPIL4, RANBP2, FKBP11, FKBP2	1080	43	16792	0.560847	0.00560847
GOTERM_BP_DIRECT	GO:0006368~transcription elongation from RNA polymerase II promoter	16	1.01074	0.000349375	TAF2, ELP4, CCNT2, ENY2, NCBP1, POLR2K, PCID2, GTF2B, POLR2B, GTF2H1, GTF2F2, NELFCD, THOC7, LEO1, TAF9, ERCC3	1080	86	16792	0.623575	0.00623575
GOTERM_BP_DIRECT	GO:0010501~RNA secondary structure unwinding	11	0.694883	0.000383406	EIF4A3, DDX23, EIF4A2, DDX39B, EIF4A1, DDX1, DDX21, AGO3, DDX41, DDX52, DDX42	1080	44	16792	0.684118	0.00684118
GOTERM_BP_DIRECT	GO:0045727~positive regulation of translation	12	0.758054	0.000459158	EIF4A3, UPF3B, PAIP1, RBM3, DDX39B, NPM1, EEF2, RPS6KB1, QARS, RPS4X, SERP1, CD28	1080	53	16792	0.81876	0.0081876
GOTERM_BP_DIRECT	GO:0006511~ubiquitin-dependent protein catabolic process	25	1.57928	0.00062819	UBE3A, NEDD8, PSMA7, CUL2, ARIH1, XBP1, FBXO25, USP16, FBXO8, USP14, UBE2A, USP1, SKP2, SKP1, PSMA2, PSMA1, RNF6, PSMD11, PSMC2, PSMA4, PSMA3, UCHL5, UCHL3, SMURF2, UBE2E1	1080	182	16792	1.11858	0.0111858
GOTERM_BP_DIRECT	GO:0032212~positive regulation of telomere maintenance via telomerase	9	0.568541	0.000743937	CCT7, CCT5, TCP1, CCT4, CCT8, CCT2, CCT3, CCT6A, POT1	1080	32	16792	1.32339	0.0132339
GOTERM_BP_DIRECT	GO:0000165~MAPK cascade	32	2.02148	0.000747541	PSMB10, PSMA7, RBX1, PEA15, PSMB7, PSMB6, PSMB1, SOS1, PSMD1, PSMB2, PSMD2, PSMD5, PSMD7, RASA1, PSMD8, RPS27A, PABPN1, PTPRA, PSMA2, PSMA1, NRAS, PSMC4, PSMD12, PSMA5, PSME2, PSMD11, PSMA4, PSMC2, PSMD10, PSMA3, DUSP7, CALM1	1080	262	16792	1.32976	0.0132976
GOTERM_BP_DIRECT	GO:0006418~tRNA aminoacylation for protein translation	10	0.631712	0.000806491	TARS, AIMP1, DARS, NARS, AIMP2, SARS, RARS, GARS, QARS, KARS	1080	40	16792	1.43391	0.0143391
GOTERM_BP_DIRECT	GO:1900034~regulation of cellular response to heat	14	0.884397	0.000901942	RPA1, HSP90AB1, PTGES3, HSPH1, NUP133, HSP90AA1, NUP62, DNAJC7, NUP54, RANBP2, NUP107, NUPL2, DNAJC2, HSPA8	1080	75	16792	1.60232	0.0160232
GOTERM_BP_DIRECT	GO:0050821~protein stabilization	20	1.26342	0.00111441	HSP90AB1, TCP1, GTPBP4, HSP90AA1, CCT2, CCT3, CCT6A, CALR, CDC37, PARK7, CCT7, SUMO1, CCT5, CCT4, PPIB, PHB2, TBRG1, CCT8, TAF9, HSPD1	1080	136	16792	1.97623	0.0197623
GOTERM_BP_DIRECT	GO:0006886~intracellular protein transport	29	1.83196	0.00126276	XPO1, CLTA, STX8, SNX5, SNX17, COPZ1, SNX2, DSCR3, AP1S2, AP3M2, TMED2, STX18, AP3M1, NPM1, CHM, TMED10, TLK1, APPBP2, SEC23IP, STX4, STX2, RAN, VPS45, TBCK, SEC61B, IPO7, USO1, TOMM22, PDCD6	1080	236	16792	2.23651	0.0223651
GOTERM_BP_DIRECT	GO:0075733~intracellular transport of virus	11	0.694883	0.00131186	XPO1, NUP133, NUP62, RAN, VPS37A, NUP107, NUP54, RANBP2, KPNA3, NUPL2, RPS27A	1080	51	16792	2.32252	0.0232252
GOTERM_BP_DIRECT	GO:0030490~maturation of SSU-rRNA	6	0.379027	0.00133213	RPS28, RPS19, SRFBP1, RPS14, MPHOSPH10, UTP14A	1080	14	16792	2.358	0.02358
GOTERM_BP_DIRECT	GO:1902600~hydrogen ion transmembrane transport	12	0.758054	0.00157368	SLC9A9, NDUFA4, UQCR10, COX7A2, SLC9A6, COX7A2P2, COX7C, COX4I1, COX7A2L, ATP6V1G1, COX5A, UQCRQ	1080	61	16792	2.7799	0.027799
GOTERM_BP_DIRECT	GO:0045047~protein targeting to ER	5	0.315856	0.00164482	SRP14, SRP54, SRP68, SPCS1, SEC61A1	1080	9	16792	2.90382	0.0290382
GOTERM_BP_DIRECT	GO:0010388~cullin deneddylation	5	0.315856	0.00164482	GPS1, COPS2, COPS6, COPS4, COPS8	1080	9	16792	2.90382	0.0290382
GOTERM_BP_DIRECT	GO:0032790~ribosome disassembly	5	0.315856	0.00164482	GFM2, HBS1L, DENR, MTIF2, MTIF3	1080	9	16792	2.90382	0.0290382
GOTERM_BP_DIRECT	GO:1901998~toxin transport	9	0.568541	0.00170273	CCT7, CCT5, SCFD1, TCP1, CCT4, CCT8, COPZ1, CCT2, CCT3	1080	36	16792	3.0046	0.030046
GOTERM_BP_DIRECT	GO:0042254~ribosome biogenesis	9	0.568541	0.00170273	RPS18, RPS28, RPLP0, RPL34, RPLP0P6, RSL24D1, NOA1, RPL7A, GNL2	1080	36	16792	3.0046	0.030046
GOTERM_BP_DIRECT	GO:0000470~maturation of LSU-rRNA	6	0.379027	0.00189323	RSL1D1, MRPL1, RPL10A, RPL7A, RPF1, NSA2	1080	15	16792	3.33539	0.0333539
GOTERM_BP_DIRECT	GO:0043968~histone H2A acetylation	6	0.379027	0.00189323	YEATS4, MEAF6, EPC1, MORF4L2, RUVBL2, ACTL6A	1080	15	16792	3.33539	0.0333539
GOTERM_BP_DIRECT	GO:0000056~ribosomal small subunit export from nucleus	4	0.252685	0.00239834	XPO1, RAN, RPS15, LTV1	1080	5	16792	4.20737	0.0420737
GOTERM_BP_DIRECT	GO:0075525~viral translational termination-reinitiation	4	0.252685	0.00239834	EIF3D, EIF3A, EIF3G, EIF3L	1080	5	16792	4.20737	0.0420737
GOTERM_BP_DIRECT	GO:0000715~nucleotide-excision repair, DNA damage recognition	7	0.442198	0.00271715	GPS1, COPS2, COPS6, COPS4, COPS8, RPS27A, RBX1	1080	23	16792	4.7539	0.047539
GOTERM_CC_DIRECT	GO:0005840~ribosome	82	5.18004	2.7272e-53	RPL18, MRPL42, RPL19, RPL14, RPL13, SRP68, RPL15, RPLP2, RPS2, CANX, RPS3, RPS3A, RPLP0, RPLP1, FAU, RPL10, RPL11, RPS27A, MRPL53, RPL36A-HNRNPH2, RPL35A, MRPL3, RPS6KC1, DNAJC21, RPS4X, RPS18, RPS19, RPS16, RPL41, MRPS18A, RPS14, EIF2S1, RPS15, RPS4Y1, RPS13, RPS11, SERP1, MRPS15, MRPS14, MRPS10, RPL35, RPL36, RPL37, RPL38, MRPL20, RPS25, RPS27, RPL30, RPS28, RPS29, RPL7, RPL6, RPL9, RPL34, RPL8…	1128	166	18224	4.09276e-50	4.09276e-52
GOTERM_CC_DIRECT	GO:0005654~nucleoplasm	358	22.6153	7.80105e-47	HMGN3, PPP2R5C, BBX, REST, ZNF638, SART3, NONO, CUL2, EPC1, MED29, INTS7, MED27, PQBP1, AAGAB, FAU, RPL11, ZNF394, LUC7L3, CCAR1, CLNS1A, IBTK, ESCO1, RREB1, RAN, SKP2, SKP1, CTDSPL2, DCLRE1C, RPS18, RPS19, AQR, UHRF2, RPS16, MTF2, RPS14, RARS, MED17, RPS15, RPS12, RPS13, MAPK9, YME1L1, PIAS2, RPS11, ADD3, MDH2, HUS1, SRSF11, NIFK, CCDC91, MTIF2, BANF1, RPS25, RPS27, RPS28, RPS29, HTATSF1, CDC40,…	1128	2784	18224	1.17072e-43	1.17072e-45
GOTERM_CC_DIRECT	GO:0022625~cytosolic large ribosomal subunit	47	2.96905	1.08705e-39	RPL18, RPL17, RPL19, RPL14, RPL13, RPL15, RPL35, RPLP0P6, RPLP2, RPL36, RPL37, RPL38, RPL39, RPL10L, RPL30, RPL7, RPL6, RPLP0, RPL34, RPL9, RPLP1, RPL8, RPL3, RPL10, RPL5, RPL11, RPL4, RPL12, RSL24D1, RPL10A, RPL7A, RPL36AL, ZNF622, RPL36A-HNRNPH2, MRPL1, RPL35A, RPL27, RPL24, ZCCHC17, RPL28, RPL29, RSL1D1, RPL18A, RPL41, RPL23, RPL13A, RPL37A	1128	68	18224	1.63136e-36	1.63136e-38
GOTERM_CC_DIRECT	GO:0005829~cytosol	376	23.7524	1.35688e-36	RPL18, LDHB, RPL17, RPL19, RPL14, RPL13, VPS54, SRP68, RPL15, PPP2R5C, RPLP2, PPCS, VPS53, CCT2, CCT3, REST, ZNRF2, MAP3K7, CUL2, ATXN10, EIF1AX, RPLP0, KIFAP3, RPLP1, AAGAB, FAU, RPL10, RPL11, RPL12, LSM1, EIF2B2, CLNS1A, RAN, SKP2, EIF2S3, SKP1, DCTN3, RPS18, RPS19, RPS16, RCC2, RPS14, EIF2S1, RARS, RPS15, EIF2S2, RPS12, RPS13, ADSL, MAPK9, NEK9, SRP72, RPS11, ADD3, MDH1, HUS1, CALR, BANF1, WDR…	1128	3315	18224	2.0363e-33	2.0363e-35
GOTERM_CC_DIRECT	GO:0016020~membrane	273	17.2457	1.48764e-31	RPL18, LDHB, RPL19, RPL14, RPL13, RPL15, RPLP2, VPS53, STOML2, CD52, CD48, NONO, ACBD3, AGPS, ATXN10, RPLP0, RPL10, RPL11, RPL12, IBTK, GTPBP4, RAN, OLA1, DPAGT1, KRT10, MAGED2, ERGIC3, RPS18, RPS19, AQR, RPS16, RCC2, ATP2C1, RPS14, EIF2S1, MLEC, RARS, MED17, RPS15, ATP5C1, RPS12, RPS13, YME1L1, RPS11, ADD3, HLA-DRB1, CCDC91, ARF6, CALR, STX18, GORASP2, HLA-DPB1, RPS23, DCAKD, RPS24, PRPF40A, RPS…	1128	2200	18224	2.23253e-28	2.23253e-30
GOTERM_CC_DIRECT	GO:0070062~extracellular exosome	313	19.7726	5.46437e-28	LDHB, RPL14, PITPNB, RPL15, RPLP2, PPCS, CCT2, CCT3, UXS1, CD48, N4BP2L2, H2AFV, RPLP0, KIFAP3, RPLP1, RPL11, RPL12, TXNL1, ACAA2, RREB1, RAN, OLA1, EIF2S3, KRT10, SKP1, RPS18, RPS19, RPS16, RPS14, EIF2S1, RARS, TXNDC5, ATP5C1, RPS13, RPS11, MDH2, MDH1, HLA-DRA, HLA-DRB1, BOLA2B, CHCHD3, ARF6, CALR, ACAT1, BANF1, ACP1, CDC37, RPS25, PLAA, RPS28, RPS29, IDH2, EFR3A, TMED10, UBASH3A, IGKC, FH, RPSA…	1128	2811	18224	8.20049e-25	8.20049e-27
GOTERM_CC_DIRECT	GO:0005730~nucleolus	141	8.90714	3.31464e-27	RPL18, XPO1, RPL19, RBM3, SRP68, MORF4L2, MRPS31, NONO, ESF1, CUL2, IMP3, DDX23, AGPS, MDFIC, MED27, FBXO25, DDX21, RPL11, RPL12, GNL2, IMP4, RPS27A, GTPBP4, RREB1, RAN, SKP2, OLA1, PPP1CC, RSL1D1, PA2G4, RPS19, RCC2, RPS14, USO1, SMARCA5, SNRPA, EDF1, RPS13, DNTTIP2, SRP72, RPS11, RAD17, TMX1, MEAF6, TXN2, HUS1, SNRPB2, NIFK, ZNF330, RPS25, HNRNPM, EIF3A, RPL7, FRG1, RPL9, BRIX1, NPM1, RPL8, RPL…	1128	857	18224	4.97434e-24	4.97434e-26
GOTERM_CC_DIRECT	GO:0022627~cytosolic small ribosomal subunit	32	2.02148	3.37925e-26	RPS10-NUDT3, RPS26P11, EIF2A, RPS2, RPS3, RPS25, RPS27, RPS28, RPS29, RPS3A, FAU, RPS21, RPS23, RPS27A, RPS24, RPSA, RPS6, RPS4X, RPS5, RPS8, RPS7, RPS18, RPS19, RPS16, MRPS18A, RPS14, RPS4Y2, RPS15, RPS12, RPS13, RPS4Y1, RPS11	1128	48	18224	5.07131e-23	5.07131e-25
GOTERM_CC_DIRECT	GO:0005743~mitochondrial inner membrane	83	5.24321	9.58085e-20	UQCRC2, MRPS35, MRPL42, NDUFAB1, STOML2, MPV17, COX5A, COX5B, UQCRQ, MRPS31, RPS3, MINOS1, NDUFS6, NDUFS5, UQCR10, DNAJC15, PARL, SLC25A3, ATP5O, ATP5H, DNAJC19, ATP5J, MRPL53, MRPL1, ACAA2, NDUFB11, MRPL51, NDUFB10, MRPL3, SLC25A5, NDUFC2, COX4I1, TIMM23, NDUFA12, MRPS18A, ATP5C1, TOMM22, MRPL47, YME1L1, MDH2, HIGD2A, NDUFB5, MRPS15, MRPS14, SAMM50, NDUFB8, NDUFB9, MRPS10, COX7C, CHCHD3, TIMM13,…	1128	441	18224	1.43782e-16	1.43782e-18
GOTERM_CC_DIRECT	GO:0000502~proteasome complex	29	1.83196	1.46995e-18	PSMB10, KIAA0368, UBE3A, UBQLN1, PSMA7, PSMB7, PSMB6, PSMB1, PSMD1, PSMB2, PSMD2, PSMD5, PSMD7, PSMD8, USP14, TXNL1, UBXN1, PSMA2, PSMA1, PSMG2, PSMC4, PSMD12, PSMA5, PSME2, PSMD11, PSMA4, PSMC2, PSMD10, PSMA3	1128	60	18224	2.20598e-15	2.20598e-17
GOTERM_CC_DIRECT	GO:0005634~nucleus	463	29.2483	2.31404e-17	RPL18, RPL17, RPL13, PPP2R5C, RPL15, ZNF638, REST, SART3, MAP3K7, EPC1, RPLP0, MED27, PQBP1, TLK1, ZNF394, LSM1, LUC7L3, ZNF644, RREB1, SKP2, ZNF791, EIF2S3, SKP1, UXT, ZNF236, RPS18, DHX29, RCC2, EIF2S1, MED17, EIF2S2, RPS15, RPS13, CHCHD3, CHCHD2, NTAN1, DUSP11, ZNF615, RPS25, RPS27, ZNF124, UBASH3A, RPS24, RPSA, DHX9, PCNP, RPS6, VDAC3, RPS8, RPS7, VDAC1, SRSF2, UPF3B, PCNA, SMURF2, SRSF1, CMA…	1128	5415	18224	3.47273e-14	3.47273e-16
GOTERM_CC_DIRECT	GO:0005739~mitochondrion	155	9.79154	9.75971e-15	NCBP1, MRPS35, LDHB, MRPL42, SLC9A6, MPV17, RPS6KB1, UXS1, MRPS31, COX5B, PDHB, MINOS1, ACBD3, CASP8AP2, AGPS, STARD7, SND1, MTO1, ARGLU1, TXNL1, RPL35A, ACAA2, KIAA0141, PPP1CC, DHX29, RPS14, RARS, ATP5C1, ADSL, MAPK9, ATPIF1, YME1L1, MRPL47, MDH2, MDH1, SRI, GPN1, MRPS15, MRPS14, HAX1, CHCHD2P9, GLUD2, TXN2, GLUD1, CHCHD3, COX7C, MRPS10, CHCHD2, ELK3, MTIF2, MTIF3, ACAT1, KARS, GFM2, TOMM7, TOM…	1128	1331	18224	1.4666e-11	1.4666e-13
GOTERM_CC_DIRECT	GO:0015935~small ribosomal subunit	18	1.13708	1.18004e-14	RPSA, RPS4X, RPS2, RPS6, RPS5, RPS3, RPS25, RPS18, IMP3, RPS28, RPS16, RPS29, RPS15, FAU, RPS21, RPS23, RPS27A, RPS24	1128	27	18224	1.76636e-11	1.76636e-13
GOTERM_CC_DIRECT	GO:0005737~cytoplasm	430	27.1636	1.27651e-12	CCZ1B, RPL18, TTI1, LDHB, RPL19, RPL14, ZNF638, SART3, MAP3K7, RPLP0, RPLP1, MED27, PQBP1, RPL11, ZNF394, LSM1, IBTK, RREB1, SKP2, EIF2S3, SKP1, UXT, RPS19, EIF2S1, RPS14, EIF2S2, RPS15, RPS11, CHCHD3, NTAN1, NIFK, ACP1, RPS25, ARIH1, RPS28, RPS29, RPS21, SEC23IP, RPS23, RPS24, PRPF40A, FH, ZNF622, RPSA, DHX9, ZC3H15, PAIP1, GARS, RPS6, RPS8, RPS7, FXR1, SRSF3, UPF3B, AIDA, PCNA, SMURF2, SRSF1, C…	1128	5222	18224	1.91572e-09	1.91572e-11
GOTERM_CC_DIRECT	GO:0030529~intracellular ribonucleoprotein complex	34	2.14782	7.22806e-12	XPO1, NCBP1, SNRPB2, RPS3, HNRNPM, TROVE2, RPL7, RPS3A, RPLP0, HNRNPF, NPM1, RPL5, RPL4, HSPA8, PABPN1, DHX9, G3BP2, DDX1, RPL27, SSB, EEF2, RPS6, RPS4X, RPS5, ZCCHC17, RPS8, RPS7, EIF4A3, PA2G4, ILF2, NUP62, RPL13A, LARP7, CPSF3	1128	136	18224	1.08474e-08	1.08474e-10
GOTERM_CC_DIRECT	GO:0033290~eukaryotic 48S preinitiation complex	12	0.758054	5.2348e-11	EIF3C, EIF3D, EIF3A, EIF3G, EIF3H, EIF2S1, EIF3E, EIF3K, EIF3L, EIF3I, EIF3J, EIF3M	1128	15	18224	7.85597e-08	7.85597e-10
GOTERM_CC_DIRECT	GO:0016282~eukaryotic 43S preinitiation complex	12	0.758054	5.2348e-11	EIF3C, EIF3D, EIF3A, EIF3G, DHX29, EIF3H, EIF3E, EIF3K, EIF3L, EIF3I, EIF3J, EIF3M	1128	15	18224	7.85597e-08	7.85597e-10
GOTERM_CC_DIRECT	GO:0005852~eukaryotic translation initiation factor 3 complex	12	0.758054	4.22885e-10	EIF3C, ABCE1, EIF3D, EIF3A, EIF3G, EIF3H, EIF3E, EIF3K, EIF3L, EIF3I, EIF3J, EIF3M	1128	17	18224	6.34632e-07	6.34632e-09
GOTERM_CC_DIRECT	GO:0043209~myelin sheath	33	2.08465	7.5918e-10	UQCRC2, LDHB, PDIA3, CCT2, STIP1, ARF6, CCT3, COX5A, CANX, PRDX1, EZR, SLC25A3, NDUFS3, RPS27A, HSPA8, HSPA9, TCP1, HSP90AA1, SLC25A5, IMMT, ATP5F1, SOD1, IDH3A, VDAC1, SLC25A12, GPI, CCT5, NME1-NME2, ATP5C1, ATP5A1, HSPD1, MDH2, MDH1	1128	152	18224	1.13932e-06	1.13932e-08
GOTERM_CC_DIRECT	GO:0016607~nuclear speck	38	2.40051	1.97351e-09	SRSF1, BCLAF1, ZNF638, DUSP11, SART3, PNN, NONO, SUMO1, AGGF1, PLRG1, PQBP1, ARL6IP4, APEX1, LUC7L3, PRPF40A, DDX42, PABPN1, SRP54, RREB1, MAGOH, ZNF830, DDX39B, ALYREF, PRPF18, PPP1CC, CTR9, SRSF3, SRSF2, PYHIN1, EIF4A3, PPIG, SRSF6, FYTTD1, THOC7, PIAS2, CWC22, THOC2, KIAA1429	1128	201	18224	2.96168e-06	2.96168e-08
GOTERM_CC_DIRECT	GO:0005925~focal adhesion	57	3.60076	3.41406e-09	RPL18, RPL19, PDIA3, SRP68, RPLP2, RPS2, RPS3, RPS3A, RPLP0, RPLP1, RRAS, RPL12, RPS4X, PPP1CC, RPS18, RPS19, SENP1, RPS16, RPS14, ITGB1BP1, RPS15, RPS13, RPS11, ARF6, RPL38, CALR, ITGB1, ANXA6, LPXN, RPL30, EZR, RPS29, RPL7, RPL6, RPL9, NPM1, RPL8, RPL3, RPL5, RPL7A, RPL10A, RPL4, HSPA8, HSPA9, RPL27, CAPN2, RPS5, RPS8, RPS7, HYOU1, HSP90B1, PPIB, RPL23, RPL13A, PPIA, YWHAQ, RPL37A	1128	391	18224	5.12354e-06	5.12354e-08
GOTERM_CC_DIRECT	GO:0005753~mitochondrial proton-transporting ATP synthase complex	12	0.758054	9.57056e-09	ATP5E, USMG5, ATP5J2, ATP5F1, ATP5C1, ATP5O, ATPIF1, ATP5G2, ATP5A1, ATP5G1, ATP5H, ATP5J	1128	21	18224	1.43627e-05	1.43627e-07
GOTERM_CC_DIRECT	GO:0071013~catalytic step 2 spliceosome	23	1.45294	2.99329e-08	BCAS2, SRSF1, CWC27, SNRPD3, MAGOH, ALYREF, SNRPB2, SNRPD2, SNW1, PNN, HNRNPM, EIF4A3, AQR, PLRG1, DDX23, FRG1, HNRNPF, CDC40, RBMX2, CWC22, DDX41, SNRPG, ZCCHC8	1128	92	18224	4.49208e-05	4.49208e-07
GOTERM_CC_DIRECT	GO:0005832~chaperonin-containing T-complex	8	0.50537	1.09559e-07	CCT7, CCT5, TCP1, CCT4, CCT8, CCT2, CCT3, CCT6A	1128	9	18224	0.000164417	1.64417e-06
GOTERM_CC_DIRECT	GO:0005747~mitochondrial respiratory chain complex I	16	1.01074	1.44873e-07	NDUFA4, NDUFB11, NDUFB5, NDUFB10, NDUFB8, NDUFB9, NDUFAB1, NDUFC2, NDUFA1, PARK7, NDUFA12, NDUFS6, NDUFS5, NDUFS8, NDUFS3, NDUFS2	1128	49	18224	0.000217413	2.17413e-06
GOTERM_CC_DIRECT	GO:0005839~proteasome core complex	11	0.694883	1.48082e-07	PSMA2, PSMB10, PSMA1, PSMB7, PSMB6, PSMB1, PSMA5, PSMA4, PSMA3, PSMB2, PSMA7	1128	21	18224	0.000222229	2.22229e-06
GOTERM_CC_DIRECT	GO:0031012~extracellular matrix	41	2.59002	2.64026e-06	CCT2, CALR, CANX, PRDX1, RPS3, RPS25, HNRNPM, RPL30, TUBB, HIST1H4B, RPS3A, RPL9, HIST1H4E, ATP5O, HIST1H4C, RPL11, RPL12, HSPA8, HSPA9, RPL35A, HSP90AA1, SLC25A5, RAN, RPL27, EEF2, CCT6A, RPS4X, SOD1, RPS5, RPS7, RPS18, HSP90B1, RPS19, RPS16, RPL23, RPS14, EIF4A1, RPS13, ATP5A1, RPS11, HSPD1	1128	296	18224	0.00396221	3.96221e-05
GOTERM_CC_DIRECT	GO:0002199~zona pellucida receptor complex	7	0.442198	3.9447e-06	CCT7, CCT5, TCP1, CCT4, CCT8, CCT2, CCT3	1128	9	18224	0.00591972	5.91972e-05
GOTERM_CC_DIRECT	GO:0000784~nuclear chromosome, telomeric region	24	1.51611	4.42125e-06	LRIF1, MSH2, ALYREF, HAT1, CBX3, SSB, TERF2IP, PPP1CC, CTC1, POLR2B, POT1, RPA1, DCLRE1C, KDM1A, HIST1H4B, PCNA, HIST1H4E, THOC7, HIST1H4C, THOC2, APEX1, TERF2, ORC3, HIST1H3I	1128	130	18224	0.00663485	6.63485e-05
GOTERM_CC_DIRECT	GO:0031965~nuclear membrane	34	2.14782	4.91889e-06	CUEDC2, XPO1, TMEM18, MTDH, MRPS15, HAX1, MRPS14, GCH1, EPC1, CEPT1, SUMO1, PLRG1, MRPL19, NUP54, RANBP2, DNAJC2, DNAJC1, GTF3C3, NUP133, GTPBP4, OSBPL3, FAM188A, NUPL2, KLHDC2, APEH, RNF6, C2ORF42, SENP1, NUP62, NUTF2, TMPO, NUP107, PDCD6, PRPF38A	1128	229	18224	0.00738162	7.38162e-05
GOTERM_CC_DIRECT	GO:0008250~oligosaccharyltransferase complex	7	0.442198	9.34337e-06	STT3B, OSTC, MAGT1, STT3A, RPN2, KRTCAP2, DDOST	1128	10	18224	0.0140209	0.000140209
GOTERM_CC_DIRECT	GO:0005913~cell-cell adherens junction	42	2.65319	9.54904e-06	HSP90AB1, RPL14, SNX5, RPL15, EIF5, SNX2, EIF2A, RPS2, ITGB1, PRDX1, PDXDC1, PSMB6, EZR, RPL6, SND1, EIF3E, RPL34, RPL7A, CLINT1, HSPA8, ARGLU1, ZC3H15, RAN, SLC3A2, OLA1, EIF2S3, KTN1, RPL24, EEF2, TXNDC9, PARK7, RPL29, RSL1D1, DHX29, RARS, CCT8, USO1, EEF1G, TMPO, EEF1D, AHSA1, HIST1H3I	1128	323	18224	0.0143295	0.000143295
GOTERM_CC_DIRECT	GO:0071011~precatalytic spliceosome	10	0.631712	1.06073e-05	BCAS2, PLRG1, AGGF1, SNRPD3, RBMX2, SNRPD2, SNRNP27, PRPF38B, PRPF38A, SNRPG	1128	25	18224	0.0159173	0.000159173
GOTERM_CC_DIRECT	GO:0005783~endoplasmic reticulum	82	5.18004	2.60973e-05	KIAA0368, PDIA3, SRP68, USE1, PDIA6, ATP10D, UBQLN1, CANX, KIFAP3, RPL10, RPN2, JAGN1, DDOST, DNAJC1, ZDHHC6, MAN1A2, KTN1, UFL1, ANKRD13C, SEC61B, TXNDC5, MLEC, NUCB2, USO1, EEF1G, ORMDL2, SRP72, EMC2, EEF1D, PRNP, TMCO1, FKBP2, SERP1, TMX1, STX8, EEF1B2, MTDH, HAX1, NDUFB8, SCAPER, ADPGK, KIAA0196, CALR, SEC63, TMEM50B, STT3B, TMED7, VRK2, TMED2, XBP1, STX18, PEX16, TMED10, SLC39A6, DDX41, APEX…	1128	828	18224	0.0391576	0.000391576
GOTERM_CC_DIRECT	GO:0000276~mitochondrial proton-transporting ATP synthase complex, coupling factor F(o)	7	0.442198	3.69096e-05	ATP5J2, ATP5F1, ATP5G2, ATP5G1, ATP5H, ATP5L2, ATP5J	1128	12	18224	0.0553767	0.000553767
GOTERM_CC_DIRECT	GO:0022624~proteasome accessory complex	8	0.50537	3.81112e-05	PSMD12, PSMC4, PSMD11, PSMC2, PSMD1, PSMD2, PSMD5, PSMD8	1128	17	18224	0.057179	0.00057179
GOTERM_CC_DIRECT	GO:0019773~proteasome core complex, alpha-subunit complex	6	0.379027	4.28977e-05	PSMA2, PSMA1, PSMA5, PSMA4, PSMA3, PSMA7	1128	8	18224	0.0643581	0.000643581
GOTERM_CC_DIRECT	GO:0005681~spliceosomal complex	18	1.13708	5.69944e-05	BCAS2, SNRPD3, DDX39B, SNRPB2, SNRPD2, SNW1, PRPF18, SRSF2, HNRNPM, AQR, USP39, CDC40, RHEB, SNRPA, CWC22, DDX41, HSPA8, SNRPG	1128	94	18224	0.0854985	0.000854985
GOTERM_CC_DIRECT	GO:0042470~melanosome	18	1.13708	0.000143846	HSP90AB1, HSP90AA1, PDIA3, RAN, SLC3A2, NAP1L1, PDIA6, ITGB1, CANX, PRDX1, ANKRD27, ANXA6, HSP90B1, CCT4, PPIB, SND1, TMED10, HSPA8	1128	101	18224	0.215655	0.00215655
GOTERM_CC_DIRECT	GO:0043234~protein complex	46	2.90587	0.000149454	SNX17, SNX2, HAT1, SNX4, STIP1, UBQLN1, CANX, ZNRF2, GCH1, CD48, KDM1A, TUBB, VRK2, BTBD1, HIST1H4B, GOPC, HIST1H4E, HIST1H4C, ACTL6A, TRAF6, ASF1A, DDOST, DNAJC19, RBBP4, DNM1L, HSP90AA1, MTA2, NASP, DDX39B, SMAD5, CDK8, PPP1CC, SOD1, BIRC3, UFL1, ATP2A2, SMARCE1, ID2, PHB2, YWHAQ, RIPK2, HSPD1, SCP2, TRMT112, PRPS2, HIST1H3I	1128	412	18224	0.224054	0.00224054
GOTERM_CC_DIRECT	GO:0005786~signal recognition particle, endoplasmic reticulum targeting	5	0.315856	0.000197318	SRP14, SRP54, SRP68, SRP72, SRP9	1128	6	18224	0.295711	0.00295711
GOTERM_CC_DIRECT	GO:0005838~proteasome regulatory particle	6	0.379027	0.000302466	PSMD12, PSMD10, PSMD1, PSMD2, PSMD7, PSMD8	1128	11	18224	0.452957	0.00452957
GOTERM_CC_DIRECT	GO:0071541~eukaryotic translation initiation factor 3 complex, eIF3m	5	0.315856	0.000437804	EIF3D, EIF3A, EIF3H, EIF3I, EIF3M	1128	7	18224	0.65501	0.0065501
GOTERM_CC_DIRECT	GO:0008540~proteasome regulatory particle, base subcomplex	6	0.379027	0.00049215	PSMC4, PSMC2, PSMD10, PSMD1, PSMD2, PSMD5	1128	12	18224	0.736038	0.00736038
GOTERM_CC_DIRECT	GO:0032588~trans-Golgi network membrane	15	0.947568	0.000529144	SYS1, ARL1, CLTA, HLA-DRB1, VPS54, VPS53, M6PR, COG5, COG6, AP1S2, VAMP4, HLA-DPA1, HLA-DPB1, HLA-DRA, COG2	1128	83	18224	0.791161	0.00791161
GOTERM_CC_DIRECT	GO:0005759~mitochondrial matrix	37	2.33733	0.000568925	PDP1, ATP5E, NDUFAF7, TXN2, ETHE1, GLUD1, NDUFAB1, QARS, ACAT1, PDHB, KARS, RPS3, GFM2, GSTK1, NDUFS8, IDH2, ABHD10, NDUFS3, NDUFS2, ETFA, FH, BCKDHA, ABCE1, ACADM, SSBP1, GARS, ATP5F1, SOD1, PARK7, IDH3A, TRNT1, C1QBP, ATP5C1, ATP5A1, HSPD1, MDH2, PMPCB	1128	327	18224	0.850403	0.00850403
GOTERM_CC_DIRECT	GO:0005685~U1 snRNP	7	0.442198	0.000744733	SNRPD3, SNRPA, PRPF39, SNRPD2, LUC7L3, PRPF40A, SNRPG	1128	19	18224	1.11182	0.0111182
GOTERM_CC_DIRECT	GO:0032040~small-subunit processome	9	0.568541	0.00109609	DCAF13, IMP3, UTP6, MPHOSPH10, NOP58, UTP14A, IMP4, FBL, RPS7	1128	35	18224	1.63236	0.0163236
GOTERM_CC_DIRECT	GO:0008180~COP9 signalosome	9	0.568541	0.00109609	GPS1, HSP90AB1, COPS2, DYNLL1, COPS6, COPS4, STOML2, ATP5A1, COPS8	1128	35	18224	1.63236	0.0163236
GOTERM_CC_DIRECT	GO:0016592~mediator complex	9	0.568541	0.00109609	MED30, MED29, MED17, MED27, CDK8, MED11, CCNC, MED21, MED1	1128	35	18224	1.63236	0.0163236
GOTERM_CC_DIRECT	GO:0044297~cell body	12	0.758054	0.00152313	CCT7, TUBB, CCT5, TCP1, EZR, CCT4, CCT8, CCT2, CCT3, RPS6, RPL28, PARK7	1128	63	18224	2.26157	0.0226157
GOTERM_CC_DIRECT	GO:0030687~preribosome, large subunit precursor	8	0.50537	0.0015907	ZNF622, RPLP0, RPLP1, RPLP0P6, RPLP2, FTSJ3, RPF1, NSA2	1128	29	18224	2.36078	0.0236078
GOTERM_CC_DIRECT	GO:0035145~exon-exon junction complex	7	0.442198	0.00174562	SRSF1, EIF4A3, UPF3B, MAGOH, ALYREF, UHMK1, PNN	1128	22	18224	2.5879	0.025879
GOTERM_CC_DIRECT	GO:0005844~polysome	9	0.568541	0.00193164	RPL10L, PSMA1, EIF2S1, RPS4Y1, CALR, RPS4X, RPS6, RPS3, FXR1	1128	38	18224	2.85996	0.0285996
GOTERM_CC_DIRECT	GO:0005741~mitochondrial outer membrane	20	1.26342	0.00212716	DNM1L, SAMM50, HAX1, ATP5G2, RPS6KB1, PPP1CC, VDAC3, ATF2, VDAC1, TMEM173, TOMM7, MTCH2, TOMM6, TOMM5, PHB2, SLC25A46, TOMM22, PRNP, VAMP1, ACSL5	1128	149	18224	3.14515	0.0314515
GOTERM_CC_DIRECT	GO:0016363~nuclear matrix	15	0.947568	0.00250706	SMARCAD1, YEATS4, LRIF1, YY1, DDX39B, HAT1, SNW1, SMC3, NONO, HNRNPM, PPIG, PHB2, RUVBL2, MATR3, PRPF40A	1128	97	18224	3.69704	0.0369704
GOTERM_CC_DIRECT	GO:0000151~ubiquitin ligase complex	16	1.01074	0.00262902	BMI1, BRCC3, MED11, MED21, ARIH1, MED30, MED17, MED27, FBXO25, ANKIB1, SMURF2, FBXO8, HSPA8, DCUN1D5, MED1, UBE2E1	1128	108	18224	3.87359	0.0387359
GOTERM_CC_DIRECT	GO:0000785~chromatin	14	0.884397	0.0031636	ESCO1, HMGN3, UBE2A, RAN, CBX3, SNW1, CAPN2, HMGN4, SMC3, PARK7, EIF3E, FBXO18, TMPO, MED1	1128	89	18224	4.64392	0.0464392
GOTERM_MF_DIRECT	GO:0044822~poly(A) RNA binding	264	16.6772	2.92882e-84	RPL17, MRPL42, RPL19, RPL14, RPL13, SRP68, RPL15, CCT3, ZNF638, SART3, NONO, EIF1AX, RPLP0, RPL10, FAU, RPL11, RPL12, LSM1, LUC7L3, CCAR1, CLNS1A, ACAA2, GTPBP4, RAN, RPS18, RPS19, AQR, RPS16, RCC2, DHX29, RPS14, EIF2S1, RPS15, EIF2S2, ATP5C1, RPS12, RPS13, SRP72, RPS11, MDH2, SRSF11, NIFK, DUSP11, MTIF2, CALR, RPS25, RPS27, RPS28, FRG1, HTATSF1, CDC40, BRIX1, NGRN, RPS21, SEC23IP, RPS23, RPS24, …	1077	1129	16881	4.58843e-81	4.58843e-83
GOTERM_MF_DIRECT	GO:0003735~structural constituent of ribosome	91	5.74858	1.52367e-49	RPL18, MRPS35, RPL17, MRPL42, RPL19, RPL14, RPS10-NUDT3, RPL13, RPL15, RPLP0P6, RPLP2, RPS2, MRPS31, RPS3, IMP3, RPS3A, RPLP0, RPLP1, SLC25A3, FAU, RPL10, RPL11, RPL12, RPS27A, RPL36AL, MRPL1, RPL36A-HNRNPH2, RPL35A, MRPL51, MRPL3, SLC25A5, RPS4X, RPS18, RPS19, RPS16, RPL41, MRPS18A, RPS14, RPS4Y2, RPS15, RPS12, RPS4Y1, RPS13, MRPL47, RPS11, MRPS15, MRPS14, RPS26P11, RPL35, RPL36, RPL37, RPL38, R…	1077	222	16881	2.38706e-46	2.38706e-48
GOTERM_MF_DIRECT	GO:0005515~protein binding	736	46.494	1.8836e-29	SLC9A9, PDP1, TTI1, LDHB, RPL17, RPL19, PLEKHM2, RPL14, RPL13, VPS54, RPL15, PPP2R5C, USE1, STOML2, VPS53, RPLP2, REST, MED21, SART3, MAP3K7, CUL2, ACBD3, EPC1, MED29, BTBD1, INTS7, RPLP0, MED27, RPLP1, PQBP1, RPL10, RPL11, TLK1, RPL12, ZNF394, JAGN1, LSM1, TMEM14C, LUC7L3, CCAR1, ACAA2, PCID2, C16ORF62, VPS45, SKP2, EIF2S3, MED11, SKP1, MAGED2, UXT, RPS18, AQR, RPS19, RCC2, RPS16, EIF2S1, MED17,…	1077	8785	16881	2.95094e-26	2.95094e-28
GOTERM_MF_DIRECT	GO:0003723~RNA binding	112	7.07517	9.5254e-29	RPL18, NCBP1, XPO1, SRP14, RPL19, RPL14, RPL13, RBM3, UNC50, RPL15, ZNF638, CNOT7, TIA1, FAU, RPL11, PABPN1, PCID2, YY1, YTHDF2, RSL1D1, PSMA1, RPS18, RPS16, SMARCE1, RPS14, TIAL1, RPS15, EIF2S2, SNRPA, SNRPG, NIFK, C14ORF166, DUSP11, RPS25, EIF3D, HNRNPM, EIF3A, TROVE2, RPS28, AGGF1, EIF3G, RPL7, RPL6, RPL9, HNRNPF, HTATSF1, NPM1, BRIX1, RPL8, RPL3, RPL5, RPL10A, RPL7A, RPL4, PRPF40A, PAIP1, SSB…	1077	547	16881	1.4923e-25	1.4923e-27
GOTERM_MF_DIRECT	GO:0003743~translation initiation factor activity	26	1.64245	9.45345e-15	EIF5, EIF2A, MTIF2, MTIF3, EIF3C, EIF3D, EIF3A, EIF3G, EIF3H, EIF3E, EIF1AX, EIF3K, EIF3L, EIF3I, AGO3, EIF3J, EIF2B2, EIF3M, EIF2S3, DENR, DHX29, EIF4A2, EIF2S1, EIF4A1, EIF2S2, EIF4E2	1077	61	16881	1.47882e-11	1.47882e-13
GOTERM_MF_DIRECT	GO:0051082~unfolded protein binding	32	2.02148	9.30707e-13	HSP90AA4P, PTGES3, HSP90AB1, CCT2, CCT3, CALR, CANX, ERLEC1, CDC37, AIP, TTC1, NPM1, HSPA8, DNAJA2, HSPA9, TCP1, HSP90AA1, CCT6A, CCT7, PFDN2, PFDN1, CCT5, HSP90B1, CCT4, PPIB, HSP90B2P, PPIA, PFDN5, HSP90AB3P, CCT8, RUVBL2, HSPD1	1077	110	16881	1.45808e-09	1.45808e-11
GOTERM_MF_DIRECT	GO:0003729~mRNA binding	31	1.95831	1.77733e-10	SRSF1, RPS26P11, RPL35, EIF2A, RPS2, CALR, UHMK1, RPS3, EIF3A, RPL7, NUDT21, LSM1, LUC7L3, HSP90AA1, GRSF1, G3BP2, SSB, TSN, DENR, RPS5, PARK7, FXR1, EIF4A3, UPF3B, METTL14, C1QBP, RPL13A, FYTTD1, EIF4A1, RPS13, THOC2	1077	125	16881	2.78446e-07	2.78446e-09
GOTERM_MF_DIRECT	GO:0019843~rRNA binding	16	1.01074	9.38691e-09	MRPS15, RPL37, RPS4X, RPS5, MRPL20, RPS18, IMP3, SBDS, RPL9, RPS4Y2, RPL8, RPS4Y1, DDX21, RPL11, RPL12, RPS11	1077	40	16881	1.4706e-05	1.4706e-07
GOTERM_MF_DIRECT	GO:0004298~threonine-type endopeptidase activity	11	0.694883	1.96147e-07	PSMA2, PSMB10, PSMA1, PSMB7, PSMB6, PSMB1, PSMA5, PSMA4, PSMA3, PSMB2, PSMA7	1077	21	16881	0.000307292	3.07292e-06
GOTERM_MF_DIRECT	GO:0098641~cadherin binding involved in cell-cell adhesion	42	2.65319	1.30636e-06	HSP90AB1, RPL14, SNX5, RPL15, EIF5, SNX2, EIF2A, RPS2, ITGB1, PRDX1, PDXDC1, PSMB6, EZR, RPL6, SND1, EIF3E, RPL34, RPL7A, CLINT1, HSPA8, ARGLU1, ZC3H15, RAN, SLC3A2, OLA1, EIF2S3, KTN1, RPL24, EEF2, TXNDC9, PARK7, RPL29, RSL1D1, DHX29, RARS, CCT8, USO1, EEF1G, TMPO, EEF1D, AHSA1, HIST1H3I	1077	290	16881	0.00204659	2.04659e-05
GOTERM_MF_DIRECT	GO:0046933~proton-transporting ATP synthase activity, rotational mechanism	9	0.568541	3.84422e-06	ATP5E, ATP5F1, ATP5C1, ATP5O, ATP5G2, ATP5A1, ATP5G1, ATP5H, ATP5L2	1077	17	16881	0.00602238	6.02238e-05
GOTERM_MF_DIRECT	GO:0008137~NADH dehydrogenase (ubiquinone) activity	14	0.884397	6.32845e-06	NDUFA4, NDUFS6, NDUFS5, NDUFB5, NDUFB10, NDUFB8, NDUFB9, NDUFS8, NDUFC2, NDUFAB1, NDUFS3, NDUFA1, NDUFS2, NDUFA12	1077	48	16881	0.009914	9.914e-05
GOTERM_MF_DIRECT	GO:0070180~large ribosomal subunit rRNA binding	6	0.379027	1.96493e-05	RPL19, RPL23, RPLP0, RPLP1, RPLP0P6, RPLP2	1077	7	16881	0.0307792	0.000307792
GOTERM_MF_DIRECT	GO:0016887~ATPase activity	27	1.70562	0.000100101	ATP5E, RSF1, ABCF2, ABCD3, ATP5O, ERCC3, ATP5H, HSPA8, KIF2A, ATP5J, ABCE1, ATP5J2, HSP90AA1, MSH2, DDX39B, ATP5F1, OLA1, ABCB7, ATAD1, PSMC4, EIF4A2, PSMC2, SMARCA5, ATP5C1, RUVBL2, HSPD1, ATP5A1	1077	183	16881	0.156708	0.00156708
GOTERM_MF_DIRECT	GO:0004579~dolichyl-diphosphooligosaccharide-protein glycotransferase activity	6	0.379027	0.000105802	STT3B, OSTC, MAGT1, STT3A, RPN2, DDOST	1077	9	16881	0.165626	0.00165626
GOTERM_MF_DIRECT	GO:0043022~ribosome binding	12	0.758054	0.000301175	RPSA, SBDS, EIF2S1, EIF3K, OLA1, SPCS1, EIF2A, EEF2, RPN2, DENR, MTIF3, SEC61A1	1077	51	16881	0.470796	0.00470796
GOTERM_MF_DIRECT	GO:0008135~translation factor activity, RNA binding	9	0.568541	0.000341405	EIF1AX, EIF5, EIF2S2, EIF4A1, EIF2S3, MTIF2, EEF1D, MTIF3, EIF4E2	1077	29	16881	0.533525	0.00533525
GOTERM_MF_DIRECT	GO:0008312~7S RNA binding	5	0.315856	0.000491655	SRP14, SRP54, SRP68, SRP72, SRP9	1077	7	16881	0.76748	0.0076748
GOTERM_MF_DIRECT	GO:0003755~peptidyl-prolyl cis-trans isomerase activity	11	0.694883	0.000525931	PPIAL4C, PPIG, PPIB, PPIA, PPIAL4F, CWC27, FKBP3, PPIL4, RANBP2, FKBP11, FKBP2	1077	46	16881	0.82078	0.0082078
GOTERM_MF_DIRECT	GO:0003713~transcription coactivator activity	31	1.95831	0.000550682	ENY2, NACA, MTDH, UBE3A, MED21, CBFB, ATF2, AIP, NPM1, MED27, PQBP1, TAF9, SUPT7L, ACTL6A, USP16, APEX1, CCAR1, CD3D, SUB1, RAN, ARID5B, YY1, TAF7, SNW1, PARK7, SMARCE1, MED17, EDF1, PIAS2, SETD3, MED1	1077	248	16881	0.859251	0.00859251
GOTERM_MF_DIRECT	GO:0004004~ATP-dependent RNA helicase activity	13	0.821226	0.000734336	DHX9, EIF4A3, DDX23, DHX29, EIF4A2, DDX39B, EIF4A1, DDX1, DHX15, DDX21, DDX41, DDX52, DDX42	1077	65	16881	1.14427	0.0114427
GOTERM_MF_DIRECT	GO:0031625~ubiquitin protein ligase binding	34	2.14782	0.000749941	STX8, PTPN22, CCT2, NEDD8, CALR, RBX1, ARIH1, CUL2, BLZF1, TUBB, TMEM173, SUMO1, BTBD1, XBP1, PRKACB, TRAF6, NDUFS2, HSPA8, HSPA9, TRAF3, UBXN1, TCP1, UBE2A, DNM1L, SLC25A5, SMAD5, NAE1, GPI, PA2G4, OTUB1, PIAS2, FAF2, HSPD1, EIF4E2	1077	287	16881	1.16845	0.0116845
GOTERM_MF_DIRECT	GO:0004386~helicase activity	15	0.947568	0.000908168	SMARCAD1, DHX9, DDX1, CHD9, EIF4A3, DDX23, EIF4A2, FBXO18, GTF2F2, EIF4A1, SMARCA5, ERCC3, DDX41, DDX52, DDX42	1077	85	16881	1.41334	0.0141334
GOTERM_MF_DIRECT	GO:0047485~protein N-terminus binding	16	1.01074	0.00118362	HAX1, ARF6, PPP1CC, BANF1, SCT, SCFD1, CSNK2A1, SMARCE1, PHB2, EIF3E, YWHAQ, EXOC5, ERCC3, RPS21, TRAF6, VPS25	1077	97	16881	1.8383	0.018383
GOTERM_MF_DIRECT	GO:0044183~protein binding involved in protein folding	6	0.379027	0.00128457	PFDN2, PFDN1, CCT2, CCT3, CCT6A, CALR	1077	14	16881	1.99362	0.0199362
GOTERM_MF_DIRECT	GO:0032403~protein complex binding	26	1.64245	0.00146602	UQCRC2, TXN2, ITGB1, ATF1, RBX1, CUL2, TUBB, SLC25A3, TMED10, RRAS, BRK1, RANBP2, APEX1, NDUFA4, NASP, DDX39B, TSN, PPP1CC, VDAC1, TRADD, NRAS, PPIB, ITGB1BP1, IGBP1, TAPBPL, COG2	1077	206	16881	2.27221	0.0227221
GOTERM_MF_DIRECT	GO:0003725~double-stranded RNA binding	12	0.758054	0.00147527	HSP90AB1, HMGB1, MTDH, ILF2, EIF4A1, DDX1, SLC3A2, DHX15, DDX21, AGO3, HSPD1, MBNL1	1077	61	16881	2.28639	0.0228639
GOTERM_MF_DIRECT	GO:0000166~nucleotide binding	38	2.40051	0.00158231	SRSF1, RBM34, RBM3, HINT1, U2SURP, SNRPB2, SRSF11, NIFK, ZNF638, SART3, NONO, HNRNPM, NUBP1, EIF3G, HTATSF1, HNRNPF, TIA1, PPIL4, RBM48, RBM12, RPS24, PABPN1, HSP90AA1, ALYREF, G3BP2, GRSF1, SSB, VDAC3, SRSF3, SRSF2, UPF3B, SRSF6, LARP7, TIAL1, RBMX2, SNRPA, RNPC3, MATR3	1077	348	16881	2.45037	0.0245037
GOTERM_MF_DIRECT	GO:0042393~histone binding	18	1.13708	0.0018768	RBBP4, RSF1, HAT1, DEK, SART3, PTMA, UHRF2, IPO7, HIST1H4B, NPM1, SMARCA5, HIST1H4E, HIST1H4C, USP16, DNAJC2, ASF1A, HIST1H3I, PHF6	1077	122	16881	2.90016	0.0290016
GOTERM_MF_DIRECT	GO:0003756~protein disulfide isomerase activity	7	0.442198	0.00203672	PIGK, TMX1, TXNDC11, PDIA3, TXNDC5, TMX3, PDIA6	1077	22	16881	3.1436	0.031436
GOTERM_MF_DIRECT	GO:0004129~cytochrome-c oxidase activity	8	0.50537	0.0023343	NDUFA4, COX7A2, COX7A2P2, COX7C, COX4I1, COX7A2L, COX5A, COX5B	1077	30	16881	3.59509	0.0359509
GOTERM_MF_DIRECT	GO:0008097~5S rRNA binding	4	0.252685	0.00234285	RPL3, MRPL18, RPL5, EEF2	1077	5	16881	3.60803	0.0360803
Supplementary Table 3F. DAVID Gene Ontology Enrichment for Cyan Module (passing FDR p<0.05)
Category	Term	Count	%	p-value	Genes	List Total	Pop Hits	Pop Total	FDR	FDR p-value
GOTERM_BP_DIRECT	GO:0006914~autophagy	13	3.18627	6.00362e-06	CHMP3, S100A8, BECN1, VTA1, RGS19, IFI16, LAMP1, VCP, MAP1LC3B, EPG5, TBC1D5, HGS, RAB24	308	133	16792	0.0101614	0.000101614
GOTERM_BP_DIRECT	GO:0098609~cell-cell adhesion	18	4.41176	1.08236e-05	RTN4, DBNL, LDHA, USP8, STK24, CAPZA1, SNX1, EPS15L1, ABI1, ELMO2, PKM, CRKL, SCYL1, IST1, HSPA5, LRRFIP1, HIST1H3E, HIST1H3G	308	271	16792	0.0183186	0.000183186
GOTERM_BP_DIRECT	GO:0045087~innate immune response	19	4.65686	0.000991372	HAVCR2, S100A8, CAPZA2, CAPZA1, ANXA1, CD300E, TIRAP, NFKB1, IFI16, FES, BTK, APOBEC3B, APP, CYBB, CLEC4A, UBC, FCER1G, MX2, ADAR	308	430	16792	1.66484	0.0166484
GOTERM_BP_DIRECT	GO:0006928~movement of cell or subcellular component	8	1.96078	0.000997654	ARPC3, ARPC2, CAPZA2, VIM, CAPZA1, TXN, ABI1, TPM4	308	86	16792	1.6753	0.016753
GOTERM_BP_DIRECT	GO:0015031~protein transport	18	4.41176	0.00101172	RAB2A, UNC119, CHMP3, VTA1, SFT2D1, TMED5, RAB18, DNAJC13, ACAP1, IST1, ARF3, PPID, RAB24, RAB11A, RAP1A, MX2, AGAP2, MVP	308	395	16792	1.69873	0.0169873
GOTERM_BP_DIRECT	GO:0006461~protein complex assembly	9	2.20588	0.00131286	ZNF148, CAPZA2, PPID, CAPZA1, TCEB2, VAMP3, WIPF1, FAS, SLC7A7	308	116	16792	2.19909	0.0219909
GOTERM_BP_DIRECT	GO:0042149~cellular response to glucose starvation	5	1.22549	0.00181406	BECN1, PRKAA1, HSPA5, IFI16, NFE2L2	308	29	16792	3.02655	0.0302655
GOTERM_BP_DIRECT	GO:0016192~vesicle-mediated transport	10	2.45098	0.00194489	SFT2D1, MYO5A, COPB2, AP1G1, ACTR1A, RAB11A, AP3S1, CPNE3, VAMP3, LRPAP1	308	152	16792	3.24147	0.0324147
GOTERM_BP_DIRECT	GO:0042542~response to hydrogen peroxide	6	1.47059	0.00233413	LDHA, STK24, HMOX1, KPNA4, CAT, PRDX3	308	51	16792	3.87821	0.0387821
GOTERM_BP_DIRECT	GO:0036258~multivesicular body assembly	5	1.22549	0.00233536	CHMP3, IST1, VTA1, RAB11A, HGS	308	31	16792	3.88022	0.0388022
GOTERM_CC_DIRECT	GO:0070062~extracellular exosome	118	28.9216	7.44263e-21	S100A4, SCPEP1, LDHA, SLC44A2, CHMP3, S100A8, ATP6AP2, CAPZA2, CAPZA1, DNASE1L1, CUL3, APP, GHITM, CD44, PLOD1, PGAM4, H2AFZ, H2AFY, FAS, DBNL, STK24, SUCLG1, NUDT5, LYPLA1, RAB18, CSTA, MVP, MYL6, ARPC4, MAPKAPK2, HADHB, ARPC3, ARPC2, BLOC1S1, ARL6IP5, HAVCR2, B4GALT1, TAOK1, CD300E, SPPL2A, MYL12B, LAMP1, VCP, CD300A, ARF3, PI3, ALDH2, RAP1A, SEC13, CYFIP1, HGS, CPNE3, HIST1H3E, HIST1H3G, KCTD1…	322	2811	18224	1.02468e-17	1.02468e-19
GOTERM_CC_DIRECT	GO:0005829~cytosol	120	29.4118	6.14762e-16	SCPEP1, LDHA, DYNC1LI2, CHMP3, CNOT8, S100A8, AP1G1, CAPZA2, CAPZA1, TIRAP, BTK, CUL3, APP, PGAM4, SULT1A3, RAB24, MLKL, FAS, MX2, EDARADD, DBNL, GTPBP1, STK24, SUCLG1, NUDT5, LYPLA1, BCAP31, RAB18, TRAPPC5, VAMP3, NFE2L2, GBP2, MYL6, AKAP13, SNX1, ARPC4, MYO9B, MAPKAPK2, CDC42EP2, ARPC3, ARPC2, BLOC1S1, STX10, LAMTOR5, UNC119, TRIP4, TAOK1, MMADHC, BECN1, MYL12B, ATG3, LAMP1, VCP, PARP9, UBA3, P…	322	3315	18224	9.21485e-13	9.21485e-15
GOTERM_CC_DIRECT	GO:0016020~membrane	76	18.6275	9.96352e-09	CYB5R1, LDHA, DYNC1LI2, AP1G1, CAPZA2, FERMT3, HEXB, STRN, EPS15L1, CUL3, NDE1, PDPK1, DNAJC13, HMOX1, CHST11, RAB24, CAT, FAS, AGAP2, ANO6, GTPBP1, ZDHHC3, STK24, CCDC47, CLIC1, IFI16, MED13, ATP6V1D, ELMO2, TACC1, BCAP31, DHRS7, SCYL1, ACAP1, FKBP15, XRN2, MAP3K11, MVP, BID, MYO5A, MYL6, GALNT1, SNX1, AKAP13, MYO9B, EDEM3, EDEM2, COLGALT1, TPM4, MLF2, STAU1, SFT2D1, CDC42EP2, ARPC3, PPP2CA, GLI…	322	2200	18224	1.37174e-05	1.37174e-07
GOTERM_CC_DIRECT	GO:0005913~cell-cell adherens junction	19	4.65686	1.8325e-05	RTN4, DBNL, LDHA, USP8, STK24, CAPZA1, ANXA1, SNX1, EPS15L1, ABI1, CLIC1, PKM, CRKL, SCYL1, IST1, HSPA5, LRRFIP1, HIST1H3E, HIST1H3G	322	323	18224	0.0252263	0.000252263
GOTERM_CC_DIRECT	GO:0005794~Golgi apparatus	33	8.08824	6.05471e-05	MYO5A, GALNT1, USP8, AP1G1, SNX1, AP3S1, FES, GLB1, CUL3, APP, TMED5, CD44, ZNF148, ARPC2, RAB11A, CAT, LEPROT, B4GALT1, RAB2A, ZDHHC3, LAPTM4A, ZDHHC7, RGS19, TOPBP1, LRPAP1, SYNE1, CYBB, SCYL1, GLA, SCYL2, ITGA5, TMEM43, ARF3	322	863	18224	0.0833269	0.000833269
GOTERM_CC_DIRECT	GO:0005765~lysosomal membrane	15	3.67647	0.00037691	RAB2A, LAMTOR5, SLC44A2, AP1G1, PSAP, SPPL2A, CD164, SIDT2, ATP6V1D, LAMP1, LRP1, DNAJC13, ATP6V1E1, BLOC1S1, UBC	322	274	18224	0.51767	0.0051767
GOTERM_CC_DIRECT	GO:0005925~focal adhesion	18	4.41176	0.000603803	RSU1, VIM, ANXA1, FHL3, FES, TPM4, YWHAG, PDPK1, LRP1, CD44, ARPC3, ARPC2, ITGA5, ZNF185, CYFIP1, CPNE3, CAT, HSPA5	322	391	18224	0.828099	0.00828099
GOTERM_CC_DIRECT	GO:0005739~mitochondrion	40	9.80392	0.00120094	BID, CYB5R1, HK1, NFKB1, PRDX3, HADHB, ACOT9, PKM, ALAS1, TRMT1L, ATP5EP2, SLC25A24, MAP1LC3B, PPP2CA, RAB11A, RAB24, MYCBP, CAT, HSPA5, CASP1, AGAP2, C14ORF159, BECN1, PSAP, MMADHC, SUCLG1, LYPLA1, CLIC1, DECR1, MSRB2, BCAP31, SDHB, CYBB, YWHAG, PARP9, ATP6V1E1, TXN, TMLHE, CTSB, TGIF2-C20ORF24	322	1331	18224	1.64079	0.0164079
GOTERM_CC_DIRECT	GO:0010008~endosome membrane	11	2.69608	0.00167001	LAMP1, DNAJC13, BECN1, SCYL2, VTA1, TBC1D5, UBC, SNX1, LEPROT, CD164, FIG4	322	185	18224	2.27486	0.0227486
GOTERM_CC_DIRECT	GO:0031982~vesicle	9	2.20588	0.00195225	MYL6, PKM, MYO5A, ANXA1, SNX1, RAB11A, CLIC1, STX10, LRPAP1	322	128	18224	2.65454	0.0265454
GOTERM_CC_DIRECT	GO:0005764~lysosome	12	2.94118	0.00229065	LAMTOR5, MYO5A, LAMP1, CTSZ, RNASE2, LIPA, GLA, PSAP, RNASET2, CAT, CTSB, CD164	322	226	18224	3.10798	0.0310798
GOTERM_CC_DIRECT	GO:0005783~endoplasmic reticulum	27	6.61765	0.00320915	MYO5A, RTN4, ABI1, EDEM3, EDEM2, DNASE1L1, STAU1, HADHB, TMEM50A, PLOD1, HMOX1, CAT, HSPA5, ARL6IP5, CTSZ, BECN1, STIM1, CCDC47, FIG4, LRPAP1, BCAP31, SULF2, VCP, ITGA5, PTP4A1, TRAPPC5, POMP	322	828	18224	4.32886	0.0432886
GOTERM_CC_DIRECT	GO:0030136~clathrin-coated vesicle	6	1.47059	0.0035105	LRP1, AP1G1, SCYL2, RGS19, VAMP3, BCAP31	322	58	18224	4.72629	0.0472629
GOTERM_MF_DIRECT	GO:0005515~protein binding	211	51.7157	1.65264e-08	S100A4, LDHA, CHMP3, S100A8, STRN, BTK, CUL3, INTS8, APP, CD44, SULT1A3, H2AFZ, RAB24, H2AFY, FAS, S100A1, DBNL, RAB18, SCYL2, ACAP1, TRAPPC5, HSPBAP1, AKAP13, MYO9B, HADHB, CDC42EP2, FCER1G, STX10, LAMTOR5, UNC119, KLF6, TAOK1, BECN1, NOP10, USF1, SYNE1, PARP9, CD300A, MLX, UBA3, POMP, HGS, PPP2R3C, ADAR, RTN4, CEP170P1, AP3S1, ZEB2, NFKB1, PKM, COPB2, GOLGA7, PDPK1, DNAJC13, MAP1LC3B, ZNF148, A…	312	8785	16881	2.40312e-05	2.40312e-07
GOTERM_MF_DIRECT	GO:0098641~cadherin binding involved in cell-cell adhesion	19	4.65686	7.64922e-06	RTN4, DBNL, LDHA, USP8, STK24, CAPZA1, ANXA1, SNX1, EPS15L1, ABI1, CLIC1, PKM, CRKL, SCYL1, IST1, HSPA5, LRRFIP1, HIST1H3E, HIST1H3G	312	290	16881	0.0111223	0.000111223
GOTERM_MF_DIRECT	GO:0042803~protein homodimerization activity	26	6.37255	0.00223529	CHMP3, HEXB, TIRAP, SNX1, MYO9B, NFKB1, CUL3, GLIPR2, MFF, PLOD1, HMOX1, LRRFIP1, CAT, ANO6, S100A1, B4GALT1, NUDT5, ANXA1, SPPL2A, USF1, LILRB1, P2RX7, SYNE1, GLA, MLX, MAP3K11	312	730	16881	3.20164	0.0320164
GOTERM_MF_DIRECT	GO:0042802~identical protein binding	26	6.37255	0.0031049	S100A4, CEP170P1, KDM6A, LDHA, VIM, SNX1, NFKB1, PRDX3, BTK, APP, ALAS1, NDE1, DES, GP1BB, PSMD4, FAS, S100A1, STIM1, TOPBP1, RB1, VCP, UBA3, SEC13, UGP2, MVP, MAP3K11	312	749	16881	4.42119	0.0442119
Supplementary Table 3G. DAVID Gene Ontology Enrichment for GreenYellow Module (passing FDR p<0.05)
Category	Term	Count	%	p-value	Genes	List Total	Pop Hits	Pop Total	FDR	FDR p-value
GOTERM_BP_DIRECT	GO:0000045~autophagosome assembly	9	1.30435	2.59494e-05	GABARAPL2, GABARAPL1, STX12, WIPI2, ATG16L2, WIPI1, RAB1A, WDR45, TP53INP1	508	41	16792	0.0455897	0.000455897
GOTERM_BP_DIRECT	GO:0002755~MyD88-dependent toll-like receptor signaling pathway	8	1.15942	4.73916e-05	IRAK3, TLR10, CD36, LY96, TLR1, TLR4, UBB, UBA52	508	33	16792	0.083246	0.00083246
GOTERM_BP_DIRECT	GO:0002576~platelet degranulation	12	1.73913	0.000277753	CD9, SELP, LAMP2, CD36, PPBP, F13A1, CLU, PF4, SPARC, ITGB3, ITGA2B, VCL	508	103	16792	0.486959	0.00486959
GOTERM_BP_DIRECT	GO:0045087~innate immune response	28	4.05797	0.000286489	TOLLIP, CLU, TLR1, TLR4, APOBEC3A, MAP3K5, DDX3X, CLEC4E, PCBP2, FBXO9, TLR10, LGALS3, NCF2, NCF1, LY96, CAMP, BMX, HLA-B, AIM2, LCN2, DEFA5, DEFA4, DEFA3, JAK2, TREM1, UBB, TREML1, UBA52	508	430	16792	0.502239	0.00502239
GOTERM_BP_DIRECT	GO:0000422~mitophagy	7	1.01449	0.000566637	GABARAPL2, GABARAPL1, PINK1, WIPI2, WIPI1, WDR45, FBXO7	508	35	16792	0.99106	0.0099106
GOTERM_BP_DIRECT	GO:0042059~negative regulation of epidermal growth factor receptor signaling pathway	7	1.01449	0.00066284	CDC42, AP2A1, GRB2, STAM2, UBB, UBA52, AP2M1	508	36	16792	1.1584	0.011584
GOTERM_BP_DIRECT	GO:0048013~ephrin receptor signaling pathway	10	1.44928	0.00113612	ACTB, ACTR3, CDC42, ROCK1, AP2A1, ROCK2, SIPA1L1, APH1B, SDCBP, AP2M1	508	86	16792	1.97776	0.0197776
GOTERM_BP_DIRECT	GO:0008654~phospholipid biosynthetic process	7	1.01449	0.00117969	CDIPT, LPGAT1, ABHD5, MBOAT1, MBOAT2, PISD, CHPT1	508	40	16792	2.05287	0.0205287
GOTERM_BP_DIRECT	GO:0007050~cell cycle arrest	13	1.88406	0.0011813	NBN, KAT2B, AK1, TGFBR1, PPM1A, STRADB, FOXO4, MFN2, RBM38, CAB39, SKIL, PPP1R15A, TP53INP1	508	141	16792	2.05563	0.0205563
GOTERM_BP_DIRECT	GO:0050702~interleukin-1 beta secretion	4	0.57971	0.00136807	CD36, TLR4, ABCA1, AIM2	508	8	16792	2.37698	0.0237698
GOTERM_BP_DIRECT	GO:0032496~response to lipopolysaccharide	14	2.02899	0.00144106	FOS, IRAK3, SELP, TNFRSF10C, TNFRSF10B, PPBP, LY96, MPO, ADAM17, TLR4, JAK2, PF4, SPARC, PF4V1	508	164	16792	2.50228	0.0250228
GOTERM_BP_DIRECT	GO:0030036~actin cytoskeleton organization	12	1.73913	0.00195638	CDC42, DMTN, ROCK1, INPP5K, EPB41, PLEK2, SSH2, WASF2, SDCBP, ARHGAP26, FGD4, ADD1	508	130	16792	3.38268	0.0338268
GOTERM_BP_DIRECT	GO:0016236~macroautophagy	9	1.30435	0.0020372	MFN2, GABARAPL2, GABARAPL1, PINK1, UBB, WIPI2, WIPI1, UBA52, ZFYVE1	508	76	16792	3.52007	0.0352007
GOTERM_BP_DIRECT	GO:0045454~cell redox homeostasis	9	1.30435	0.00221473	GSR, NCF2, PRDX6, NCF1, TMX4, CAMP, LTF, PRDX5, TXNRD1	508	77	16792	3.82121	0.0382121
GOTERM_BP_DIRECT	GO:0008286~insulin receptor signaling pathway	9	1.30435	0.00240417	ATP6V0C, ATP6V1A, ATP6V0E1, GRB2, GSK3A, GAB1, ZNF106, ATP6V1B1, FOXO4	508	78	16792	4.1416	0.041416
GOTERM_BP_DIRECT	GO:0000902~cell morphogenesis	8	1.15942	0.00256945	VDR, EPB42, RP2, CLU, STRADB, ECT2, FRY, ADD1	508	62	16792	4.4203	0.044203
GOTERM_CC_DIRECT	GO:0005829~cytosol	174	25.2174	5.38715e-15	STIL, NT5C3A, SELENBP1, FOXO3, MYLIP, FOXO4, MAF1, RAB1A, VCL, PRKAR2B, PRKAR2A, MAP3K5, ANK1, TBC1D14, GAB1, PHOSPHO1, DERA, ZNF106, PELI2, SMOX, CAB39, DNAJC3, PDXK, ROCK1, NCF2, NCF1, ROCK2, TTC7B, HAL, WNK1, PNPLA2, MARK3, PGM2, GLUL, NDEL1, RIOK3, CCR2, SDCBP, SRXN1, UBA52, SPTB, ADD1, GRB2, STAM2, CLU, AHCTF1, NAPA, IGF2BP2, SNX3, BCL2L1, ATP6V1B1, CHMP2B, MYL9, OAZ2, ARG1, OAZ1, IDH1, TUBB…	545	3315	18224	7.73825e-12	7.73825e-14
GOTERM_CC_DIRECT	GO:0016020~membrane	109	15.7971	9.38575e-08	DYNC1LI1, CDIPT, PPP1R21, TLR1, SELENBP1, FOXO3, PRKAR2A, ATP2B4, RNF141, ELOVL5, PGRMC1, DNAJC5, ZNF106, ASPH, DNAJC3, BSG, OSBP2, WNK1, PNPLA2, HLA-B, CHPT1, ERGIC1, HLA-F, CD36, SDCBP, CPD, ACAA1, IL1R1, PLXNC1, KIAA1109, GNAI3, LMNB1, MMD, NAPA, BCL2L1, STX12, FOLR2, CKLF, ZMPSTE24, TLR10, OSBPL8, LGALS3, TGFBR1, MAP2K3, ATP11B, DOCK8, WIPI2, ATP13A3, PDZD8, LAMP2, CD59, CD58, RHOT1, RIT1, TM…	545	2200	18224	0.000133532	1.33532e-06
GOTERM_CC_DIRECT	GO:0070062~extracellular exosome	130	18.8406	1.92066e-07	CTDSPL, RP2, PTGS1, SELENBP1, ITSN2, KIAA0319L, RAB1A, VCL, PRKAR2B, DAB2, PRKAR2A, PGRMC1, DERA, DNAJC5, SLC4A1, CAB39, HIST3H3, DNAJC3, RAB21, RAB27A, BSG, PDXK, PTPRF, HLA-B, MARK3, PGM2, RETN, GLUL, ST14, DEFA3, SDCBP, ABAT, CPD, UBA52, ITGA2B, GNAI3, GRB2, CLU, AHCTF1, NAPA, SNX3, ITGB3, ATP6V1B1, CHMP2B, ATP6V0C, ARG1, STX12, DDX3X, GALNS, IDH1, ZMPSTE24, TUBB4A, AP2M1, C11ORF54, LGALS3, AK…	545	2811	18224	0.000273254	2.73254e-06
GOTERM_CC_DIRECT	GO:0005925~focal adhesion	32	4.63768	8.37306e-07	LIMS1, YWHAZ, NEDD9, ITGB3, CD151, VCL, ACTR3, ATP6V0C, CD9, CDC42, PRKAR2A, DAB2, GSN, PCBP2, RAB21, ACTB, BSG, ARHGAP24, NEXN, ARHGAP26, RFWD2, DCAF6, CASS4, TNS1, CD59, IGF2R, ADAM17, SDCBP, PARVB, LCP1, ADD1, ITGA2B	545	391	18224	0.00119124	1.19124e-05
GOTERM_CC_DIRECT	GO:0030863~cortical cytoskeleton	8	1.15942	2.34648e-06	ACTB, GYPC, DMTN, EPB41, MPP1, EPB42, SLC4A1, TMOD1	545	22	18224	0.00333832	3.33832e-05
GOTERM_CC_DIRECT	GO:0005856~cytoskeleton	28	4.05797	2.02823e-05	ACTB, PLEK2, ROCK1, EPB41, EPB42, WASF2, SSH2, PINK1, IGF2BP2, TBCEL, MYLIP, ARHGAP24, NEXN, BICD2, WIPI1, ARHGAP26, VCL, FAM65B, TNS1, CASS4, ANK1, SIPA1L1, FRMD4B, KRT1, SDCBP, JAK2, PARVB, ADD1	545	371	18224	0.0288519	0.000288519
GOTERM_CC_DIRECT	GO:0031092~platelet alpha granule membrane	6	0.869565	2.45509e-05	CD9, SELP, CD36, SPARC, ITGB3, ITGA2B	545	13	18224	0.0349232	0.000349232
GOTERM_CC_DIRECT	GO:0005737~cytoplasm	199	28.8406	4.36335e-05	DYNC1LI1, FAM200B, RP2, PTGS1, ITSN2, MXI1, TRAK2, PHTF1, ARHGEF40, SMOX, NCF2, NCF1, WNK1, PIM1, GLUL, DCAF6, EIF2AK1, SIPA1L1, CCR2, BIN3, NEK7, RBP7, GNAI3, IGF2BP2, BCL2L1, CDC34, FAM65B, NR1H2, TPGS2, ARG1, IDH1, FBXO9, FBXO7, NRBF2, LGALS3, MAP2K3, MAP2K4, NOTCH2NL, OXSR1, CDC27, FNIP1, YY1AP1, PLA2G4A, JAZF1, TREML1, CPEB2, TOLLIP, YBX3, YBX2, BAG6, QKI, GPHB5, IP6K1, TUBB1, LPGAT1, ACTA2,…	545	5222	18224	0.0620599	0.000620599
GOTERM_CC_DIRECT	GO:0005776~autophagosome	9	1.30435	0.000609498	GABARAPL2, C9ORF72, GABARAPL1, NRBF2, TBC1D14, PIP4K2A, WIPI2, ZFYVE1, TP53INP1	545	64	18224	0.863653	0.00863653
GOTERM_CC_DIRECT	GO:0042470~melanosome	11	1.5942	0.000872146	SLC1A5, BSG, YWHAZ, STX3, RAB5B, TMEM33, SDCBP, DNAJC5, ITGB3, RAB1A, RAB27A	545	101	18224	1.23368	0.0123368
GOTERM_CC_DIRECT	GO:0014731~spectrin-associated cytoskeleton	4	0.57971	0.00132426	DMTN, ANK1, EPB41, SPTB	545	8	18224	1.86762	0.0186762
GOTERM_MF_DIRECT	GO:0005515~protein binding	311	45.0725	3.35556e-05	DYNC1LI1, CDIPT, RP2, SELENBP1, ITSN2, MYLIP, KIAA0319L, MXI1, RAB1A, HEMGN, TMEM140, KIF13A, MAP3K5, ATP2B4, TRAK2, GAB1, PELI2, CAB39, RAB21, RAB27A, OSBP2, BSG, NCF2, ROCK1, NCF1, ROCK2, TTC7B, PIM1, WNK1, FAM104A, MARK3, ERGIC1, PGM2, GLUL, CD36, FBXL5, BIN3, ACAA1, ITGA2B, RBP7, KIAA1109, IL1R1, GNAI3, LMNB1, RAD23A, CEP19, IGF2BP2, CDC34, BCL2L1, TEN1, ATP6V0C, FAM65B, NR1H2, STX12, FBXO9, …	511	8785	16881	0.0520237	0.000520237
GOTERM_MF_DIRECT	GO:0031625~ubiquitin protein ligase binding	21	3.04348	0.000477275	GABARAPL2, YWHAZ, GABARAPL1, TOLLIP, CLU, PINK1, ERLIN1, CDC34, UBE2H, VCL, POLR2A, MFN2, ATP6V0C, PRKAR2B, UBE2O, PRKAR2A, BAG6, PRDX6, PCBP2, UBE2W, FBXO7	511	287	16881	0.737578	0.00737578
GOTERM_MF_DIRECT	GO:0030145~manganese ion binding	8	1.15942	0.000714414	GALNT3, ARG1, CDIPT, GLUL, MPPE1, DCP2, PIM1, PPM1A	511	50	16881	1.10216	0.0110216
GOTERM_MF_DIRECT	GO:0003924~GTPase activity	17	2.46377	0.00206982	GNAZ, GNAI3, RAB5B, RAB1A, MFN2, CDC42, TUBA8, DDX3X, GSPT1, GSPT2, RAB11B, RHOT1, RIT1, TUBB1, TUBB4A, RAB21, RAB27A	511	234	16881	3.16204	0.0316204
GOTERM_MF_DIRECT	GO:0004842~ubiquitin-protein transferase activity	21	3.04348	0.00249948	MKRN1, MARCH8, CDC34, UBE2H, MYLIP, ZYG11B, PJA2, RFWD2, UBE2O, MARCH2, KBTBD2, RNF141, FBXL5, FBXW2, UBE2W, RNF10, SIAH2, FBXO9, ZER1, TRIP12, FBXO7	511	329	16881	3.80659	0.0380659
Supplementary Table 3H. DAVID Gene Ontology Enrichment for LightGreen Module (passing FDR p<0.05)
Category	Term	Count	%	p-value	Genes	List Total	Pop Hits	Pop Total	FDR	FDR p-value
GOTERM_BP_DIRECT	GO:0007165~signal transduction	37	13.8577	1.41211e-06	S100A6, TSPO, OSTF1, PPP2R5A, TNFSF14, CDC42SE1, SIRPB1, IRAK4, IGF1R, LILRA2, IL10RB, LILRA3, CSF3R, IL1B, CAP1, RASA2, ARHGAP9, GNAT1, FYB, AVP, CREBBP, PIK3CD, TLE3, NFAM1, NLRP3, TANK, ATF6, TNFAIP6, TNFSF10, HIF1A, FCGR2B, CSNK1D, TNFSF13B, ARRB2, RPS6KA1, ARAP3, NEK6	223	1161	16792	0.00235592	2.35592e-05
GOTERM_BP_DIRECT	GO:0006915~apoptotic process	21	7.86517	6.6982e-05	CARD8, TSPO, AVP, HTATIP2, NUAK2, SRA1, TNFSF14, PIM3, NLRP3, RRAGC, ZFP36L1, TNFSF10, UBE2D3, RPS6KA1, AREL1, BNIP2, MAPK3, IL1B, PAK1, CD14, NEK6	223	567	16792	0.111693	0.00111693
GOTERM_BP_DIRECT	GO:0006955~immune response	17	6.36704	0.000156926	FYB, NCF4, IL1RN, PGLYRP1, TNFSF14, VAV1, MBP, IGF1R, TNFSF10, NOTCH1, FCGR2B, TNFSF13B, CST7, IL10RB, IL1B, SLPI, ITGAD	223	421	16792	0.261491	0.00261491
GOTERM_BP_DIRECT	GO:0006952~defense response	7	2.62172	0.000254267	MICU1, NOD2, LILRA2, LILRA3, CSF3R, NLRP3, TNIP1	223	67	16792	0.42337	0.0042337
GOTERM_BP_DIRECT	GO:0006468~protein phosphorylation	17	6.36704	0.00038934	PHKA2, FYB, FGR, NUAK2, PIK3CD, PIM3, CDKL5, MARK2, STK40, CSNK1D, RPS6KA1, HIPK1, MAPK3, PAK1, JAK3, NEK6, SYK	223	456	16792	0.64759	0.0064759
GOTERM_BP_DIRECT	GO:0008360~regulation of cell shape	9	3.37079	0.000551328	FMNL1, ICAM1, CSNK1D, FGR, CDC42SE1, ARAP3, MYH9, SEMA4A, FGD3	223	140	16792	0.915862	0.00915862
GOTERM_BP_DIRECT	GO:0035556~intracellular signal transduction	15	5.61798	0.000978472	FYB, NUAK2, NFAM1, MARK2, NOD2, RPS6KA1, GMIP, PSEN1, MAPK13, PLCG2, ANP32A, JAK3, DEDD2, RASA2, SYK	223	403	16792	1.62	0.0162
GOTERM_BP_DIRECT	GO:0030593~neutrophil chemotaxis	6	2.24719	0.00179251	PIK3CD, IL1B, CSF3R, VAV1, SYK, S100A12	223	66	16792	2.94893	0.0294893
GOTERM_BP_DIRECT	GO:0038083~peptidyl-tyrosine autophosphorylation	5	1.87266	0.00187128	IGF1R, FGR, MAPK3, JAK3, SYK	223	40	16792	3.07662	0.0307662
GOTERM_BP_DIRECT	GO:0007229~integrin-mediated signaling pathway	7	2.62172	0.00201309	ITGAX, FGR, ITGAD, MYH9, VAV1, CEACAM1, SYK	223	99	16792	3.3061	0.033061
GOTERM_BP_DIRECT	GO:0071260~cellular response to mechanical stimulus	6	2.24719	0.00247621	HDAC4, MAPK3, IL1B, TNFSF14, CNN2, SLC9A1	223	71	16792	4.05201	0.0405201
GOTERM_BP_DIRECT	GO:0045471~response to ethanol	7	2.62172	0.00270872	ICAM1, AVP, G6PD, TBXAS1, HMGCR, CBL, CD14	223	105	16792	4.42446	0.0442446
GOTERM_CC_DIRECT	GO:0005886~plasma membrane	82	30.7116	1.72174e-05	SLC9A8, TLN1, TNFSF14, LPAR2, SIRPB1, MBP, NOD2, SLC24A4, CD93, LILRA3, LILRA5, CSF3R, PAK1, CAP1, HCAR3, CEACAM1, SYK, FMNL1, STX6, ICAM1, C10ORF54, F11R, PIK3CD, NFAM1, WLS, MYH9, MARK2, IFNAR2, TNFSF13B, PSEN1, ARRB2, PRCP, SORT1, RNPEP, SEMA4A, PHKA2, FGR, SSFA2, ABTB1, CDC42SE1, SLC19A1, SIGLEC9, APLP2, IRAK4, IGF1R, UBE2D3, BEST1, ITGAX, IL10RB, RASGRP4, STX11, EHD1, KCNE3, APC, FYB, GNAT1,…	235	4121	18224	0.0227504	0.000227504
GOTERM_CC_DIRECT	GO:0005829~cytosol	66	24.7191	0.000187606	TLN1, S100A6, ANPEP, NOD2, ATG7, IL1B, PAK1, SYK, ARHGAP9, STX6, FMNL1, AVP, NCF4, PIK3CD, NLRP3, MYH9, DCTN4, TANK, G6PD, HIF1A, ARRB2, BNIP2, MAPK3, SORT1, NEK6, KPNA1, PHKA2, HSD17B11, ARFGAP3, TALDO1, FGR, RRAGD, RRAGC, ZFP36L1, IRAK4, UBE2D3, BEST1, RILPL2, GMIP, RASGRP4, ALOX5AP, UBE2D1, AMD1, FGD3, RASA2, PSTPIP2, APC, FYB, GNAT1, NSFL1C, CBL, CASC3, VAV1, PTPN12, S100A12, HDAC4, NOTCH1, C…	235	3315	18224	0.247638	0.00247638
GOTERM_CC_DIRECT	GO:0070062~extracellular exosome	57	21.3483	0.000409621	TLN1, S100A6, TSPO, NIT1, PGLYRP1, ANPEP, ASAH1, SIRPB1, ST3GAL6, LILRA5, IL1B, SERPINA1, CAP1, ATP6V0D1, CTBS, CEACAM1, FMNL1, ICAM1, F11R, WLS, MYH9, STOM, G6PD, MAPK3, PRCP, SERPINB1, SLPI, RNPEP, GALNT2, OSTF1, TALDO1, FGR, GALNT7, TAGLN2, APLP2, UBE2D3, RILPL2, IL10RB, CNN2, EHD1, QSOX1, GBA, HPCAL1, S100P, SLCO4C1, CPPED1, IL1RN, CD63, ACPP, TNFSF10, CAPG, PLCG2, ATP6V0A1, H3F3B, CPNE2, CD1…	235	2811	18224	0.539965	0.00539965
GOTERM_CC_DIRECT	GO:0010008~endosome membrane	10	3.74532	0.000661674	IRAK4, UBE2D3, NCF4, SORT1, ATP6V0A1, ANTXR2, CD63, EHD1, ATP6V0D1, CD14	235	185	18224	0.870881	0.00870881
GOTERM_CC_DIRECT	GO:0005913~cell-cell adherens junction	13	4.86891	0.000997148	F11R, TLN1, S100P, CSNK1D, CAPG, CBL, TMOD3, CNN2, TAGLN2, MYH9, EHD1, MARK2, APC	235	323	18224	1.30974	0.0130974
GOTERM_MF_DIRECT	GO:0005515~protein binding	149	55.8052	6.24036e-06	TSPO, S100A6, PPP2R5A, PRR13, HMGCR, TNFSF14, LPAR2, ATG7, CSF3R, SYK, F11R, LRRC6, NCF4, PIK3CD, PIM3, MYH9, DCTN4, TANK, JUNB, MARK2, HHEX, TNFAIP6, HIF1A, KDM2A, ARRB2, MTF1, CST7, MAPK3, PRCP, DNTTIP1, NEK6, PHKA2, ARFGAP3, OSTF1, TALDO1, FGR, RRAGD, TAGLN2, RRAGC, IKBIP, IRAK4, UBE2D3, GMIP, ITGAX, UBASH3B, STX11, UBE2D1, RNF13, MICU1, CARD8, S100P, HPCAL1, CREBBP, IL1RN, SRA1, CASC3, CD63, …	223	8785	16881	0.00893705	8.93705e-05
GOTERM_MF_DIRECT	GO:0004872~receptor activity	12	4.49438	0.000144712	ICAM1, NOTCH1, ITGAX, CD93, LILRA2, IL10RB, LILRA3, CSF3R, ANTXR2, ANPEP, TREML2, TNPO3	223	217	16881	0.207056	0.00207056
GOTERM_MF_DIRECT	GO:0004674~protein serine/threonine kinase activity	15	5.61798	0.000473307	NUAK2, PDK3, PIM3, CDKL5, MARK2, IRAK4, STK40, CSNK1D, RPS6KA1, HIPK1, MAPK13, MAPK3, PAK1, NEK6, SYK	223	376	16881	0.675735	0.00675735
GOTERM_MF_DIRECT	GO:0098641~cadherin binding involved in cell-cell adhesion	12	4.49438	0.00163342	F11R, TLN1, S100P, CSNK1D, CAPG, CBL, TMOD3, CNN2, TAGLN2, MYH9, EHD1, MARK2	223	290	16881	2.31409	0.0231409
Supplementary Table 3I. DAVID Gene Ontology Enrichment for MidnightBlue Module (passing FDR p<0.05)
Category	Term	Count	%	p-value	Genes	List Total	Pop Hits	Pop Total	FDR	FDR p-value
GOTERM_BP_DIRECT	GO:0006954~inflammatory response	25	6.75676	2.32525e-07	PIK3CG, NFKBIZ, C5AR1, CEBPB, LYN, HCK, FPR1, CXCR1, CXCR2, PXK, TLR5, TLR8, MMP25, SLC11A1, PROK2, TNFRSF1A, TNFRSF9, NLRC4, CASP4, MEFV, TNFRSF10D, VNN1, BCL6, NAIP, ADAM8	317	379	16792	0.00039627	3.9627e-06
GOTERM_BP_DIRECT	GO:0030168~platelet activation	10	2.7027	0.000323982	PIK3CG, GNA13, MAPK1, PLSCR1, VAV3, F5, LYN, GNAQ, ACTN1, PRKCD	317	115	16792	0.5507	0.005507
GOTERM_BP_DIRECT	GO:0006468~protein phosphorylation	21	5.67568	0.000422502	PIK3CG, ALPK1, RNASEL, LIMK2, LYN, HCK, MKNK1, PXK, PRKCD, SRPK1, STK3, CAMKK2, MAPK1, MAP4K4, MAP3K2, PTK2B, HIPK3, GSK3B, LMTK2, RARA, STK38L	317	456	16792	0.717597	0.00717597
GOTERM_BP_DIRECT	GO:0007204~positive regulation of cytosolic calcium ion concentration	10	2.7027	0.00098563	PIK3CG, GNA13, PROK2, CD55, C5AR1, ADM, PTK2B, FPR1, CXCR2, GNAT2	317	134	16792	1.66651	0.0166651
GOTERM_BP_DIRECT	GO:0006915~apoptotic process	23	6.21622	0.00112982	RNF144B, MEF2A, C5AR1, NFKBIA, PRKCD, STK3, RTN3, CASP5, NOTCH2, PLSCR1, TNFRSF9, MAPK1, NLRC4, CASP4, KIF1B, SH3GLB1, PTK2B, HIPK3, MAPK14, RALB, NAIP, GADD45A, MAP2K6	317	567	16792	1.9081	0.019081
GOTERM_BP_DIRECT	GO:0050727~regulation of inflammatory response	7	1.89189	0.00116874	CASP5, SBNO2, CASP4, LYN, HCK, BCL6, PIK3AP1	317	63	16792	1.97321	0.0197321
GOTERM_BP_DIRECT	GO:0042742~defense response to bacterium	10	2.7027	0.00171222	SLC11A1, TNFRSF1A, NLRC4, CEBPB, BCL3, CLEC4D, TLR5, RBPJ, PRKCD, ANXA3	317	145	16792	2.87825	0.0287825
GOTERM_BP_DIRECT	GO:0000060~protein import into nucleus, translocation	5	1.35135	0.00176355	SLC11A1, BCL3, NFKBIA, BCL6, KPNB1	317	28	16792	2.96331	0.0296331
GOTERM_BP_DIRECT	GO:0006935~chemotaxis	9	2.43243	0.00216874	MAPK1, PROK2, CMTM1, C5AR1, MAPK14, CXCL16, FPR1, CXCR1, CXCR2	317	122	16792	3.63238	0.0363238
GOTERM_BP_DIRECT	GO:0060397~JAK-STAT cascade involved in growth hormone signaling pathway	4	1.08108	0.00253919	MAPK1, LYN, STAT5B, STAT3	317	15	16792	4.24028	0.0424028
GOTERM_BP_DIRECT	GO:0031663~lipopolysaccharide-mediated signaling pathway	5	1.35135	0.00291989	MAPK1, LYN, MAPK14, HCK, NFKBIA	317	32	16792	4.86125	0.0486125
GOTERM_CC_DIRECT	GO:0016020~membrane	74	20	7.60854e-08	GNA13, KCNJ15, CXCR1, CXCR2, CLTC, MMP25, FAM49B, DIP2B, MCTP2, ST3GAL4, HPSE, ITPRIP, PIK3AP1, FAM129A, KPNB1, ANO10, PIK3CG, FLOT2, UGCG, FLOT1, IL6R, KIDINS220, SIRPA, PRKCD, POR, ARHGEF11, F5, SLC26A8, GNB2, GNAQ, SBF2, NBR1, ACAP2, SEMA4B, CA4, CHSY1, VCAN, MOSPD2, CR1L, ALPL, TBC1D8, FUT7, ASAP1, MTMR3, SLC11A1, ECE1, FOLR3, LRG1, SH3GLB1, PLIN3, APMAP, ENTPD1, NBEAL2, ACSL3, STK38L, SLC39A…	325	2200	18224	0.000102131	1.02131e-06
GOTERM_CC_DIRECT	GO:0005886~plasma membrane	115	31.0811	1.42882e-07	GNA13, VAPA, XPO6, TLR5, IQGAP1, IL17RA, DYSF, GAB2, SLC2A3, RALB, VNN1, CLEC4D, ADAM8, PTPRJ, SLC12A6, PIK3CG, C5AR1, BST1, ACTN1, NPEPPS, BASP1, CTNNA1, SIRPA, RALGAPA2, LAT2, F5, MGAM, MCMBP, SLC40A1, IL1R2, ELL, NFKBIA, ATP6V1B2, PXK, PXN, GPR141, ITGAM, SLC11A1, ECE1, GPR27, NUMB, PCYT1A, ENTPD1, CDC42EP3, VAV3, GDE1, CKAP4, ATP11A, FURIN, LIN7A, GNAT2, NOTCH2, CD55, FCAR, ETS2, CXCL16, MARC…	325	4121	18224	0.000191793	1.91793e-06
GOTERM_CC_DIRECT	GO:0015629~actin cytoskeleton	17	4.59459	1.92107e-06	NFE2, ELL, MSRB1, ARPC5, CTNNA1, IQGAP1, VASP, KLHL2, SLC16A3, SVIL, PGM1, PPP1R12A, RAB5A, RARA, MARCKS, CDC42EP3, STK38L	325	218	18224	0.00257867	2.57867e-05
GOTERM_CC_DIRECT	GO:0005829~cytosol	92	24.8649	6.86186e-06	RNASEL, DENND5A, PREX1, STAT5B, PGD, CLTC, IQGAP1, KLHL2, NLRC4, GAB2, PACSIN2, UBXN2B, PRMT5, CDKN2D, PIK3AP1, IMPDH1, KPNB1, MAP2K6, PIK3CG, LYN, ACTN1, STXBP2, PADI2, PADI4, NPEPPS, KIDINS220, CTNNA1, PRKCD, STK3, VASP, ARHGEF11, ATP6V1C1, MAPK1, GNB2, SULT1B1, NBR1, PGM1, RAB5A, CLIP1, CUX1, UBAP1, HAUS4, MIDN, EIF4E3, PFKFB4, PFKFB3, PLBD1, UPP1, CYTH4, NFKBIA, ASAP1, MKNK1, ARPC5, HSPA1B, A…	325	3315	18224	0.00921044	9.21044e-05
GOTERM_CC_DIRECT	GO:0005925~focal adhesion	22	5.94595	7.50407e-06	GNA13, HCK, FLOT2, FLOT1, ACTN1, HSPA1B, ARPC5, CLTC, CTNNA1, APBB1IP, IQGAP1, PXN, VASP, MAPK1, GNB2, PACSIN2, PTK2B, SVIL, NUMB, PPP1R12A, MARCKS, ADAM9	325	391	18224	0.0100724	0.000100724
GOTERM_CC_DIRECT	GO:0070062~extracellular exosome	81	21.8919	8.19551e-06	GNA13, MMP9, PGD, CLTC, FAM63A, IQGAP1, RTN3, FAM49B, DIP2B, DYSF, ST3GAL4, SLC2A3, PACSIN2, RALB, VNN1, FAM129A, KPNB1, NQO2, ADAM9, PTPRJ, LYN, BST1, FLOT2, FLOT1, ACTN1, STXBP2, PADI2, BASP1, NPEPPS, SIRPA, PRKCD, VASP, GNS, ATP6V1C1, MAPK1, LAT2, GNB2, GNAQ, NBR1, MGAM, PGM1, RAB5A, CA4, NAIP, ALPL, RAB3D, CPQ, ARPC5, ATP6V1B2, TIMP2, ITGAM, ECE1, CRISPLD2, LRG1, SH3GLB1, HSPA6, HSPA7, B3GNT2…	325	2811	18224	0.0110005	0.000110005
GOTERM_CC_DIRECT	GO:0030027~lamellipodium	11	2.97297	0.000595215	DYSF, MEFV, PTK2B, FLOT2, FLOT1, CTNNA1, APBB1IP, SPATA13, VASP, PXN, KLHL2	325	160	18224	0.796024	0.00796024
GOTERM_CC_DIRECT	GO:0000139~Golgi membrane	23	6.21622	0.000957939	VAPA, FUT7, UGCG, CYTH4, FURIN, TLR8, RTN3, NOTCH2, TNFRSF1A, CD55, ST3GAL2, F5, ST3GAL4, SH3GLB1, CSGALNACT2, RNF24, CHSY1, B3GNT2, CHST15, EXT1, CUX1, IFNGR2, B4GALT5	325	591	18224	1.27824	0.0127824
GOTERM_CC_DIRECT	GO:0001726~ruffle	8	2.16216	0.00111368	MEFV, RAB5A, CLIP1, ACTN1, ATP6V1B2, SAMSN1, IQGAP1, KLHL2	325	90	18224	1.48462	0.0148462
GOTERM_CC_DIRECT	GO:0016323~basolateral plasma membrane	11	2.97297	0.00146377	SLC12A6, C5AR1, FLOT2, NUMB, FLOT1, CA4, NAIP, IL6R, SLC40A1, LIN7A, ADAM9	325	180	18224	1.94709	0.0194709
GOTERM_CC_DIRECT	GO:0005913~cell-cell adherens junction	15	4.05405	0.00202432	LYN, VAPA, FLOT2, FLOT1, ASAP1, TRIM25, HSPA1B, CTNNA1, IQGAP1, VASP, TMEM2, PACSIN2, SH3GLB1, PLIN3, NUMB	325	323	18224	2.68339	0.0268339
GOTERM_CC_DIRECT	GO:0032580~Golgi cisterna membrane	7	1.89189	0.00232057	ST3GAL2, FUT7, ST3GAL4, CSGALNACT2, CHSY1, ARAP1, B4GALT5	325	76	18224	3.07045	0.0307045
GOTERM_CC_DIRECT	GO:0005769~early endosome	12	3.24324	0.0027427	MAPK1, RAB32, RAB31, ECE1, DYSF, PACSIN2, SNX27, NUMB, FLOT1, RAB5A, LMTK2, ATP11A	325	229	18224	3.61952	0.0361952
GOTERM_CC_DIRECT	GO:0072557~IPAF inflammasome complex	3	0.810811	0.00304135	CASP5, NLRC4, CASP4	325	5	18224	4.00624	0.0400624
GOTERM_MF_DIRECT	GO:0005515~protein binding	200	54.0541	0.000140662	MEF2A, VAPA, C16ORF72, STAT5B, SHKBP1, GAB2, RARA, FAM53C, ADAM8, MAP2K6, ADAM9, LRRC4, PIK3CG, PTPRJ, RCOR1, CTNNA1, MAPK1, BAZ1A, F5, SULT1B1, LILRB3, PGM1, IL1R2, RAD23B, ELL, ASAP1, NFKBIA, HSPA1B, PXN, OSBPL2, ATP11A, EMILIN2, GAS7, NOTCH2, CD55, ETS2, TRPS1, GK, RBPJ, KCNJ15, CPEB4, SPI1, RTN3, IL4R, SLC22A4, FAM129A, NFKBIZ, LYN, FLOT2, FLOT1, IL6R, MXD1, SRPK1, ARHGEF11, ATP6V1C1, DOK3, A…	321	8785	16881	0.204973	0.00204973
GOTERM_MF_DIRECT	GO:0005096~GTPase activator activity	15	4.05405	0.000921442	VAV3, TBC1D8, AGFG1, PREX1, NF1, ASAP1, IQGAP1, ARHGEF11, RALGAPA2, GNAQ, ACAP2, TBC1D1, CDC42EP3, ARAP1, TBC1D2	321	279	16881	1.33563	0.0133563
GOTERM_MF_DIRECT	GO:0035259~glucocorticoid receptor binding	4	1.08108	0.000994498	CEBPB, ETS2, STAT5B, STAT3	321	11	16881	1.44081	0.0144081
GOTERM_MF_DIRECT	GO:0005524~ATP binding	45	12.1622	0.0022837	RNASEL, PFKFB4, PFKFB3, MKNK1, HSPA1B, PXK, ATP6V1B2, UBE2R2, CAMKK2, MTHFS, NLRC4, MAP3K3, MAP3K2, PTK2B, HK3, HSPA6, LMTK2, SLC22A4, HSPA7, ENTPD1, STK38L, ACSL3, MAP2K6, PIK3CG, ALPK1, LIMK2, LYN, HCK, ATP11A, MYO1F, NADK, PRKCD, STK3, SRPK1, MAP4K4, MAPK1, KIF1B, PYGL, HIPK3, MAPK14, GSK3B, NLRP12, NAIP, GK3P, GK	321	1495	16881	3.2798	0.032798
GOTERM_MF_DIRECT	GO:0004674~protein serine/threonine kinase activity	17	4.59459	0.00229227	PIK3CG, ALPK1, LIMK2, MKNK1, PRKCD, SRPK1, STK3, CAMKK2, MAPK1, MAP4K4, MAP3K2, MAPK14, GSK3B, HIPK3, LMTK2, STK38L, MAP2K6	321	376	16881	3.29192	0.0329192
Supplementary Table 3J. DAVID Gene Ontology Enrichment for Purple Module (passing FDR p<0.05)
Category	Term	Count	%	p-value	Genes	List Total	Pop Hits	Pop Total	FDR	FDR p-value
GOTERM_BP_DIRECT	GO:0000398~mRNA splicing, via spliceosome	16	2.42424	0.0015918	POLR2H, DHX8, TRA2A, HNRNPA2B1, POLR2D, U2AF1L4, HNRNPU, CTNNBL1, SRSF5, DHX38, CPSF7, U2AF1, CELF3, ZRSR2, SNRPC, CPSF1	474	222	16792	2.70042	0.0270042
GOTERM_CC_DIRECT	GO:0005654~nucleoplasm	118	17.8788	1.32018e-06	MORF4L1, KIAA0556, XPO4, HIRA, NR2C2AP, RPS6KB2, GTF2IRD2B, ISG20, CTNNBL1, BRPF1, SIN3B, DHX38, SLC25A22, PRIM2, U2AF1, TMUB1, RPRD1B, FMR1, HNRNPA2B1, UBR4, OPTN, HNRNPU, CLPX, SUZ12, MED16, MAPK8, SNRPC, MAD2L2, ANAPC10, PLAGL1, FBXW7, PELP1, SYAP1, SPIDR, HIST1H4D, TCF3, DHX8, MYO1C, TSR1, TAF8, TP53BP1, SPPL2B, AKAP8L, SKI, WRN, PMF1, KAT5, USF2, ABCG1, SAFB2, HDAC3, CDKN1A, SRSF5, HOXB2, SY…	505	2784	18224	0.00184995	1.84995e-05
GOTERM_CC_DIRECT	GO:0005739~mitochondrion	56	8.48485	0.00181878	FASTKD3, GRPEL1, KYNU, FASTKD1, MRPL41, HIP1R, GTPBP10, TRMT1, PMAIP1, ACSF3, ACOX3, GOT2, BAK1, ATAD3A, CPOX, SLC25A22, TRAK1, TFB2M, RMND1, BRAF, RPUSD3, POLG, AIFM1, MRPL9, TOP1MT, CLPX, DDIT4, NME6, SLC25A30, PYCR1, TSTD1, MAPK8, YARS2, APOOL, UROS, AKAP10, HSH2D, GLRX2, MRPL12, GADD45GIP1, MRPL15, MRPL14, GALC, DIABLO, NADK2, NDUFA8, MRPS22, BCKDHB, CPT1A, ABCG1, SYNE2, PTCD2, TSFM, SMURF1, …	505	1331	18224	2.51871	0.0251871
GOTERM_MF_DIRECT	GO:0005524~ATP binding	63	9.54545	0.00208415	KIF22, PPIP5K2, RPS6KB2, CAD, ACSF3, TTLL1, TTLL12, ATP2B1, GSS, NLRC5, ATAD3A, DHX38, SLK, CDK10, MASTL, ACTR8, SIK3, MATK, IRAK1, ATP4A, BRAF, HKDC1, TTF2, HNRNPU, CLPX, NME6, GAK, DAPK1, MAST4, PRKD2, PNPLA8, CDK11A, MAPK8, FARSA, YARS2, DMC1, FLAD1, CAMK1D, UBE2Z, GNE, CHD8, KATNA1, MAP3K1, ENTPD8, CHD2, SRR, DHX8, NADK2, KIF3B, KIF3A, MYO1C, STRADA, AK5, WRN, ABCG1, GUCY2D, EPHA4, OASL, RPS6…	486	1495	16881	3.08669	0.0308669
GOTERM_MF_DIRECT	GO:0044822~poly(A) RNA binding	50	7.57576	0.00253974	FASTKD3, NKAP, FASTKD1, MRPL41, FAM98B, DZIP3, TRA2A, GTPBP10, KIAA1324, TRMT1, ZNF346, PUS7, SMNDC1, DIMT1, GOT2, MRPL15, RPL32, DHX38, PELP1, MRPL14, SPATS2, U2AF1, CHD2, TFB2M, HIST1H4D, PUM2, TNRC6B, FNDC3A, UTP23, DHX8, RBM42, TSR1, RPUSD3, FMR1, HNRNPA2B1, AKAP8L, MRPL9, HNRNPU, SAFB2, OASL, SRSF5, PTCD2, TSFM, CPSF7, MEX3D, YARS2, FARSA, SNRPC, METTL16, GIGYF2	486	1129	16881	3.74949	0.0374949
GOTERM_MF_DIRECT	GO:0005515~protein binding	284	43.0303	0.0026908	FASTKD3, MRPL41, DZIP3, TUBB2B, PPP2R5B, LTBP4, CHMP6, SLC9A3, HIRA, NR2C2AP, RANGAP1, TPD52, HOOK3, ATP2B1, BAK1, BRPF1, SIN3B, DHX38, INSIG2, PLOD3, TRAK1, INSIG1, YEATS2, U2AF1, TMUB1, ZRSR2, BRAF, RPUSD3, POLG, PLD6, UBR4, OPTN, WDR92, VEGFB, MED16, CCR3, TRMT12, MAPK8, MAD2L2, SH3GL1, BLCAP, ZNF41, TRAPPC2, TDRD7, NFKBIB, WDR60, LAMB3, STX16, DIABLO, TCF3, SPPL3, UTP23, DHX8, ZNF398, DVL2, K…	486	8785	16881	3.96831	0.0396831
Supplementary Table 3K. DAVID Gene Ontology Enrichment for MidnightBlue Hubs (passing FDR p<0.05)
Category	Term	Count	%	p-value	Genes	List Total	Pop Hits	Pop Total	FDR	FDR p-value
GOTERM_BP_DIRECT	GO:0045785~positive regulation of cell adhesion	3	14.2857	0.00106542	PTPRJ, VAV3, TFE3	20	43	16792	1.27892	0.0127892
Supplementary Table 3L. DAVID Gene Ontology Enrichment for Magenta Hubs (passing FDR p<0.05)
Category	Term	Count	%	p-value	Genes	List Total	Pop Hits	Pop Total	FDR	FDR p-value
GOTERM_BP_DIRECT	GO:0050852~T cell receptor signaling pathway	4	9.7561	0.00387129	ITK, LCK, RFTN1, SKAP1	37	148	16792	4.79664	0.0479664
Supplementary Table 3M. DAVID Gene Ontology Enrichment for GreenYellow Hubs (passing FDR p<0.05)
Category	Term	Count	%	p-value	Genes	List Total	Pop Hits	Pop Total	FDR	FDR p-value
GOTERM_BP_DIRECT	GO:0043065~positive regulation of apoptotic process	5	12.5	0.00242052	MAP3K5, RASSF2, SOS2, BCL2L1, FGD4	33	300	16792	3.18977	0.0318977
Supplementary Table 3N. DAVID Gene Ontology Enrichment for Blue Hubs (passing FDR p<0.05)
Category	Term	Count	%	p-value	Genes	List Total	Pop Hits	Pop Total	FDR	FDR p-value
GOTERM_BP_DIRECT	GO:0006413~translational initiation	21	33.3333	1.12599e-35	RPL19, RPL14, RPL15, RPL36, RPL37, RPS6, RPS5, RPS8, RPS3, EIF3D, RPS27, RPS16, RPL13A, RPL6, RPL3, RPS13, RPL5, RPL4, RPL7A, RPS27A, EIF3M	31	137	16792	1.38173e-32	1.38173e-34
GOTERM_BP_DIRECT	GO:0006614~SRP-dependent cotranslational protein targeting to membrane	19	30.1587	4.23032e-34	RPL19, RPL14, RPL15, RPL36, RPL37, RPS6, RPS5, RPS8, RPS3, RPS27, RPS16, RPL6, RPL13A, RPL3, RPS13, RPL5, RPL4, RPL7A, RPS27A	31	94	16792	5.19113e-31	5.19113e-33
GOTERM_BP_DIRECT	GO:0019083~viral transcription	19	30.1587	1.31487e-32	RPL19, RPL14, RPL15, RPL36, RPL37, RPS6, RPS5, RPS8, RPS3, RPS27, RPS16, RPL6, RPL13A, RPL3, RPS13, RPL5, RPL4, RPL7A, RPS27A	31	112	16792	1.61351e-29	1.61351e-31
GOTERM_BP_DIRECT	GO:0000184~nuclear-transcribed mRNA catabolic process, nonsense-mediated decay	19	30.1587	4.26088e-32	RPL19, RPL14, RPL15, RPL36, RPL37, RPS6, RPS5, RPS8, RPS3, RPS27, RPS16, RPL6, RPL13A, RPL3, RPS13, RPL5, RPL4, RPL7A, RPS27A	31	119	16792	5.22863e-29	5.22863e-31
GOTERM_BP_DIRECT	GO:0006412~translation	20	31.746	5.70267e-28	RPL19, RPL14, RPL15, RPL36, RPL37, RPS6, RPS5, RPS8, RPS3, RSL1D1, RPS27, RPS16, RPL6, RPL13A, RPL3, RPS13, RPL5, RPL4, RPL7A, RPS27A	31	253	16792	6.99788e-25	6.99788e-27
GOTERM_BP_DIRECT	GO:0006364~rRNA processing	19	30.1587	2.85721e-27	RPL19, RPL14, RPL15, RPL36, RPL37, RPS6, RPS5, RPS8, RPS3, RPS27, RPS16, RPL6, RPL13A, RPL3, RPS13, RPL5, RPL4, RPL7A, RPS27A	31	214	16792	3.50616e-24	3.50616e-26
GOTERM_BP_DIRECT	GO:0000027~ribosomal large subunit assembly	4	6.34921	6.6968e-06	RPL6, RPL3, RPL5, RPF1	31	21	16792	0.0082175	8.2175e-05
GOTERM_BP_DIRECT	GO:0002181~cytoplasmic translation	4	6.34921	1.15252e-05	RPL6, RPL15, RPLP0P6, RPL36	31	25	16792	0.0141419	0.000141419
GOTERM_BP_DIRECT	GO:0098609~cell-cell adhesion	6	9.52381	0.000108039	RSL1D1, RPL14, RPL6, RPL15, EEF1G, RPL7A	31	271	16792	0.132497	0.00132497
GOTERM_BP_DIRECT	GO:0000470~maturation of LSU-rRNA	3	4.7619	0.00031934	RSL1D1, RPL7A, RPF1	31	15	16792	0.391165	0.00391165
GOTERM_CC_DIRECT	GO:0005840~ribosome	18	28.5714	4.41539e-27	RPL19, RPL14, RPL15, RPL36, RPL37, RPS6, RPS8, RPS3, RPS27, RPS16, RPL6, RPL13A, RPL3, RPS13, RPL5, RPL4, RPL7A, RPS27A	33	166	18224	4.44051e-24	4.44051e-26
GOTERM_CC_DIRECT	GO:0022625~cytosolic large ribosomal subunit	13	20.6349	5.5384e-22	RPL19, RPL14, RPL15, RPLP0P6, RPL36, RPL37, RSL1D1, RPL6, RPL13A, RPL3, RPL5, RPL7A, RPL4	33	68	18224	5.56991e-19	5.56991e-21
GOTERM_CC_DIRECT	GO:0005829~cytosol	26	41.2698	2.57503e-13	RPL19, RPL14, RPL15, RPL36, C14ORF166, RPL37, RPS6, RPS5, RPS8, RPS3, EIF3D, RPS27, CCT4, RPS16, RPL13A, RPL6, UBA2, RPL3, EEF1G, RPS13, RPL5, RPL4, RPL7A, TRMT112, RPS27A, EIF3M	33	3315	18224	2.58926e-10	2.58926e-12
GOTERM_CC_DIRECT	GO:0022627~cytosolic small ribosomal subunit	8	12.6984	1.78302e-12	RPS27, RPS16, RPS13, RPS6, RPS5, RPS27A, RPS8, RPS3	33	48	18224	1.79317e-09	1.79317e-11
GOTERM_CC_DIRECT	GO:0005925~focal adhesion	12	19.0476	3.32079e-11	RPL19, RPS16, RPL13A, RPL6, RPL3, RPS13, RPL5, RPL4, RPL7A, RPS5, RPS8, RPS3	33	391	18224	3.33968e-08	3.33968e-10
GOTERM_CC_DIRECT	GO:0016020~membrane	19	30.1587	2.44143e-09	RPL19, RPL14, RPL15, RPL36, RPS6, RPS5, RPS8, RPS3, RSL1D1, EIF3D, RPS16, RPL6, RPL13A, RPS13, EEF1G, RPL5, RPL4, RPL7A, RPS27A	33	2200	18224	2.45532e-06	2.45532e-08
GOTERM_CC_DIRECT	GO:0030529~intracellular ribonucleoprotein complex	8	12.6984	3.17882e-09	RPL13A, RPL5, SSB, RPL4, RPS6, RPS5, RPS8, RPS3	33	136	18224	3.1969e-06	3.1969e-08
GOTERM_CC_DIRECT	GO:0005730~nucleolus	13	20.6349	1.02413e-08	RSL1D1, RPL19, RPL13A, RPL3, RPS13, RPL36, RPL5, RPL4, RPL7A, RPS6, RPS27A, RPF1, RPS3	33	857	18224	1.02995e-05	1.02995e-07
GOTERM_CC_DIRECT	GO:0015935~small ribosomal subunit	5	7.93651	1.33533e-07	RPS16, RPS6, RPS5, RPS27A, RPS3	33	27	18224	0.000134293	1.34293e-06
GOTERM_CC_DIRECT	GO:0070062~extracellular exosome	16	25.3968	2.63771e-05	RPL14, RPL15, RPS5, RPS8, RPS3, CCT4, RPS16, RPL3, EEF1G, RPS13, RPL5, RPL4, RPL7A, SSR4, TRMT112, RPS27A	33	2811	18224	0.026524	0.00026524
GOTERM_CC_DIRECT	GO:0005913~cell-cell adherens junction	6	9.52381	0.000230458	RSL1D1, RPL14, RPL6, RPL15, EEF1G, RPL7A	33	323	18224	0.231527	0.00231527
GOTERM_CC_DIRECT	GO:0005654~nucleoplasm	14	22.2222	0.000475084	RPS27, CCT4, RPS16, SMARCE1, UBA2, RPL3, RPS13, C14ORF166, RPS6, RPS5, TRMT112, RPS27A, RPS8, RPS3	33	2784	18224	0.47676	0.0047676
GOTERM_MF_DIRECT	GO:0003735~structural constituent of ribosome	20	31.746	1.0157e-28	RPL19, RPL14, RPL15, RPLP0P6, RPL36, RPL37, RPS6, RPS5, RPS8, RPS3, RPS27, RPS16, RPL6, RPL13A, RPL3, RPS13, RPL5, RPL4, RPL7A, RPS27A	32	222	16881	1.01056e-25	1.01056e-27
GOTERM_MF_DIRECT	GO:0044822~poly(A) RNA binding	24	38.0952	3.56068e-21	RPL19, RPL14, RPL15, RPL36, C14ORF166, SSB, RPS6, RPS5, RPF1, RPS8, RPS3, RSL1D1, EIF3D, RPS27, CCT4, RPS16, RPL13A, RPL6, RPL3, RPS13, RPL5, RPL4, RPL7A, RPS27A	32	1129	16881	3.54264e-18	3.54264e-20
GOTERM_MF_DIRECT	GO:0003723~RNA binding	18	28.5714	6.36431e-18	RPL19, RPL14, RPL15, SSB, RPL37, C14ORF166, RPS5, RPF1, RPS3, RSL1D1, EIF3D, RPS16, SMARCE1, RPL6, RPL3, RPL5, RPL4, RPL7A	32	547	16881	6.33207e-15	6.33207e-17
GOTERM_MF_DIRECT	GO:0003729~mRNA binding	5	7.93651	7.7216e-05	RPL13A, RPS13, SSB, RPS5, RPS3	32	125	16881	0.0767984	0.000767984
GOTERM_MF_DIRECT	GO:0098641~cadherin binding involved in cell-cell adhesion	6	9.52381	0.000170265	RSL1D1, RPL14, RPL6, RPL15, EEF1G, RPL7A	32	290	16881	0.169274	0.00169274
GOTERM_MF_DIRECT	GO:0005515~protein binding	25	39.6825	0.00331558	RPL19, RPL14, RPL15, C14ORF166, SSB, RPS6, RPS5, RPF1, RPS3, MINOS1, EIF3D, RPS27, CCT4, RPS16, SMARCE1, UBA2, RPL3, RPS13, EEF1G, RPL5, RPL4, RPL7A, TRMT112, RPS27A, EIF3M	32	8785	16881	3.25027	0.0325027

## Sheet: ST4. HyperGeoTest
Supplementary Table 4. Hypergeometric Probability Testing on Modules, Subnetworks, and Per Gene Analysis Results
NOTE: Chtanova.Table1 in list below refers to Supplementary Tables 1 from Chtanova, T., et al. (2005). "Identification of T cell-restricted genes, and signatures for different T cell responses, using a comprehensive collection of microarray datasets." J Immunol 175(12): 7837-7847. Chtanova.Table2 refers to Supplementary Tables 2 from the same paper.	NOTE: All reported p values of 0.00E+00 are <1E-16, which is the minimum value R will output
Supplementary Table 4A. Hypergeometric Probability Testing on 440 Genes Significant to ICH Volume for Enrichment in Cell Types
Analysis	p-value	Overlapping Genes
per.gene.440.ICH.VOL vs B.Cell	0.875177	AIM2, TLR10, UBE2J1
per.gene.440.ICH.VOL vs Chtanova.Table1	NA	No Overlap
per.gene.440.ICH.VOL vs Chtanova.Table2	0.603238	APBB1IP, SH3GLB2, SLA, STAT5B
per.gene.440.ICH.VOL vs EB	0.991629	ABCB10, UROS
per.gene.440.ICH.VOL vs Granulocyte	0	ADM, ALPL, ANP32A, ANXA3, APBB1IP, BASP1, BAZ1A, BCL6, C16orf72, C1RL, CA4, CAMK2G, CASP5, CCPG1, CDS2, CEBPB, CKLF, DYSF, EMR2, FCGR2A, FLOT1, FLOT2, FUT7, GNAI3, GPR97, GSK3B, HCK, HSPA6, IL17RA, IL1B, IL1RN, IL5RA, KIF1B, KLHL2, KREMEN1, LIMK2, LIN7A, LRG1, MANSC1, MAPK14, MAPK3, NUMB, PCNX, PPP1R12A, PROK2, PYGL, QPCT, RAB3D, RALB, RGS14, RNASEL, ROPN1L, SIRPD, SLA, SLC16A3, SLC22A4, SLC25A44…
per.gene.440.ICH.VOL vs MK	0.997353	LRRFIP2
per.gene.440.ICH.VOL vs Monocyte	0.985907	EXT1
per.gene.440.ICH.VOL vs NK.Cell	NA	No Overlap
Supplementary Table 4B. Hypergeometric Probability Testing on 266 Genes Significant to aPHE Volume for Enrichment in Cell Types
Analysis	p-value	Overlapping Genes
per.gene.266.aPHE.VOL vs B.Cell	0.951615	TLR10
per.gene.266.aPHE.VOL vs Chtanova.Table1	NA	No Overlap
per.gene.266.aPHE.VOL vs Chtanova.Table2	0.720979	APBB1IP, SH3GLB2
per.gene.266.aPHE.VOL vs EB	0.916531	ABCB10, RNASE1
per.gene.266.aPHE.VOL vs Granulocyte	5.4e-14	ANKRD22, ANP32A, ANXA3, APBB1IP, BASP1, BAZ1A, C16orf72, CA4, CCR3, EMR2, FCGR2A, FLOT1, FLOT2, GSK3B, HSPA6, HTATIP2, IL17RA, IL1B, IL5RA, LIMK2, MANSC1, MAPK14, MAPK3, NUMB, PCNX, PPP1R12A, PROK2, RAB3D, RALB, RGS14, ROPN1L, SIRPD, SLC16A3, SLC22A4, SLC25A44, SLC6A6, SULT1B1, UBE2R2, VASP, ZDHHC18, ZNF438
per.gene.266.aPHE.VOL vs MK	NA	No Overlap
per.gene.266.aPHE.VOL vs Monocyte	0.923117	EXT1
per.gene.266.aPHE.VOL vs NK.Cell	NA	No Overlap
Supplementary Table 4C. Hypergeometric Probability Testing on 391 Genes Significant to rPHE for Enrichment in Cell Types
Analysis	p-value	Overlapping Genes
per.gene.391.rPHE vs B.Cell	0.988503	HIP1R
per.gene.391.rPHE vs Chtanova.Table1	0.996647	BATF
per.gene.391.rPHE vs Chtanova.Table2	0.888178	AHI1, TRGV9
per.gene.391.rPHE vs EB	0.940422	ARV1, C1orf198, CPOX
per.gene.391.rPHE vs Granulocyte	0.000171342	ABCA1, ABTB1, ALPL, AQP9, ARHGAP26, DENND3, DGAT2, F2RL1, FAM53C, FAM8A1, FCGR2A, FFAR2, FPR1, HERC3, IGF2R, KCNJ15, LIMK2, LITAF, MGAM, NUAK2, PELI1, PTGS2, SEC14L1, SLC6A6, SORL1, STX3, TMEM154, TNFRSF10C, TREM1, XPO6, ZDHHC18
per.gene.391.rPHE vs MK	0.594043	ALOX12, CXCL2, ELOVL7, EXOC3L2, LSMD1
per.gene.391.rPHE vs Monocyte	0.723526	ADAM15, KLF11, RTN1
per.gene.391.rPHE vs NK.Cell	0.783055	CCL3L1
Supplementary Table 4D. Hypergeometric Probability Testing on Cyan Module for Enrichment in Cell Types
Analysis	p-value	Overlapping Genes
cyan vs B.Cell	NA	No Overlap
cyan vs Chtanova.Table1	NA	No Overlap
cyan vs Chtanova.Table2	0.729003	ACAP1, AGAP2, AKAP13, DAPP1
cyan vs EB	0.999699	HK1
cyan vs Granulocyte	0.00453039	ADAR, ANKRD13D, BTN2A1, C15orf39, CALCOCO1, CAT, CCNDBP1, CCR1, CDC42EP2, DPEP2, EMR1, FAS, FHL3, GMFG, IRF1, KLF6, LRRFIP1, MLF2, MX2, NDE1, NINJ1, PAPSS1, PARP9, PI3, RAP1A, RBM23, RNASET2, SCYL1, SP110, SYNJ1, TMEM71, TNFAIP2, ZNFX1
cyan vs MK	0.915827	ABHD4, GP1BB, RSU1, TPM4
cyan vs Monocyte	5.43e-09	ALDH2, CD300C, CPVL, CTSB, CTSZ, CYBB, ERICH1, FCN1, H2AFY, HEXB, HMOX1, KCTD12, KIAA1598, LILRB1, LRP1, MS4A6A, P2RX7, RIN2, SCPEP1, SERPINB8, SLC7A7, ZDHHC7
cyan vs NK.Cell	NA	No Overlap
Supplementary Table 4E. Hypergeometric Probability Testing on LightGreen Module for Enrichment in Cell Types
Analysis	p-value	Overlapping Genes
lightGreen vs B.Cell	0.872056	FCGR2B, UBE2J1
lightGreen vs Chtanova.Table1	NA	No Overlap
lightGreen vs Chtanova.Table2	0.350116	CBL, FYB, JAK3, RASA2
lightGreen vs EB	NA	No Overlap
lightGreen vs Granulocyte	0	ABTB1, ALOX5AP, AMD1, ANP32A, ANPEP, ANTXR2, ARHGAP9, BEST1, CARD8, CASC3, CDS2, CEACAM1, CEACAM3, CMTM2, CSF3R, CTBS, DEDD2, DENND3, DHX34, F11R, GMIP, HIF1A, HN1, HTATIP2, IDS, IFNAR2, IL1B, IL1RN, IRF2, KIAA0247, KRT23, LRP10, MAPK3, MARK2, MBD6, NCF4, NOTCH1, NSFL1C, NUAK2, P2RY13, PDK3, PGLYRP1, PHF20L1, PIK3CD, PRR13, RNF13, RRAGD, S100P, SIGLEC5, SIRPB1, SIRPD, SLC19A1, SLPI, ST3GAL6, STK4…
lightGreen vs MK	0.923314	NEK6, PSTPIP2
lightGreen vs Monocyte	0.183248	APLP2, CD14, CD93, NLRP3, SLC24A4
lightGreen vs NK.Cell	NA	No Overlap
Supplementary Table 4F. Hypergeometric Probability Testing on MidnightBlue Module for Enrichment in Cell Types
Analysis	p-value	Overlapping Genes
midnightBlue vs B.Cell	0.99108	IL4R
midnightBlue vs Chtanova.Table1	NA	No Overlap
midnightBlue vs Chtanova.Table2	0.354906	APBB1IP, SLA, SPATA13, STAT3, STAT5B
midnightBlue vs EB	0.998397	OAT
midnightBlue vs Granulocyte	0	ADAM8, ADM, ALPL, AMICA1, ANXA3, APBB1IP, B4GALT5, BASP1, BAZ1A, BCL2A1, BCL3, BCL6, C16orf72, C5AR1, CA4, CASP5, CCNJL, CD55, CD97, CDKN2D, CEBPB, CHSY1, CR1, CREB5, CSF2RB, DGAT2, DYSF, ELL, EMR2, FAM129A, FAM53C, FAM63A, FCGR2A, FFAR2, FLOT1, FLOT2, FNDC3B, FPR1, FUT7, GAB2, GK, GNAQ, GNB2, GNG10, GPR97, GSK3B, HCK, HSDL2, HSPA6, IGSF6, IL17RA, IL1R2, IL6R, KCNJ15, KIF1B, KLHL2, KREMEN1, LILRB…
midnightBlue vs MK	0.996176	LRRFIP2
midnightBlue vs Monocyte	0.044961	CYP1B1, DPYD, EMILIN2, EXT1, GAS7, TBC1D2, TBC1D8, VCAN
midnightBlue vs NK.Cell	NA	No Overlap
Supplementary Table 4G. Hypergeometric Probability Testing on GreenYellow Module for Enrichment in Cell Types
Analysis	p-value	Overlapping Genes
greenYellow vs B.Cell	0.995092	AIM2, ARHGAP24, TLR10
greenYellow vs Chtanova.Table1	0.999913	PISD, SIRPB2
greenYellow vs Chtanova.Table2	0.984277	DOCK11, OSBPL8, SOS2
greenYellow vs EB	0.000135744	ALAS2, ANK1, BLVRB, BSG, CA1, EPB42, FBXO7, FECH, GYPA, GYPC, HAGH, HPS1, MYB, OSBP2, PLEK2, RNF123, SELENBP1, SLC25A39, SLC36A1, SLC38A5, SLC4A1, SLC6A8, SPTB, TFDP1, TMOD1, TSPAN5, TSTA3
greenYellow vs Granulocyte	0	AATK, ABCA1, ABHD2, ACOX1, ACSL1, ADIPOR1, AQP9, ARFIP1, ARG1, ARHGAP26, ATG16L2, BAZ2B, BIN3, BMX, BPI, C11orf54, CAMK2G, CAMP, CCPG1, CDIPT, CEACAM8, CFLAR, CHIC2, CKLF, CLEC4E, CPD, CYB5R4, DEFA3, DEFA4, DNAJC3, EGLN1, ELOVL5, EMR3, ERGIC1, ERO1L, EVI2B, FAM126B, FAM49A, FAM8A1, FRAT2, FRY, GABARAPL2, GCA, GLT1D1, GNAI3, HAL, IGF2R, IMPA2, KCNJ2, LAMP2, LITAF, LPGAT1, LTF, LY96, LYST, MAP2K3, …
greenYellow vs MK	0.278925	CTDSPL, GUCY1B3, ISCA1, ITGA2B, LIMS1, PHTF1, PLA2G4A, PTGS1, RTN2, SELP, STXBP5, VCL, WRB
greenYellow vs Monocyte	0.657405	CCR2, CES1, FAM105A, FOLR2, LGALS3, SMPDL3A, TMEM176A
greenYellow vs NK.Cell	NA	No Overlap
Supplementary Table 4H. Hypergeometric Probability Testing on Magenta Module for Enrichment in Cell Types
Analysis	p-value	Overlapping Genes
magenta vs B.Cell	0.987175	ITM2C, RP9, TMEM156, ZCCHC7
magenta vs Chtanova.Table1	8.37e-12	CAMK4, CASK, CD3E, CD3G, CD5, CD6, CHD3, DDX24, EVL, FBXO21, FLT3LG, GATA3, ILF3, INPP4B, ITK, KCNA3, LAT, LCK, MAL, NKTR, PRKCH, PRKCQ, RAD50, RASGRP1, SFXN1, SH2D1A, SLC38A1, SLC4A7, SLC7A6, SMARCA4, SMC5, SPOCK2, SPTAN1, STAT4, STK39, SUPT16H, TAF3, TCF7, TDP1, WWP1, ZAP70
magenta vs Chtanova.Table2	2.18e-11	AKT3, ARAP2, CASK, CD247, CD27, CD3E, CD3G, DOCK9, EVL, GRAP2, ITK, KHDRBS1, LAT, LCK, MAP4K1, PARGP1, PIK3R1, PLCG1, RASA3, RASGRP1, SH2D1A, SKAP1, SPTAN1, STAT4, TRAC, TRAJ17, TRAJ20, TRAV13-2, TRAV9-2, TRBV19, TRBV3-1, ZAP70
magenta vs EB	0.999826	SCMH1, SLC11A2, TRAP1
magenta vs Granulocyte	1	POLR2J2
magenta vs MK	0.999194	FUT8, LAT, SLC37A1
magenta vs Monocyte	NA	No Overlap
magenta vs NK.Cell	0.96486	CD247
Supplementary Table 4I. Hypergeometric Probability Testing on Blue Module for Enrichment in Cell Types
Analysis	p-value	Overlapping Genes
blue vs B.Cell	0.999607	ACBD3, CD86, CSNK1G3, GPR18, IGHG2, IGJ, IRF8, NAPSB, RNGTT, TXNDC5
blue vs Chtanova.Table1	0.999962	AP3M2, AQR, CCR4, CD2, CD28, CD3D, EIF2S1, GZMA, ITM2A, THOC2, UBASH3A, USP1
blue vs Chtanova.Table2	0.979974	CALM1, CD28, CD3D, DOK2, OSBPL3, SOS1, TIMM23, TRAV12-3, TRAV13-1, TRDC, UBASH3A, YME1L1
blue vs EB	1	ACAT1, AK2, HIST1H4B, HIST1H4E, METAP2, RUVBL2, STX2, TMEM14B, TMEM14C
blue vs Granulocyte	1	BLZF1, CLC, DDOST, HIST1H1C
blue vs MK	1	ATP2C1, DNM1L, KIF2A, PRKACB, RASA1, SLC30A5
blue vs Monocyte	0.99999	AP1S2, CD86, FUCA1, RRAS, SAT2
blue vs NK.Cell	0.999784	CX3CR1
Supplementary Table 4J. Hypergeometric Probability Testing on Purple Module for Enrichment in Cell Types
Analysis	p-value	Overlapping Genes
purple vs B.Cell	0.999286	HIP1R, SNX25
purple vs Chtanova.Table1	0.993281	AMMECR1, BATF, CDR2, KIF3A, SUPT3H
purple vs Chtanova.Table2	0.807605	AGAP5, AHI1, JAK1, TRAV20, TRAV5, TRGV9
purple vs EB	0.734784	AMMECR1, ARV1, C1orf198, CPOX, GADD45GIP1, LXN, MUC1, SLC2A1, TTLL12, TUBB2B, UROS
purple vs Granulocyte	0.999982	ABCG1, CAMK1D, CCR3, F2RL1, HIST1H2AC, HIST2H2BA, HSH2D, KIAA1324, OASL, PLAGL1, SLK, ZNF398, ZRANB1
purple vs MK	0.928983	ALOX12, CXCL2, ELOVL7, EXOC3L2, LAMB2, LSMD1, THUMPD2
purple vs Monocyte	0.811432	ADAM15, CPNE8, KLF11, PLA2G7, RASSF4, RTN1
purple vs NK.Cell	0.630414	CCL3L1, CLIC3, PTGDS
Supplementary Table 4K. Hypergeometric Probability Testing on Cyan Hubs for Enrichment in Cell Types
Analysis	p-value	Overlapping Genes
Cyan.Hubs vs B.Cell	NA	No Overlap
Cyan.Hubs vs Chtanova.Table1	NA	No Overlap
Cyan.Hubs vs Chtanova.Table2	NA	No Overlap
Cyan.Hubs vs EB	NA	No Overlap
Cyan.Hubs vs Granulocyte	NA	No Overlap
Cyan.Hubs vs MK	NA	No Overlap
Cyan.Hubs vs Monocyte	NA	No Overlap
Cyan.Hubs vs NK.Cell	NA	No Overlap
Supplementary Table 4L. Hypergeometric Probability Testing on LightGreen Hubs for Enrichment in Cell Types
Analysis	p-value	Overlapping Genes
LightGreen.Hubs vs B.Cell	NA	No Overlap
LightGreen.Hubs vs Chtanova.Table1	NA	No Overlap
LightGreen.Hubs vs Chtanova.Table2	NA	No Overlap
LightGreen.Hubs vs EB	NA	No Overlap
LightGreen.Hubs vs Granulocyte	0.0229	NCF4, CSF3R, TALDO1
LightGreen.Hubs vs MK	0.192277	NEK6
LightGreen.Hubs vs Monocyte	NA	No Overlap
LightGreen.Hubs vs NK.Cell	NA	No Overlap
Supplementary Table 4M. Hypergeometric Probability Testing on MidnightBlue Hubs for Enrichment in Cell Types
Analysis	p-value	Overlapping Genes
MidnightBlue.Hubs vs B.Cell	NA	No Overlap
MidnightBlue.Hubs vs Chtanova.Table1	NA	No Overlap
MidnightBlue.Hubs vs Chtanova.Table2	NA	No Overlap
MidnightBlue.Hubs vs EB	NA	No Overlap
MidnightBlue.Hubs vs Granulocyte	1.55431e-15	SULT1B1, FLOT2, DYSF, RNF24, MANSC1, BASP1, NUMB, ROPN1L, TFE3, MTMR3, UBE2R2, FLOT1, WDFY3, CR1
MidnightBlue.Hubs vs MK	NA	No Overlap
MidnightBlue.Hubs vs Monocyte	NA	No Overlap
MidnightBlue.Hubs vs NK.Cell	NA	No Overlap
Supplementary Table 4N. Hypergeometric Probability Testing on GreenYellow Hubs for Enrichment in Cell Types
Analysis	p-value	Overlapping Genes
GreenYellow.Hubs vs B.Cell	NA	No Overlap
GreenYellow.Hubs vs Chtanova.Table1	NA	No Overlap
GreenYellow.Hubs vs Chtanova.Table2	0.323761	SOS2
GreenYellow.Hubs vs EB	0.12995	SLC4A1, SLC25A39
GreenYellow.Hubs vs Granulocyte	0	PLXNC1, AQP9, EGLN1, STX3, SOS2, GLT1D1, LPGAT1, USP32, RASSF2, MEGF9, FRAT2, ACSL1, NRBF2, GCA, LITAF, PPP4R1, ADIPOR1, CFLAR, HAL, NCF2
GreenYellow.Hubs vs MK	0.42162	STXBP5
GreenYellow.Hubs vs Monocyte	NA	No Overlap
GreenYellow.Hubs vs NK.Cell	NA	No Overlap
Supplementary Table 4O. Hypergeometric Probability Testing on Magenta Hubs for Enrichment in Cell Types
Analysis	p-value	Overlapping Genes
Magenta.Hubs vs B.Cell	NA	No Overlap
Magenta.Hubs vs Chtanova.Table1	2.79497e-05	RASGRP1, RAD50, LCK, ITK, KCNA3, FBXO21
Magenta.Hubs vs Chtanova.Table2	0.000663075	RASGRP1, LCK, SKAP1, ITK
Magenta.Hubs vs EB	NA	No Overlap
Magenta.Hubs vs Granulocyte	NA	No Overlap
Magenta.Hubs vs MK	NA	No Overlap
Magenta.Hubs vs Monocyte	NA	No Overlap
Magenta.Hubs vs NK.Cell	NA	No Overlap
Supplementary Table 4P. Hypergeometric Probability Testing on Blue Hubs for Enrichment in Cell Types
Analysis	p-value	Overlapping Genes
Blue.Hubs vs B.Cell	NA	No Overlap
Blue.Hubs vs Chtanova.Table1	NA	No Overlap
Blue.Hubs vs Chtanova.Table2	NA	No Overlap
Blue.Hubs vs EB	NA	No Overlap
Blue.Hubs vs Granulocyte	NA	No Overlap
Blue.Hubs vs MK	NA	No Overlap
Blue.Hubs vs Monocyte	NA	No Overlap
Blue.Hubs vs NK.Cell	NA	No Overlap
Supplementary Table 4Q. Hypergeometric Probability Testing on Purple Hubs for Enrichment in Cell Types
Analysis	p-value	Overlapping Genes
Purple.Hubs vs B.Cell	NA	No Overlap
Purple.Hubs vs Chtanova.Table1	NA	No Overlap
Purple.Hubs vs Chtanova.Table2	NA	No Overlap
Purple.Hubs vs EB	NA	No Overlap
Purple.Hubs vs Granulocyte	NA	No Overlap
Purple.Hubs vs MK	NA	No Overlap
Purple.Hubs vs Monocyte	NA	No Overlap
Purple.Hubs vs NK.Cell	NA	No Overlap
Supplementary Table 4R. Hypergeometric Probability Testing on AQP9 Subnetwork for Enrichment in Cell Types
Analysis	p-value	Overlapping Genes
AQP9 Subnetwork vs B.Cell	NA	No Overlap
AQP9 Subnetwork vs Chtanova.Table1	NA	No Overlap
AQP9 Subnetwork vs Chtanova.Table2	0.417315	SOS2, OSBPL8
AQP9 Subnetwork vs EB	NA	No Overlap
AQP9 Subnetwork vs Granulocyte	0	AQP9, STX3, PLXNC1, TNFRSF10C, GLT1D1, LITAF, FRAT2, RASSF2, SOS2, FAM8A1, SORL1, SSH2, GCA, AATK, HAL, PPP4R1, VNN2, ARHGAP26, CFLAR, LAMP2, MEGF9, EGLN1, PTENP1, SDCBP, ACSL1, OAZ2, ST8SIA4, USP32, FAM126B, RFWD2, ACOX1, NRBF2, LPGAT1, NCF2, BAZ2B, DNAJC3, ZNF281, CYB5R4, TLR1, BMX, PHC2, NDEL1, ABCA1, KCNJ2, TBC1D14, CPD, IGF2R, NFIL3, TRPM6, OSBPL8, RIT1, CHIC2
AQP9 Subnetwork vs MK	0.59348	STXBP5, PHTF1
AQP9 Subnetwork vs Monocyte	NA	No Overlap
AQP9 Subnetwork vs NK.Cell	NA	No Overlap
Supplementary Table 4S. Hypergeometric Probability Testing on 10 Lists for Enrichment in Genes Implicated in ICH Genetics by Falcone
Analysis	p-value	Overlapping Genes
blue vs Falcone.Stroke	0.775332	PRNP
cyan vs Falcone.Stroke	0.302342	APP
greenYellow vs Falcone.Stroke	0.432217	GSN
lightGreen vs Falcone.Stroke	NA	No Overlap
magenta vs Falcone.Stroke	NA	No Overlap
midnightBlue vs Falcone.Stroke	0.248541	SLC25A44
per.gene.266.aPHE.VOL vs Falcone.Stroke	0.167536	SLC25A44
per.gene.391.rPHE vs Falcone.Stroke	NA	No Overlap
per.gene.440.ICH.VOL vs Falcone.Stroke	0.262599	SLC25A44
purple vs Falcone.Stroke	0.441857	PMF1
Supplementary Table 4T. Hypergeometric Probability Testing on 10 Lists for Enrichment in Genes Implicated in ICH Genetics by Carmichael
Analysis	p-value	Overlapping Genes
blue vs Carmichael.J.Cereb.Blood.Flow.Metab	0.863364	AP3M2, APRT, ATP5E, BTF3, CCDC109B, EEF1B2, EEF1D, EIF4A1, EIF4E2, ELK3, GIMAP6, GNB2L1, H2AFV, HAT1, ID2, IRF8, NMT1, ORMDL2, OSBPL3, OTUB1, PAIP1, PRDM2, PSMB1, PSMD11, PTGER4, PTPN2, RECQL, RPL10, RPL11, RPL12, RPL13, RPL17, RPL18A, RPL28, RPL29, RPL36AL, RPLP2, RPS13, RPS16, RPS2, RPS21, RPS3, SERP1, SLC9A6, SMARCE1, SNRPG, TERF2
cyan vs Carmichael.J.Cereb.Blood.Flow.Metab	0.00521766	ACOT9, ANXA1, ARPC2, ARPC3, CAPZA1, CASP1, CCR1, CD44, CLIC1, CTSB, CYBB, FAS, IFI16, ITGA5, KIAA0513, LILRB1, LMO2, LRRFIP1, MBD2, MFSD1, MVP, MYL6, RNASET2, S100A4
greenYellow vs Carmichael.J.Cereb.Blood.Flow.Metab	0.22147	ABHD5, ACTR3, AQP9, BMP2K, CAMK2G, CD58, CDC42, CKLF, CMTM6, CPD, DYNLT1, GNAI3, IFNGR1, IL1R1, LGALS3, LIMS1, LY96, MICAL2, NEK7, NPL, PSMF1, RCBTB2, ROCK1, TLR1, UBA52
lightGreen vs Carmichael.J.Cereb.Blood.Flow.Metab	0.00168103	ALOX5AP, ATP6V0A1, BNIP2, CAP1, CD14, CD63, CD93, CNIH4, H3F3B, HHEX, IFNAR2, IL10RB, IL1B, PRR13, SERPINB1, SQRDL, TAGLN2, UBE2J1
magenta vs Carmichael.J.Cereb.Blood.Flow.Metab	0.999991	BCL7B, GLS, MYC, SEPT6, SF3A3, SPTAN1
midnightBlue vs Carmichael.J.Cereb.Blood.Flow.Metab	0.000583911	ACSL3, ALOX5, C5AR1, CYP1B1, DPYD, ENTPD1, FCGR1A, FNDC3B, FPR1, GNS, IL6R, IQGAP1, KPNB1, LAT2, MTHFS, PTTG1IP, PYGL, SAMSN1, SH3GLB1, SLC16A3, SVIL, UPP1, VASP
per.gene.266.aPHE.VOL vs Carmichael.J.Cereb.Blood.Flow.Metab	0.04749	ATP2B1, CAMSAP1, CAP1, CDC42, DYNLT1, HHEX, IL1B, S100A4, SAMSN1, SLC16A3, SSBP3, VASP
per.gene.391.rPHE vs Carmichael.J.Cereb.Blood.Flow.Metab	0.571491	AQP9, CXCL2, DLG4, FPR1, NR1D1, PQLC1, PRSS3, SIN3B, TRAK1, VAMP8
per.gene.440.ICH.VOL vs Carmichael.J.Cereb.Blood.Flow.Metab	4.0143e-05	ALOX5, ATP2B1, CAMK2G, CAP1, CD63, CDC42, CKLF, CLIC1, DYNLT1, GNAI3, HHEX, IL10RB, IL1B, LAT2, PRPSAP2, PTTG1IP, PYGL, S100A4, SAMSN1, SERPINB1, SLC16A3, SQRDL, SSBP3, TLR1, UBE2J1, UPP1, VASP
purple vs Carmichael.J.Cereb.Blood.Flow.Metab	0.882099	APBA2, ATP2B1, CTSL, CXCL2, DLG4, EPHA4, IRAK1, LMO4, LY75, NISCH, NR1D1, PRSS3, RGS10, SIN3B, SLC35D2, TCF3, TRAK1
Supplementary Table 4U. Hypergeometric Probability Testing on 17 Lists for Enrichment in Genes Implicated in ICH Genetics by Stamova JCBFM
Analysis	p-value	Overlapping Genes
blue vs Stamova.2019.JCBFM.ST.4A.ICH_TP1.vs.CTRL_TP0	0	AC021016.7, AC064850.4, AC087499.4, AC107983.4, ACP1, ADAT1, AF277315.19, AGO3, AHSA1, AIDA, AK2, ANKIB1, ANKRD13C, ANXA6, API5P1, ARHGEF6, ARL1, ARL5A, ASF1A, ATE1, ATP2C1, ATP5A1P3, ATP5C1, ATP5G2, ATP5G2P4, ATXN10, BBX, BLOC1S5-TXNDC5, BMI1, BTF3P2, BTF3P8, C10orf76, CALM1, CASP8AP2, CCAR1, CCT3, CD2, CD200R1, CD28, CD4, CD84, CDC14A, CEP192, CHD9, CHMP4A, CNDP2, CNOT2, COG5, COMMD6, COPZ1, CS…
blue vs Stamova.2019.JCBFM.ST2A.ICH.vs.CTRL	0.999999	AIDA, BBS2, CD28, CSDE1, LDHB, MBNL1, PPP2R5C, PRKACB, RP11-446E9.1, RPA1, RPS4XP10, STT3A, TIAM1, TRAJ57, UXS1
blue vs Stamova.2019.JCBFM.ST7.10.ICH.Profiles	2.00415e-11	AC007229.3, AC021016.7, AC064850.4, AC073063.10, AC087499.4, AC107983.4, ACP1, ADAT1, AF277315.19, AGO3, AHSA1, AIDA, AK2, ALDH3A2, ANKIB1, ANKRD13C, ANXA6, AP1S2, API5P1, ARHGEF6, ARL1, ARL5A, ASF1A, ATE1, ATG4C, ATP2C1, ATP5A1P3, ATP5C1, ATP5G1, ATP5G2, ATP5G2P4, ATXN10, BBS2, BBX, BLOC1S5-TXNDC5, BMI1, BTF3P2, BTF3P8, C10orf76, C5orf24, CALM1, CASP8AP2, CCAR1, CCDC82, CCT2, CCT3, CD2, CD200R1,…
Blue.Hubs vs Stamova.2019.JCBFM.ST.4A.ICH_TP1.vs.CTRL_TP0	0.0674907	RPL5, RPL3P11, EIF3D, RPL3, RPL4, RP11-1036F1.1, RPL3P9, RP11-17A4.1, RSL1D1, RP11-1072N2.2, RPL37, RPL37P15, RPL14, RPL37P23, RPL13A
Blue.Hubs vs Stamova.2019.JCBFM.ST2A.ICH.vs.CTRL	NA	No Overlap
Blue.Hubs vs Stamova.2019.JCBFM.ST7.10.ICH.Profiles	0.479259	RPL5, RPL3P11, EIF3D, RPL15, RPL3, RPL4, RP11-1036F1.1, RPL3P9, RP11-17A4.1, RSL1D1, RP11-1072N2.2, RPL37, RPL37P15, RPL7A, RPL14, RPL37P23, RPL13A
cyan vs Stamova.2019.JCBFM.ST.4A.ICH_TP1.vs.CTRL_TP0	0.999997	AKAP13, CPVL, EPG5, FBRS, GLB1, GMFG, GTPBP1, IFI16, KLF6, LTA4H, MAPKAPK2, PKM, RSU1, SLC7A7, SNX1, SP110, SYNE1, TBC1D5, TMED5, TMEM50A, TNFAIP2, USP8, ZEB2
cyan vs Stamova.2019.JCBFM.ST2A.ICH.vs.CTRL	0.785849	BECN1, CAPZA2, EMB, IDI1, MS4A6A, SELT, SLC25A24, VIM
cyan vs Stamova.2019.JCBFM.ST7.10.ICH.Profiles	0.602486	AC009506.2, AKAP13, ALAS1, AMPD3, ANKRD13D, ANXA1, ATG3, AZI2, BECN1, CAPZA1, CAPZA2, CARD16, CD164, CD300A, CD44, CNOT8, COPB2, CPVL, CTD-2336O2.1, CTSZ, CYB5R1, DBNL, EMB, EPG5, ERBB2IP, FBRS, FCER1G, FERMT3, FES, GLB1, GLIPR1, GLRXP3, GMFG, GTPBP1, HK1, IDI1, IFI16, JARID2, KLF6, LAMTOR5, LAPTM4A, LTA4H, MAPKAPK2, MEF2BNB-MEF2B, MIER1, MIR4277, MMADHC, MS4A6A, NFKB1, NR3C1, PKM, POMP, RAB2A, R…
Cyan.Hubs vs Stamova.2019.JCBFM.ST.4A.ICH_TP1.vs.CTRL_TP0	NA	No Overlap
Cyan.Hubs vs Stamova.2019.JCBFM.ST2A.ICH.vs.CTRL	NA	No Overlap
Cyan.Hubs vs Stamova.2019.JCBFM.ST7.10.ICH.Profiles	0.935228	ALAS1, MMADHC
greenYellow vs Stamova.2019.JCBFM.ST.4A.ICH_TP1.vs.CTRL_TP0	0.000415315	AC007283.5, ACSL1, ACSL4, ADAM17, ADD1, AP2M1, ARG1, ARHGAP24, ARHGAP26, ARHGEF40, ASPH, ATP11B, ATP6V0E1, B3GNT5, BAG6, BMX, BSG, CA1, CAB39, CD59, CDC27, CES1, CFLAR, CMTM6, DCAF6, DCP2, DDX3X, DEGS1, DNAJC3, DOCK8, EGLN1, EGLN1P1, EIF2AK1, EPB41, FAM117A, FAM126B, FAM65B, FAR1, FAR1P1, FBXL5, FCHO2, FGD4, GCA, GLUL, GYG2-AS1, HDLBP, INPP5K, IPMK, IRAK3, JAK2, KAT6A, KBTBD2, LCN2, LIMS3, LINC01…
greenYellow vs Stamova.2019.JCBFM.ST2A.ICH.vs.CTRL	5.6351e-11	AC005255.3, ACSL1, ACSL4, ADAM17, AL122015.1, ARHGEF40, ATP11B, ATP6V0E1, DCP2, FAM105A, FAM126B, FAM200B, FAM65B, FAR1P1, FBXL5, FOS, GCA, GYG2-AS1, HDLBP, IFNGR1, IPMK, IRAK3, JAK2, KIAA1109, LMNB1, MBNL3, NFIL3, OSBPL8, PCGF5, PGM2, PHTF1, PPP4R2, RAB11B, RNU6-226P, RP2, SIPA1L2, SLC38A2, SOS2, STX3, SYCP2, TLR4, TMCO3, TMEM167A, TRIQK, WNK1, ZNF281
greenYellow vs Stamova.2019.JCBFM.ST7.10.ICH.Profiles	0	AC005255.3, AC005336.4, AC007283.5, ACSL1, ACSL4, ACTR3, ADAM17, ADD1, AGO4, AL122015.1, AP2M1, APAF1, ARFIP1, ARG1, ARHGAP24, ARHGAP26, ARHGEF40, ARNTL, ASCC2, ASPH, ATP11B, ATP13A3, ATP6V0E1, AVL9, B3GNT5, BAG6, BMX, BSG, C11orf54, C9orf72, CA1, CAB39, CASC4, CCPG1, CCR2, CD36, CD58, CD59, CDC27, CDIPT-AS1, CEP19, CES1, CFLAR, CMTM6, COQ10BP2, CXorf21, CYB5R4, DAP, DCAF6, DCP2, DDX3X, DEGS1, DM…
GreenYellow.Hubs vs Stamova.2019.JCBFM.ST.4A.ICH_TP1.vs.CTRL_TP0	0.000334023	PLXNC1, EGLN1, SOS2, DCP2, EGLN1P1, ACSL1, GCA, MSL1, PPP4R1, FGD4, CFLAR, CAB39
GreenYellow.Hubs vs Stamova.2019.JCBFM.ST2A.ICH.vs.CTRL	0.00109651	STX3, SOS2, DCP2, ACSL1, GCA
GreenYellow.Hubs vs Stamova.2019.JCBFM.ST7.10.ICH.Profiles	2.07425e-05	PLXNC1, EGLN1, STX3, SOS2, GLT1D1, LPGAT1, DCP2, EGLN1P1, ACSL1, AGO4, NRBF2, GCA, MSL1, PPP4R1, FGD4, CFLAR, RP11-293D9.2, CAB39
lightGreen vs Stamova.2019.JCBFM.ST.4A.ICH_TP1.vs.CTRL_TP0	0.997806	AC002511.2, AC138035.2, BNIP2, CSNK1D, EHD1, FGD3, HDAC4, IFNAR2, KDM2A, LILRA5, MEF2AP1, MSL3, PTPN12, SERPINB1, TLE3, TNFSF10, UBE2D1
lightGreen vs Stamova.2019.JCBFM.ST2A.ICH.vs.CTRL	0.859464	LILRA5, MSL3, PRR13, UBE2J1
lightGreen vs Stamova.2019.JCBFM.ST7.10.ICH.Profiles	0.130153	AC002511.2, AC138035.2, AF196972.4, APC, ARFGAP3, BNIP2, BRI3, CEACAM3, CNIH4, CNN2, CSNK1D, DENND3, EHD1, FAR2, FGD3, FYB, GMIP, HDAC4, IFNAR2, IRAK4, JAK3, KCNE3, KDM2A, KIAA0247, LILRA2, LILRA5, MARK2, MEF2AP1, METTL9, MILR1, MSL3, NSFL1C, PHF20L1, PPP2R5A, PSEN1, PTPN12, RNA5SP307, RNF13, RNU6-252P, RP11-211G3.3, RP11-529H2.2, RP11-701P16.5, RP11-804F13.2, RPS6KA1, RTFDC1, S100P, SERPINB1, SL…
LightGreen.Hubs vs Stamova.2019.JCBFM.ST.4A.ICH_TP1.vs.CTRL_TP0	NA	No Overlap
LightGreen.Hubs vs Stamova.2019.JCBFM.ST2A.ICH.vs.CTRL	NA	No Overlap
LightGreen.Hubs vs Stamova.2019.JCBFM.ST7.10.ICH.Profiles	0.749477	RPS6KA1, TET2
magenta vs Stamova.2019.JCBFM.ST.4A.ICH_TP1.vs.CTRL_TP0	0	AAAS, ABLIM1, AC004014.4, AC005154.7, AC007690.1, ACAD9, AES, AGFG2, ALG8, ANAPC1, ANAPC5, ANKRD36, ANKRD36B, ANKRD36C, ANKRD36P1, APOBEC3D, APOBEC3F, APOL3, ARL4C, ASCC3, ATF7IP2, ATP8B2, ATP9B, BBS9, BCL2, BIVM-ERCC5, BRWD1, BUB3, BZRAP1-AS1, C7orf55-LUC7L2, CAMK2D, CAMK4, CAND1, CBLB, CCDC88C, CCND2, CD247, CD2AP, CD3E, CD3G, CD47, CD5, CD6, CD96, CDC16, CDC23, CDKAL1, CENPC, CENPCP1, CHD3, CH…
magenta vs Stamova.2019.JCBFM.ST2A.ICH.vs.CTRL	0	ABLIM1, ANAPC1, ANKRD36, ANKRD36C, ANKRD36P1, APOL3, ATP8B2, BCL2, BUB3, CAMK4, CCND2, CD2AP, CD3E, CD96, CHD3, CHD6, CNOT6LP1, CNTRL, CTD-2049O17.1, DENND2D, DOCK10, DOCK9, EIF3B, ETS1, EVL, FAM102A, FNBP4, GALT, GBP4, GPR174, GRAP2, IARS, IL7R, ILF3, INPP4B, ITGA4, ITGB7, ITK, LAT, LBH, LCK, LMAN1, LRBA, MLLT3, MTR, NKTR, NOL9, NPAT, PEX19, PHF14, PLCG1, PRKCH, PRKCQ-AS1, PTPN4, RASA3, RASGRP1,…
magenta vs Stamova.2019.JCBFM.ST7.10.ICH.Profiles	0	AAAS, ABLIM1, AC004014.4, AC005154.7, AC007690.1, ACAD9, ACBD6, AES, AGFG2, ALG8, ANAPC1, ANAPC4, ANAPC5, ANKRD36, ANKRD36B, ANKRD36C, ANKRD36P1, API5, APOBEC3D, APOBEC3F, APOL3, ARL4C, ASCC3, ATF7IP2, ATIC, ATP8B2, ATP9B, BBS9, BCL2, BCOR, BIVM-ERCC5, BRWD1, BUB3, BZRAP1-AS1, C7orf55-LUC7L2, CAMK2D, CAMK4, CAND1, CARD11, CBLB, CCDC88C, CCND2, CD247, CD2AP, CD3E, CD3G, CD47, CD5, CD6, CD96, CDC16…
Magenta.Hubs vs Stamova.2019.JCBFM.ST.4A.ICH_TP1.vs.CTRL_TP0	0	CDKAL1, IARS, RASGRP1, SUMF2, RBBP7, PTCD3, CHD6, LCK, TTC3, NFX1, BBS9, SEPT1, SKAP1, DOCK10, CD96, NDUFV1, ESYT2, SLFN5, WDR75, GPR174, TRAJ36, ITK, KCNA3, BUB3, RFTN1, KRIT1, CENPCP1
Magenta.Hubs vs Stamova.2019.JCBFM.ST2A.ICH.vs.CTRL	1.45529e-11	IARS, RASGRP1, CHD6, LCK, TTC3, DOCK10, CD96, SLFN5, GPR174, TRAJ36, ITK, BUB3
Magenta.Hubs vs Stamova.2019.JCBFM.ST7.10.ICH.Profiles	2.21267e-13	CDKAL1, IARS, RASGRP1, SUMF2, RBBP7, PTCD3, CHD6, LCK, TTC3, NFX1, BBS9, SEPT1, SKAP1, SHPRH, DOCK10, CD96, NDUFV1, ESYT2, SLFN5, WDR75, GPR174, TRAJ36, ITK, KCNA3, BUB3, RFTN1, KRIT1, CENPCP1
midnightBlue vs Stamova.2019.JCBFM.ST.4A.ICH_TP1.vs.CTRL_TP0	5.82678e-11	ACAP2, ACSL3, ADAM9, AGFG1, AL139812.1, ALOX5, ANXA3, ATP11A, BAZ1A, BCL6, C19orf59, CA4, CASP5, CD55, CHSY1, CLEC4D, CLTC, CPEB4, CUX1, CXCL16, CYP1B1, ENTPD7, EXOC6, EXT1, F5, FAM160B1, FLOT1, FUT7, GADD45A, GAS7, GK, GNS, GPR160, GYG1, HIPK3, HK3, IL1R2, IL4R, IMPDH1, IMPDH1P4, KLHL2, MAP2K6, MAP3K2, MAPK14, MCTP2, MEF2A, MIR3614, MKNK1, NFKBIZ, NUMB, PCNX, PFKFB3, PLSCR1, PPP1R12A, PROK2, PXK…
midnightBlue vs Stamova.2019.JCBFM.ST2A.ICH.vs.CTRL	0	ADAM9, AGFG1, AL139812.1, ARPC5, ATP6V1C1, B3GNT2, BCL2A1, C19orf59, C20orf24, CD55, CLEC4D, CPEB4, CSGALNACT2, CYP1B1, EXOC6, EXT1, FAM160B1, FLOT2, FNDC3B, GAS7, GYG1, HIPK3, HK3, IFNGR2, IL1R2, IL4R, ITGAM, KLHL2, MAP2K6, MAPK14, MCTP1, MEF2A, MKNK1, NQO2, NUMB, PFKFB3, PLSCR1, POR, PXK, RBM47, RBMS1, RBPJ, RP3-341D10.1, SLA, SLC37A3, SRPK1, TBC1D8, TLR5, TLR8, TP53I11, TRIM25, UGCG, UPP1, WSB1
midnightBlue vs Stamova.2019.JCBFM.ST7.10.ICH.Profiles	0	AC073046.25, ACAP2, ACSL3, ADAM9, AGFG1, AL139812.1, ALOX5, ALPL, ANXA3, ARL11, ATP11A, ATP6V1C1, ATXN1, B4GALT5, BAZ1A, BCL2A1, BCL6, BST1, C16orf72, C19orf59, C20orf24, CA4, CAMKK2, CASP4, CASP5, CD177P1, CD55, CDC42EP3, CEBPB, CHSY1, CLEC4D, CLIP1, CLTC, CPEB4, CSGALNACT2, CTNNA1, CUX1, CXCL16, CYP1B1, DOK3, DPYD, DYSF, EIF4E3, EMILIN2, EMR2, ENTPD1, ENTPD7, ETS2, EXOC6, EXT1, F5, FAM160B1, FC…
MidnightBlue.Hubs vs Stamova.2019.JCBFM.ST.4A.ICH_TP1.vs.CTRL_TP0	0.0119485	F5, NUMB, CPEB4, ALOX5, FLOT1, VAV3
MidnightBlue.Hubs vs Stamova.2019.JCBFM.ST2A.ICH.vs.CTRL	0.000626444	FLOT2, NUMB, RBM47, CPEB4
MidnightBlue.Hubs vs Stamova.2019.JCBFM.ST7.10.ICH.Profiles	0.000122836	SULT1B1, F5, FLOT2, DYSF, NUMB, CPEB4, MTMR3, ALOX5, FLOT1, WDFY3, VAV3
per.gene.266.aPHE.VOL vs Stamova.2019.JCBFM.ST.4A.ICH_TP1.vs.CTRL_TP0	0.0051167	AL139812.1, ANXA3, ATP9B, BAZ1A, C19orf59, CA4, CDC27, CIRBP, CPEB4, EHD1, EXT1, FLOT1, GADD45A, GPR160, GYG1, HIPK3, IMPDH1, LILRA5, LTA4H, MAP2K6, MAPK14, MIR3614, MSL3, NUMB, PCNX, PDZD8, PPP1R12A, PROK2, PXK, RALB, RBMS1, SLC35A3, SLC38A2, SSBP3, TLR5, TRIM25, UBXN2B, VAV3, VPS41
per.gene.266.aPHE.VOL vs Stamova.2019.JCBFM.ST2A.ICH.vs.CTRL	1.28852e-11	AL139812.1, B3GNT2, C19orf59, CPEB4, CSGALNACT2, EXT1, FLOT2, GRAMD1A, GYG1, HIPK3, IFNGR2, ITGAM, LILRA5, MAP2K6, MAPK14, MCTP1, MSL3, NUMB, PXK, RBMS1, RP3-341D10.1, SLC38A2, SYCP2, TLR5, TLR8, TRIM25
per.gene.266.aPHE.VOL vs Stamova.2019.JCBFM.ST7.10.ICH.Profiles	3.03157e-12	MARCH1, MARCH5, AL139812.1, ANXA3, ARL11, ATP9B, BAZ1A, C16orf72, C19orf59, CA4, CAMKK2, CASC4, CDC27, CDC42EP3, CEP19, CIRBP, CPEB4, CSGALNACT2, DOK3, DYNLT1, EHD1, EMR2, ETS2, EXT1, FBXL3, FCGR2A, FLOT1, FLOT2, FOLR3, FOXN2, FUS, GADD45A, GNA13, GPR160, GYG1, GYG1P1, HIPK3, IFNGR2, IMPDH1, ITGAM, KIAA0825, LILRA5, LTA4H, MAP2K6, MAPK14, MCTP1, MIR3614, MMADHC, MSL3, NUMB, NUPL1, PCNX, PDZD8, PP…
per.gene.391.rPHE vs Stamova.2019.JCBFM.ST.4A.ICH_TP1.vs.CTRL_TP0	1	ARHGAP26, BRD1, CD200R1, NSG1, PELI1, PRKRA, RNU7-13P, SLC25A22, TMEM9B-AS1, TNFRSF10C, TRAPPC2, TSFM, UBE2Z
per.gene.391.rPHE vs Stamova.2019.JCBFM.ST2A.ICH.vs.CTRL	0.995924	STX3, UXS1
per.gene.391.rPHE vs Stamova.2019.JCBFM.ST7.10.ICH.Profiles	1	ALPL, ARHGAP26, BRD1, CD200R1, DENND3, FBXL19, FCGR2A, GSS, IFT52, KIAA0226L, MGAM, NSG1, PELI1, PRKRA, RNU7-13P, RP4-560B9.4, SLC25A22, SLC6A6, STX3, TECPR2, TMEM9B-AS1, TNFRSF10C, TRAPPC2, TSFM, TSPAN1, UBE2Z, UXS1
per.gene.440.ICH.VOL vs Stamova.2019.JCBFM.ST.4A.ICH_TP1.vs.CTRL_TP0	7.43218e-08	AGFG1, AL139812.1, ALOX5, ANXA3, ATP11B, ATP9B, AUH, B3GNT5, BAZ1A, BCL6, C19orf59, CA4, CAB39, CASP5, CDC27, CIRBP, CNEP1R1, CPEB4, EHD1, ENTPD7, EXOC6, EXT1, FAM160B1, FAR1, FAR1P1, FLOT1, FUT7, GADD45A, GPR160, GYG1, HIPK3, HK3, IMPDH1, IMPDH1P4, JAK2, KBTBD2, KLHL2, LILRA5, LINC01094, MAP2K6, MAPK14, MIR3614, MSL3, NFKBIZ, NUMB, PARN, PCNX, PDZD8, PFKFB3, POLG, PPP1R12A, PROK2, PRPSAP2, PXK, …
per.gene.440.ICH.VOL vs Stamova.2019.JCBFM.ST2A.ICH.vs.CTRL	0	AGFG1, AL139812.1, ARPC5, ATP11B, B3GNT2, C19orf59, C20orf24, CNEP1R1, CPEB4, CSGALNACT2, EXOC6, EXT1, FAM160B1, FAR1P1, FLOT2, GRAMD1A, GYG1, HIPK3, HK3, IFNGR2, ITGAM, JAK2, KLHL2, LILRA5, MAP2K6, MAPK14, MCTP1, MSL3, NQO2, NUMB, PFKFB3, PGM2, PXK, RBMS1, RP3-341D10.1, SLA, SLC38A2, SYCP2, TLR5, TLR8, TMCO3, TRIM25, UBE2J1, UPP1, ZDHHC20, ZDHHC20P4
per.gene.440.ICH.VOL vs Stamova.2019.JCBFM.ST7.10.ICH.Profiles	0	MARCH1, MARCH5, AGFG1, AL139812.1, ALOX5, ALPL, ANXA3, ARFGAP3, ARL11, ATP11B, ATP9B, ATXN1, AUH, B3GNT5, BAZ1A, BCL6, C16orf72, C19orf59, C1RL, C20orf24, CA4, CAB39, CAMKK2, CASC4, CASP4, CASP5, CCPG1, CDC27, CDC42EP3, CEBPB, CEP19, CIRBP, CNEP1R1, CPEB4, CSGALNACT2, DOK3, DYNLT1, DYSF, EHD1, EIF4E3, EMR2, ENTPD7, ETS2, EXOC6, EXT1, FAM160B1, FAR1, FAR1P1, FCGR2A, FLOT1, FLOT2, FOLR3, FOXN2, FUS…
purple vs Stamova.2019.JCBFM.ST.4A.ICH_TP1.vs.CTRL_TP0	0.999952	ANKRD44, ANKRD44-IT1, AP003068.9, AQP3, ASB6, BLCAP, BRD1, C19orf33, C6orf89, CDR2, CEP78, CERS5, DCAF11, DHX40P1, ELMOD3, ERAP2, EXOSC7, FBXW7, FGD2, FMR1, HDAC9, JAK1, MAST4, MED6, METTL16, NLRC5, NSG1, OPTN, POLG, RMND1, RP11-353N4.6, RRN3P1, SETD5, SLC25A22, SUPT3H, SYNE2, TBC1D9, TBL1XR1, TMEM9B-AS1, TP53BP1, TPD52, TRAJ12, TRAPPC2, TRAV17, TSFM, TTF2, UBE2Z, UROS, ZNF346, ZNF766
purple vs Stamova.2019.JCBFM.ST2A.ICH.vs.CTRL	0.962469	ANKRD44-IT1, AQP3, BLCAP, CDR2, CEP78, DCAF11, GMFBP1, LTBP4, SCARNA22, SPIDR
purple vs Stamova.2019.JCBFM.ST7.10.ICH.Profiles	0.999806	AC004987.10, AC004987.9, AC114755.3, AK5, AKAP10, ANKRD44, ANKRD44-IT1, AP003068.9, AQP3, ASB6, BLCAP, BRAF, BRD1, C19orf33, C6orf89, CC2D1B, CCDC12, CDK5RAP2, CDR2, CEP78, CERS5, CLEC12A, CPNE8, DCAF11, DHRS3, DHX40P1, DIABLO, DMC1, ELMOD3, ERAP2, EXOSC7, FBXL19, FBXW7, FGD2, FMR1, GMFBP1, GSDMB, GSS, GTPBP10, HDAC9, IFT52, JAK1, LAMB2, MARCH1, MAST4, MED6, MEMO1, METTL16, MIR4439, MYSM1, NDUFB3…
Purple.Hubs vs Stamova.2019.JCBFM.ST.4A.ICH_TP1.vs.CTRL_TP0	0.921724	SLC25A22, NSG1
Purple.Hubs vs Stamova.2019.JCBFM.ST2A.ICH.vs.CTRL	NA	No Overlap
Purple.Hubs vs Stamova.2019.JCBFM.ST7.10.ICH.Profiles	0.972968	TSPAN1, SLC25A22, NSG1
Supplementary Table 4V. Hypergeometric Probability Testing on 10 Lists for Enrichment in Durocher JofNeuroinflammation
Analysis	p-value	Overlapping Genes
blue vs Durocher.J.of.Neuroinflammation	0.0294506	ABCF2, AC004453.8, AC064850.4, AC087499.4, AC107983.4, ACP1, ADAT1, AIDA, APEH, ASF1A, BBX, BMI1, BTF3P8, C2orf42, CCT6P1, CD2, CD28, CDC14A, CEP192, CIRH1A, CMPK1, COG2, COPZ1, CSDE1, CSNK2A1, CTB-47B8.1, DCK, DMTF1, EEF2, FBXO25, G3BP2, GPS1, HDAC1P2, HERC2P9, HMGB1, HNRNPA1P10, HSP90AB1, HSP90AB3P, HSPA8P1, HSPA8P9, HSPA9P1, HYOU1, ISOC1, ITGB1P1, KARS, KDM1A, KIF2A, KIFAP3, KLHL20, KLRB1, KRT…
cyan vs Durocher.J.of.Neuroinflammation	1	IDI1, RP1-177A13.1, RSU1
greenYellow vs Durocher.J.of.Neuroinflammation	0	AC005336.4, AC007283.5, AC073316.2, ACOX1, ACSL1, ACSL4, ACTR3P3, ADAM17, AGO4, AL122015.1, AP2M1, APAF1, APOBEC3B-AS1, AQP9, ARHGAP26, ARHGEF40, ASPH, ATP11B, B3GNT5, BMX, CAB39, CCPG1, CD58, CD59, CD82, CDIPT-AS1, CFLAR, CHIC2, CHMP2B, CLIC1P1, CMTM6, CPD, CYB5R4, DCP2, DNAJC3, DPY19L3, ECT2, EGLN1, EGLN1P1, ERLIN1, FAM105A, FAM117A, FAM126B, FAM157B, FAM65B, FAM8A1, FAR1, FAR1P1, FBXL5, FGD4, …
lightGreen vs Durocher.J.of.Neuroinflammation	7.11645e-05	AC002511.2, AC138035.2, BNIP2, BX649597.1, CEACAM1, DMXL2, GMIP, HDAC4, HLX, IRAK4, JAK3, JUNB, LILRA5, LINC00265-3P, MEF2AP1, MSL3, MSL3P1, PTPN12, RAB43P1, RNA5SP307, RNF13, RNU6-1005P, RP11-259P15.4, RP11-274B21.4, RP11-365F18.3, RP11-550F7.1, RP11-804F13.2, SERPINB1, SIGLEC20P, SIGLEC9, SORT1, SQRDL, SSFA2, TNFSF10, TNFSF13B, UBE2D1, UBE2J1
magenta vs Durocher.J.of.Neuroinflammation	0	AAAS, AARS, ABLIM1, AES, ANAPC1, ANKRD36, ANKRD36B, ANKRD36C, ANKRD36P1, APOL3, ARL4C, ASCC3, ATF7IP2, ATM, ATP8B2, ATP9B, ATR, BBS9, BMS1P3, BNIP3, BNIP3P1, BUB3, BZRAP1-AS1, C7orf55-LUC7L2, CAMK4, CASD1, CBLB, CCND2, CD27, CD2AP, CD3E, CD3G, CD47, CD96, CDC16, CDKAL1, CHMP7, CLCC1, CLEC2D, CNOT6L, CNOT6LP1, CNST, COG1, CREBL2, CTC-523E23.11, CTD-2049O17.1, DCAF17, DDHD1, DDX10P2, DDX47, DENND2D…
midnightBlue vs Durocher.J.of.Neuroinflammation	0	AC004941.5, AC005077.7, AC069368.3, ACAP2, ACSL3, ADAM8, ADAM9, AGFG1, AKIRIN2, AL139812.1, AL445665.2, ALOX5, ALPL, ANO10, ANXA3, APBB1IP, APMAP, ARAP1, ARL11, ATP11A, ATP6V1C1, B3GNT2, B4GALT5, BASP1, BAZ1A, BCL2A1, BCL6, BST1, C16orf72, C19orf59, C20orf24, CA4, CAMKK2, CASP4, CASP5, CD177P1, CD55, CD97, CDC42EP3, CEBPB, CHSY1, CKAP4, CLEC4D, CLIP1, CPEB4, CR1, CR1L, CSGALNACT2, CTB-167B5.2, CU…
per.gene.266.aPHE.VOL vs Durocher.J.of.Neuroinflammation	0	MARCH5, AC005077.7, AC069368.3, AKIRIN2, AL139812.1, ANXA3, APBB1IP, ARL11, ATP9B, B3GNT2, BASP1, BAZ1A, C16orf72, C19orf59, CA4, CAMKK2, CDC42EP3, CHMP2B, CPEB4, CSGALNACT2, CTB-167B5.2, DENND5A, DOK3, EMR2, ETS2, EXT1, FCGR2A, FLOT2, GADD45A, GPR160, GRAMD1A, GYG1, GYG1P1, HIPK3, IFNGR2, IMPDH1, ITPRIP, LILRA5, LIMK2, MAP2K6, MAPK14, MCTP1, MIR3614, MSL3, NAIP, NRBF2P2, NRBF2P3, NRBF2P4, NUMB, …
per.gene.391.rPHE vs Durocher.J.of.Neuroinflammation	0.138186	ALPL, AQP9, ARHGAP26, DGAT2, FAM53C, FAM8A1, FAM8A4P, FCGR2A, FFAR2, FPR2, GPR50, LIMK2, LINC00999, LITAF, MERTK, MGAM, PELI1, RANBP20P, RNU7-13P, RNU7-143P, RNU7-18P, RP11-9M16.2, RP1-232L22__B.1, SLC6A6P1, SORL1, STX3, TECPR2, TNFRSF10C, XPO6
per.gene.440.ICH.VOL vs Durocher.J.of.Neuroinflammation	0	MARCH5, AC005077.7, AC069368.3, AGFG1, AKIRIN2, AL139812.1, ALOX5, ALPL, ANXA3, APBB1IP, ARL11, ATP11B, ATP9B, AUH, B3GNT2, B3GNT5, BASP1, BAZ1A, BCL6, C16orf72, C19orf59, C20orf24, CA4, CAB39, CAMKK2, CASP4, CASP5, CCPG1, CDC42EP3, CEBPB, CNEP1R1, CPEB4, CSGALNACT2, CTB-167B5.2, CYSTM1, DENND5A, DHRS13, DOK3, DYSF, ECE1, EIF4E3, EMR2, ETS2, EXOC6, EXT1, FAM49B, FAR1, FAR1P1, FCAR, FCGR2A, FLOT2,…
purple vs Durocher.J.of.Neuroinflammation	1	AC067945.4, ASB6, DHRS3, MERTK, OPTN, SETP8, TRAJ12, TRAJ50
Supplementary Table 4W. Hypergeometric Probability Testing on Hubs in ICH Volume Significant Modules for Enrichment in Cell Types
Analysis	p-value	Overlapping Genes
ICH.Hubs vs B.Cell	NA	No Overlap
ICH.Hubs vs Chtanova.Table1	0.0188404	RASGRP1, RAD50, LCK, ITK, KCNA3, FBXO21
ICH.Hubs vs Chtanova.Table2	0.0128488	SOS2, RASGRP1, LCK, SKAP1, ITK
ICH.Hubs vs EB	0.657144	SLC4A1, SLC25A39
ICH.Hubs vs Granulocyte	0	NCF4, CSF3R, TALDO1, SULT1B1, FLOT2, DYSF, RNF24, MANSC1, BASP1, NUMB, ROPN1L, TFE3, MTMR3, UBE2R2, FLOT1, WDFY3, CR1, PLXNC1, AQP9, EGLN1, STX3, SOS2, GLT1D1, LPGAT1, USP32, RASSF2, MEGF9, FRAT2, ACSL1, NRBF2, GCA, LITAF, PPP4R1, ADIPOR1, CFLAR, HAL, NCF2
ICH.Hubs vs MK	0.578748	NEK6, STXBP5
ICH.Hubs vs Monocyte	NA	No Overlap
ICH.Hubs vs NK.Cell	NA	No Overlap
Supplementary Table 4X. Hypergeometric Probability Testing on Hubs in aPHE Volume Significant Modules for Enrichment in Cell Types
Analysis	p-value	Overlapping Genes
aPHE.Hubs vs B.Cell	NA	No Overlap
aPHE.Hubs vs Chtanova.Table1	NA	No Overlap
aPHE.Hubs vs Chtanova.Table2	0.629861	SOS2
aPHE.Hubs vs EB	0.474396	SLC4A1, SLC25A39
aPHE.Hubs vs Granulocyte	0	NCF4, CSF3R, TALDO1, SULT1B1, FLOT2, DYSF, RNF24, MANSC1, BASP1, NUMB, ROPN1L, TFE3, MTMR3, UBE2R2, FLOT1, WDFY3, CR1, PLXNC1, AQP9, EGLN1, STX3, SOS2, GLT1D1, LPGAT1, USP32, RASSF2, MEGF9, FRAT2, ACSL1, NRBF2, GCA, LITAF, PPP4R1, ADIPOR1, CFLAR, HAL, NCF2
aPHE.Hubs vs MK	0.401839	NEK6, STXBP5
aPHE.Hubs vs Monocyte	NA	No Overlap
aPHE.Hubs vs NK.Cell	NA	No Overlap
Supplementary Table 4Y. Hypergeometric Probability Testing on Hubs in rPHE Significant Modules for Enrichment in Cell Types
Analysis	p-value	Overlapping Genes
rPHE.Hubs vs B.Cell	NA	No Overlap
rPHE.Hubs vs Chtanova.Table1	0.110531	RASGRP1, RAD50, LCK, ITK, KCNA3, FBXO21
rPHE.Hubs vs Chtanova.Table2	0.0665614	SOS2, RASGRP1, LCK, SKAP1, ITK
rPHE.Hubs vs EB	0.866543	SLC4A1, SLC25A39
rPHE.Hubs vs Granulocyte	0.00067874	PLXNC1, AQP9, EGLN1, STX3, SOS2, GLT1D1, LPGAT1, USP32, RASSF2, MEGF9, FRAT2, ACSL1, NRBF2, GCA, LITAF, PPP4R1, ADIPOR1, CFLAR, HAL, NCF2
rPHE.Hubs vs MK	0.95306	STXBP5
rPHE.Hubs vs Monocyte	NA	No Overlap
rPHE.Hubs vs NK.Cell	NA	No Overlap

## Sheet: ST5. Module Assignment
Supplementary Table 5. Gene Assignments for 7 Significant Modules
Gene	Module
AAGAB	blue
ABCB7	blue
ABCD3	blue
ABCE1	blue
ABCF2	blue
ABHD10	blue
ABI3	blue
ABRACL	blue
AC000089.3	blue
AC000110.1	blue
AC002075.4	blue
AC004074.3	blue
AC004386.4	blue
AC004453.8	blue
AC004967.7	blue
AC005000.1	blue
AC005007.3	blue
AC005017.2	blue
AC005534.6	blue
AC006026.9	blue
AC006042.8	blue
AC007041.2	blue
AC007228.8	blue
AC007229.3	blue
AC007237.2	blue
AC007318.5	blue
AC007383.6	blue
AC007389.2	blue
AC007566.10	blue
AC007969.5	blue
AC008155.1	blue
AC008443.1	blue
AC008753.3	blue
AC009245.3	blue
AC009263.2	blue
AC009274.6	blue
AC009362.2	blue
AC009413.2	blue
AC009517.2	blue
AC009948.7	blue
AC010240.3	blue
AC010677.5	blue
AC010878.3	blue
AC012354.8	blue
AC013442.1	blue
AC013449.1	blue
AC013470.6	blue
AC013733.5	blue
AC016292.3	blue
AC016691.2	blue
AC016712.2	blue
AC016716.1	blue
AC016739.2	blue
AC017080.1	blue
AC018463.5	blue
AC018738.2	blue
AC020983.5	blue
AC021016.7	blue
AC022431.1	blue
AC024082.4	blue
AC024560.3	blue
AC025750.5	blue
AC064850.4	blue
AC066692.3	blue
AC073063.10	blue
AC073958.2	blue
AC079250.1	blue
AC079753.5	blue
AC079834.1	blue
AC083855.5	blue
AC087499.4	blue
AC092610.12	blue
AC092642.1	blue
AC093106.4	blue
AC093106.5	blue
AC093107.7	blue
AC093698.2	blue
AC098828.3	blue
AC104651.2	blue
AC105399.2	blue
AC107983.4	blue
AC109638.1	blue
AC115617.2	blue
AC144530.1	blue
ACAA2	blue
ACADM	blue
ACAT1	blue
ACBD3	blue
ACP1	blue
ACSL5	blue
ACTL6A	blue
ADAT1	blue
ADD3	blue
ADH5	blue
ADH5P4	blue
ADPGK	blue
ADSL	blue
AE000658.27	blue
AF277315.19	blue
AGA	blue
AGGF1	blue
AGO3	blue
AGPAT6	blue
AGPS	blue
AHSA1	blue
AIDA	blue
AIMP1	blue
AIMP2	blue
AIP	blue
AK2	blue
AK2P2	blue
AL021546.6	blue
AL132768.1	blue
AL390877.1	blue
AL590762.6	blue
ALDH3A2	blue
ALYREF	blue
ANAPC13	blue
ANAPC16	blue
ANKIB1	blue
ANKRD12	blue
ANKRD13C	blue
ANKRD27	blue
ANXA6	blue
ANXA7	blue
AP000275.65	blue
AP000304.12	blue
AP000361.2	blue
AP000580.1	blue
AP1S2	blue
AP3M1	blue
AP3M2	blue
AP5M1	blue
APEH	blue
APEX1	blue
API5P1	blue
APOA1BP	blue
APPBP2	blue
APRT	blue
AQR	blue
ARF6	blue
ARGLU1	blue
ARHGAP12	blue
ARHGEF6	blue
ARID5B	blue
ARIH1	blue
ARL1	blue
ARL5A	blue
ARL6IP4	blue
ARMC1	blue
ARMCX6	blue
ASF1A	blue
ASUN	blue
ATAD1	blue
ATE1	blue
ATF1	blue
ATF2	blue
ATF4	blue
ATG4C	blue
ATP10D	blue
ATP2A2	blue
ATP2C1	blue
ATP5A1	blue
ATP5A1P10	blue
ATP5A1P2	blue
ATP5A1P3	blue
ATP5C1	blue
ATP5C1P1	blue
ATP5E	blue
ATP5F1	blue
ATP5F1P3	blue
ATP5F1P6	blue
ATP5F1P7	blue
ATP5G1	blue
ATP5G1P4	blue
ATP5G1P6	blue
ATP5G2	blue
ATP5G2P1	blue
ATP5G2P4	blue
ATP5H	blue
ATP5J	blue
ATP5J2	blue
ATP5JP1	blue
ATP5L2	blue
ATP5LP2	blue
ATP5LP3	blue
ATP5O	blue
ATP6V1F	blue
ATP6V1G1	blue
ATPIF1	blue
ATRAID	blue
ATXN10	blue
BANF1	blue
BANF1P3	blue
BBS2	blue
BBX	blue
BCAS2	blue
BCCIP	blue
BCKDHA	blue
BCLAF1	blue
BFAR	blue
BHLHE40	blue
BIRC3	blue
BLOC1S5-TXNDC5	blue
BLZF1	blue
BMI1	blue
BOLA2B	blue
BRCC3	blue
BRD7P2	blue
BRD7P4	blue
BRIX1	blue
BRK1	blue
BTBD1	blue
BTF3	blue
BTF3L4P3	blue
BTF3P11	blue
BTF3P12	blue
BTF3P2	blue
BTF3P4	blue
BTF3P8	blue
BZW1P1	blue
BZW1P2	blue
C10orf76	blue
C11orf31	blue
C11orf58	blue
C14orf166	blue
C16orf62	blue
C16orf80	blue
C17orf49	blue
C19orf10	blue
C19orf43	blue
C19orf53	blue
C1QBP	blue
C1orf123	blue
C1orf27	blue
C1orf43	blue
C21orf59	blue
C21orf91	blue
C2CD5	blue
C2orf42	blue
C3orf38	blue
C5orf15	blue
C5orf24	blue
C5orf51	blue
C8orf59	blue
C8orf76	blue
CALHM2	blue
CALM1	blue
CALM2P4	blue
CALR	blue
CANX	blue
CAPN2	blue
CASP8AP2	blue
CBFB	blue
CBX3	blue
CCAR1	blue
CCBL2	blue
CCDC101	blue
CCDC109B	blue
CCDC132	blue
CCDC53	blue
CCDC7	blue
CCDC75P1	blue
CCDC82	blue
CCDC91	blue
CCNC	blue
CCND2P1	blue
CCNG1	blue
CCNT2	blue
CCR4	blue
CCT2	blue
CCT3	blue
CCT4	blue
CCT5	blue
CCT6A	blue
CCT6P1	blue
CCT6P2	blue
CCT6P3	blue
CCT7	blue
CCT7P1	blue
CCT8	blue
CCT8P1	blue
CCZ1B	blue
CD2	blue
CD200R1	blue
CD28	blue
CD3D	blue
CD4	blue
CD48	blue
CD52	blue
CD84	blue
CD86	blue
CDC14A	blue
CDC26	blue
CDC37	blue
CDC40	blue
CDK8	blue
CDKN2AIP	blue
CEBPZ	blue
CEP192	blue
CEP57	blue
CEPT1	blue
CERK	blue
CFDP1	blue
CHCHD2	blue
CHCHD2P2	blue
CHCHD2P6	blue
CHCHD2P8	blue
CHCHD2P9	blue
CHCHD3	blue
CHD9	blue
CHM	blue
CHMP4A	blue
CHURC1	blue
CIAO1	blue
CIRH1A	blue
CLC	blue
CLDND1	blue
CLINT1	blue
CLIP4	blue
CLNS1A	blue
CLNS1AP1	blue
CLTA	blue
CMAHP	blue
CMPK1	blue
CNDP2	blue
CNOT11	blue
CNOT2	blue
CNOT7	blue
CNOT7P1	blue
COA5	blue
COG2	blue
COG5	blue
COG6	blue
COMMD3	blue
COMMD6	blue
COPS2	blue
COPS4	blue
COPS6	blue
COPS8	blue
COPS8P2	blue
COPZ1	blue
COX17P1	blue
COX20	blue
COX20P2	blue
COX4I1	blue
COX5A	blue
COX5B	blue
COX5BP1	blue
COX6A1P2	blue
COX7A2	blue
COX7A2L	blue
COX7A2P2	blue
COX7C	blue
CPSF3	blue
CRBN	blue
CSDE1	blue
CSE1L	blue
CSNK1G3	blue
CSNK2A1	blue
CTA-276O3.4	blue
CTA-351J1.1	blue
CTA-415G2.2	blue
CTA-440B3.1	blue
CTA-963H5.5	blue
CTB-2L9.1	blue
CTB-33G10.1	blue
CTB-47B8.1	blue
CTB-47B8.5	blue
CTB-63M22.1	blue
CTB-79E8.3	blue
CTB-95D12.1	blue
CTC-260E6.2	blue
CTC-278L1.1	blue
CTC-308K20.3	blue
CTC-308K20.4	blue
CTC-329H14.1	blue
CTC-340A15.1	blue
CTC-429P9.4	blue
CTC-458A3.1	blue
CTC-484M2.1	blue
CTC-487M23.8	blue
CTC-512J14.5	blue
CTC-513N18.7	blue
CTC-575D19.1	blue
CTC1	blue
CTD-2013N17.1	blue
CTD-2033A16.2	blue
CTD-2086L14.1	blue
CTD-2090I13.2	blue
CTD-2090I13.3	blue
CTD-2102P23.1	blue
CTD-2108O9.4	blue
CTD-2161E19.1	blue
CTD-2184D3.1	blue
CTD-2186M15.1	blue
CTD-2192J16.15	blue
CTD-2201E18.1	blue
CTD-2218G20.1	blue
CTD-2228K2.2	blue
CTD-2272G21.2	blue
CTD-2287O16.1	blue
CTD-2325A15.3	blue
CTD-2501B8.5	blue
CTD-2515C13.1	blue
CTD-2538A21.1	blue
CTD-2542C24.3	blue
CTD-2547L16.3	blue
CTD-3035D6.1	blue
CTD-3107M8.1	blue
CTDSPL2	blue
CTR9	blue
CUEDC2	blue
CUL2	blue
CWC22	blue
CWC27	blue
CX3CR1	blue
D86994.1	blue
D86998.1	blue
D87015.1	blue
D87024.1	blue
DARS	blue
DBF4	blue
DBIP1	blue
DCAF13	blue
DCAKD	blue
DCK	blue
DCLRE1C	blue
DCTN3	blue
DCUN1D5	blue
DDOST	blue
DDT	blue
DDX1	blue
DDX21	blue
DDX23	blue
DDX39B	blue
DDX41	blue
DDX42	blue
DDX52	blue
DEK	blue
DENND1B	blue
DENND6A	blue
DENR	blue
DHDDS	blue
DHX15	blue
DHX29	blue
DHX9	blue
DHX9P1	blue
DIS3	blue
DMTF1	blue
DNAJA2	blue
DNAJC1	blue
DNAJC15	blue
DNAJC19	blue
DNAJC2	blue
DNAJC21	blue
DNAJC7	blue
DNAJC8	blue
DNASE2	blue
DNM1L	blue
DNTTIP2	blue
DOK2	blue
DPAGT1	blue
DPP7	blue
DPP9	blue
DRAM2	blue
DSCR3	blue
DSTN	blue
DSTNP1	blue
DUSP11	blue
DUSP7	blue
DUT	blue
DUTP5	blue
DYM	blue
DYNC1I2	blue
DYNC1I2P1	blue
DYNLL1	blue
EAPP	blue
EBAG9	blue
EBAG9P1	blue
ECHDC1	blue
EDF1	blue
EEA1	blue
EEF1A1P10	blue
EEF1A1P15	blue
EEF1A1P16	blue
EEF1A1P17	blue
EEF1A1P22	blue
EEF1A1P24	blue
EEF1A1P25	blue
EEF1A1P29	blue
EEF1A1P30	blue
EEF1A1P41	blue
EEF1A1P5	blue
EEF1A1P6	blue
EEF1A1P9	blue
EEF1B2	blue
EEF1B2P3	blue
EEF1D	blue
EEF1DP1	blue
EEF1DP2	blue
EEF1G	blue
EEF1GP5	blue
EEF2	blue
EFR3A	blue
EID1	blue
EIF1AX	blue
EIF1AXP1	blue
EIF2A	blue
EIF2B2	blue
EIF2S1	blue
EIF2S2	blue
EIF2S2P2	blue
EIF2S2P4	blue
EIF2S3	blue
EIF3A	blue
EIF3C	blue
EIF3D	blue
EIF3E	blue
EIF3EP1	blue
EIF3FP3	blue
EIF3G	blue
EIF3H	blue
EIF3I	blue
EIF3IP1	blue
EIF3J	blue
EIF3K	blue
EIF3KP1	blue
EIF3KP3	blue
EIF3L	blue
EIF3LP1	blue
EIF3LP2	blue
EIF3M	blue
EIF4A1	blue
EIF4A1P1	blue
EIF4A1P10	blue
EIF4A1P2	blue
EIF4A2	blue
EIF4A2P3	blue
EIF4A2P4	blue
EIF4A3	blue
EIF4BP3	blue
EIF4BP6	blue
EIF4BP7	blue
EIF4BP9	blue
EIF4E2	blue
EIF5	blue
EIF5AP3	blue
EIF5AP4	blue
ELK3	blue
ELP4	blue
EMC2	blue
EMC4	blue
ENY2	blue
EPC1	blue
ERCC3	blue
ERGIC3	blue
ERH	blue
ERHP1	blue
ERLEC1	blue
ERP29P1	blue
ESCO1	blue
ESD	blue
ESF1	blue
ETFA	blue
ETHE1	blue
EXOC5	blue
EXOC5P1	blue
EXOSC1	blue
EXOSC8	blue
EXOSC9	blue
EYA3	blue
EZR	blue
FAF2	blue
FAM126A	blue
FAM175B	blue
FAM188A	blue
FAM204BP	blue
FAM208A	blue
FAM211A-AS1	blue
FAM50A	blue
FAM60BP	blue
FAM60CP	blue
FAM96AP2	blue
FAM96B	blue
FAU	blue
FAUP1	blue
FAUP2	blue
FBL	blue
FBXO18	blue
FBXO25	blue
FBXO8	blue
FCF1P3	blue
FDPSP5	blue
FDPSP7	blue
FH	blue
FIBP	blue
FKBP11	blue
FKBP2	blue
FKBP3	blue
FNTA	blue
FNTAL1	blue
FNTAP2	blue
FRG1	blue
FRG1B	blue
FTSJ1	blue
FTSJ3	blue
FUCA1	blue
FXR1	blue
FYTTD1	blue
G3BP2	blue
GARS	blue
GBP3	blue
GCH1	blue
GCOM2	blue
GCSAM	blue
GFM2	blue
GGNBP2	blue
GHc-210E9.2	blue
GIMAP1	blue
GIMAP2	blue
GIMAP4	blue
GIMAP6	blue
GIMAP7	blue
GLO1	blue
GLTSCR2	blue
GLUD1	blue
GLUD2	blue
GMPS	blue
GNB2L1	blue
GNL2	blue
GNPTG	blue
GOLGA5	blue
GOPC	blue
GORASP2	blue
GPBP1	blue
GPI	blue
GPN1	blue
GPR137B	blue
GPR171	blue
GPR18	blue
GPR183	blue
GPS1	blue
GPX4	blue
GRSF1	blue
GS1-184P14.2	blue
GS1-257G1.1	blue
GSTK1	blue
GTF2B	blue
GTF2F2	blue
GTF2F2P1	blue
GTF2H1	blue
GTF3A	blue
GTF3C3	blue
GTPBP4	blue
GUSB	blue
GZMA	blue
GZMK	blue
H2AFV	blue
HAT1	blue
HAX1	blue
HBS1L	blue
HDAC1P2	blue
HEATR6	blue
HERC2P9	blue
HIGD1AP14	blue
HIGD2A	blue
HINT1	blue
HINT1P1	blue
HIST1H1C	blue
HIST1H1E	blue
HIST1H2AG	blue
HIST1H2AM	blue
HIST1H2BF	blue
HIST1H2BG	blue
HIST1H2BH	blue
HIST1H3I	blue
HIST1H4B	blue
HIST1H4C	blue
HIST1H4E	blue
HLA-DPA1	blue
HLA-DPB1	blue
HLA-DPB2	blue
HLA-DRA	blue
HLA-DRB1	blue
HLA-DRB6	blue
HMGB1	blue
HMGB1P13	blue
HMGB1P20	blue
HMGB1P37	blue
HMGB1P5	blue
HMGN3	blue
HMGN3P1	blue
HMGN4	blue
HNRNPA1P10	blue
HNRNPA1P12	blue
HNRNPA1P30	blue
HNRNPA1P33	blue
HNRNPA1P35	blue
HNRNPA1P4	blue
HNRNPA1P58	blue
HNRNPA1P8	blue
HNRNPF	blue
HNRNPM	blue
HNRNPUP1	blue
HSP90AA1	blue
HSP90AA4P	blue
HSP90AA6P	blue
HSP90AB1	blue
HSP90AB3P	blue
HSP90B1	blue
HSP90B2P	blue
HSP90B3P	blue
HSPA13	blue
HSPA14	blue
HSPA4	blue
HSPA8	blue
HSPA8P1	blue
HSPA8P11	blue
HSPA8P16	blue
HSPA8P20	blue
HSPA8P4	blue
HSPA8P5	blue
HSPA8P7	blue
HSPA8P8	blue
HSPA8P9	blue
HSPA9	blue
HSPA9P1	blue
HSPB11	blue
HSPD1	blue
HSPD1P1	blue
HSPD1P2	blue
HSPH1	blue
HTATSF1	blue
HUS1	blue
HYOU1	blue
IAH1	blue
IBTK	blue
ICT1	blue
ID2	blue
IDH2	blue
IDH3A	blue
IGBP1	blue
IGHA1	blue
IGHA2	blue
IGHG2	blue
IGHG3	blue
IGJ	blue
IGJP1	blue
IGKC	blue
IGKJ2	blue
IGKV4-1	blue
IGLC4	blue
IGLL3P	blue
IGLV1-41	blue
IGLV10-54	blue
IGLV3-1	blue
IK	blue
IKBKB	blue
IL10RA	blue
IL27RA	blue
ILF2	blue
ILF2P1	blue
IMMT	blue
IMP3	blue
IMP4	blue
INTS10	blue
INTS4L2	blue
INTS7	blue
IPO7	blue
IPO7P2	blue
IPO8P1	blue
IRF8	blue
ISOC1	blue
ITGB1	blue
ITGB1BP1	blue
ITGB1P1	blue
ITM2A	blue
JAGN1	blue
JOSD1	blue
KARS	blue
KB-1205A7.1	blue
KB-1517D11.2	blue
KDM1A	blue
KIAA0141	blue
KIAA0196	blue
KIAA0368	blue
KIAA0907	blue
KIAA1429	blue
KIF2A	blue
KIFAP3	blue
KLHDC2	blue
KLHL20	blue
KLRB1	blue
KLRK1	blue
KPNA3	blue
KRT10	blue
KRTCAP2	blue
KTN1	blue
LA16c-306E5.1	blue
LARP7	blue
LCLAT1	blue
LCMT1	blue
LDHB	blue
LDHBP2	blue
LEO1	blue
LEPROTL1	blue
LINC00674	blue
LL0XNC01-131B10.2	blue
LMBR1	blue
LPAR6	blue
LPXN	blue
LRCH3	blue
LRIF1	blue
LRRC37A16P	blue
LRRC47	blue
LRRC8D	blue
LSM1	blue
LTB	blue
LTV1	blue
LUC7L3	blue
LYAR	blue
LZIC	blue
M6PR	blue
MAGED2	blue
MAGOH	blue
MAGOH2	blue
MAGT1	blue
MAN1A2	blue
MAN2A1	blue
MAP3K7	blue
MAPK9	blue
MAT2A	blue
MAT2B	blue
MATR3	blue
MBNL1	blue
MBNL2	blue
MBTPS1	blue
MDFIC	blue
MDH1	blue
MDH2	blue
MEAF6	blue
MEAF6P1	blue
MED1	blue
MED11	blue
MED17	blue
MED21	blue
MED27	blue
MED29	blue
MED30	blue
METAP2	blue
METTL14	blue
METTL23	blue
METTL5	blue
MICU2	blue
MINOS1	blue
MINOS1P3	blue
MIOS	blue
MIR4426	blue
MIR4466	blue
MIR4680	blue
MIR4737	blue
MIR650	blue
MITD1	blue
MKRN2	blue
MLEC	blue
MORF4L2	blue
MPC1	blue
MPHOSPH10	blue
MPV17	blue
MRFAP1L1	blue
MRP63	blue
MRPL1	blue
MRPL18	blue
MRPL19	blue
MRPL20	blue
MRPL21	blue
MRPL3	blue
MRPL3P1	blue
MRPL42	blue
MRPL47	blue
MRPL51	blue
MRPL53	blue
MRPL9P1	blue
MRPS10	blue
MRPS11P1	blue
MRPS14	blue
MRPS15	blue
MRPS18A	blue
MRPS21	blue
MRPS31	blue
MRPS35	blue
MRPS5P3	blue
MSH2	blue
MST4	blue
MTA2	blue
MTCH2	blue
MTDH	blue
MTF2	blue
MTIF2	blue
MTIF3	blue
MTO1	blue
MTRR	blue
MYCLP2	blue
MYNN	blue
MYO1G	blue
N4BP2L2	blue
NACA	blue
NACA2	blue
NACA3P	blue
NACAP1	blue
NACAP5	blue
NAE1	blue
NAP1L1	blue
NAP1L1P3	blue
NAP1L4P3	blue
NAPSB	blue
NARS	blue
NASP	blue
NCBP1	blue
NDUFA1	blue
NDUFA12	blue
NDUFA4	blue
NDUFAB1	blue
NDUFAF7	blue
NDUFB10	blue
NDUFB11	blue
NDUFB1P1	blue
NDUFB5	blue
NDUFB8	blue
NDUFB8P2	blue
NDUFB9	blue
NDUFC2	blue
NDUFS2	blue
NDUFS3	blue
NDUFS5	blue
NDUFS6	blue
NDUFS8	blue
NDUFV2P1	blue
NECAP2	blue
NEDD8	blue
NEDD8-MDP1	blue
NEK4	blue
NEK9	blue
NELFCD	blue
NEMF	blue
NGRN	blue
NIFK	blue
NKG7	blue
NMD3	blue
NME1-NME2	blue
NME2P1	blue
NMT1	blue
NOA1	blue
NOL7	blue
NONO	blue
NOP58	blue
NPM1	blue
NPM1P12	blue
NPM1P21	blue
NPM1P6	blue
NPM1P8	blue
NRAS	blue
NSA2	blue
NSRP1P1	blue
NSUN2	blue
NTAN1	blue
NTAN1P2	blue
NUBP1	blue
NUCB2	blue
NUDT21	blue
NUDT3	blue
NUP107	blue
NUP133	blue
NUP54	blue
NUP62	blue
NUPL2	blue
NUS1P1	blue
NUTF2	blue
OLA1	blue
ORC3	blue
ORMDL2	blue
OSBPL3	blue
OSTC	blue
OTUB1	blue
PA2G4	blue
PABPN1	blue
PAFAH2	blue
PAICSP4	blue
PAIP1	blue
PAK1IP1	blue
PARK7	blue
PARL	blue
PBRM1	blue
PCID2	blue
PCNA	blue
PCNP	blue
PCNPP1	blue
PCNPP5	blue
PDCD6	blue
PDE6D	blue
PDE8A	blue
PDHB	blue
PDIA3	blue
PDIA6	blue
PDP1	blue
PDXDC1	blue
PDZD11	blue
PEA15	blue
PEPD	blue
PEX16	blue
PFDN1	blue
PFDN2	blue
PFDN5	blue
PFKL	blue
PHAX	blue
PHB2	blue
PHBP10	blue
PHBP11	blue
PHBP3	blue
PHBP7	blue
PHBP8	blue
PHF6	blue
PI4K2B	blue
PIAS2	blue
PIGK	blue
PIK3C2A	blue
PITPNB	blue
PLAA	blue
PLEKHM2	blue
PLRG1	blue
PMPCB	blue
PNN	blue
PNP	blue
POC5	blue
POLR2B	blue
POLR2J3	blue
POLR2K	blue
POLR3C	blue
POLR3GL	blue
POT1	blue
PPCS	blue
PPIA	blue
PPIAL4C	blue
PPIAL4F	blue
PPIAP2	blue
PPIAP21	blue
PPIAP30	blue
PPIB	blue
PPIG	blue
PPIL4	blue
PPM1G	blue
PPP1CC	blue
PPP1R2P6	blue
PPP1R35	blue
PPP1R7	blue
PPP2R5C	blue
PPP3CB	blue
PPP3CC	blue
PPP6R3	blue
PQBP1	blue
PRDM2	blue
PRDM4	blue
PRDX1	blue
PREB	blue
PRKACB	blue
PRKAG1	blue
PRKRIRP7	blue
PRKY	blue
PRNP	blue
PROSC	blue
PROSER1	blue
PRPF18	blue
PRPF38A	blue
PRPF38B	blue
PRPF39	blue
PRPF40A	blue
PRPS2	blue
PSMA1	blue
PSMA2	blue
PSMA3	blue
PSMA4	blue
PSMA5	blue
PSMA6P1	blue
PSMA7	blue
PSMB1	blue
PSMB10	blue
PSMB2	blue
PSMB6	blue
PSMB7	blue
PSMC2	blue
PSMC4	blue
PSMD1	blue
PSMD10	blue
PSMD11	blue
PSMD12	blue
PSMD2	blue
PSMD5	blue
PSMD7	blue
PSMD8	blue
PSME2	blue
PSMG2	blue
PTDSS1	blue
PTGER2	blue
PTGER4	blue
PTGES3	blue
PTGES3P1	blue
PTGES3P2	blue
PTGES3P3	blue
PTMA	blue
PTMAP2	blue
PTMAP5	blue
PTMAP8	blue
PTP4A2	blue
PTP4A2P1	blue
PTP4A2P2	blue
PTPLAD1	blue
PTPLB	blue
PTPN2	blue
PTPN22	blue
PTPRA	blue
PYHIN1	blue
QARS	blue
RAB4A	blue
RAB7L1	blue
RABGGTB	blue
RAD17	blue
RAN	blue
RANBP2	blue
RANP1	blue
RANP4	blue
RANP6	blue
RARRES3	blue
RARS	blue
RASA1	blue
RBBP4	blue
RBBP4P1	blue
RBBP4P2	blue
RBBP4P3	blue
RBM12	blue
RBM3	blue
RBM34	blue
RBM48	blue
RBMX2	blue
RBMX2P2	blue
RBX1	blue
RCC2	blue
RECQL	blue
REST	blue
RFX5	blue
RHEB	blue
RHEBP2	blue
RHOC	blue
RIC8A	blue
RIOK1	blue
RIPK2	blue
RNF138P1	blue
RNF181	blue
RNF220	blue
RNF6	blue
RNF7	blue
RNGTT	blue
RNPC3	blue
RP1-102E24.9	blue
RP1-140K8.2	blue
RP1-146I3.1	blue
RP1-152L7.8	blue
RP1-159M24.1	blue
RP1-15D7.1	blue
RP1-172N19.3	blue
RP1-191J18.65	blue
RP1-199J3.5	blue
RP1-228P16.1	blue
RP1-241P17.4	blue
RP1-249H1.3	blue
RP1-267D11.1	blue
RP1-273G13.1	blue
RP1-273G13.2	blue
RP1-278E11.3	blue
RP1-281H8.3	blue
RP1-292B18.1	blue
RP1-308E4.1	blue
RP1-40G4P.1	blue
RP1-84O15.1	blue
RP1-89D4.1	blue
RP1-95L4.4	blue
RP1-96H9.5	blue
RP1-97D16.1	blue
RP11-100N21.1	blue
RP11-1018J11.1	blue
RP11-1029M24.4	blue
RP11-102M11.1	blue
RP11-1033A18.1	blue
RP11-1035H13.3	blue
RP11-1036F1.1	blue
RP11-1072N2.2	blue
RP11-109G23.1	blue
RP11-111E2.1	blue
RP11-1149O23.1	blue
RP11-114H7.1	blue
RP11-118D22.3	blue
RP11-126D17.1	blue
RP11-128A6.3	blue
RP11-129B9.1	blue
RP11-12A2.1	blue
RP11-12M9.3	blue
RP11-133N21.7	blue
RP11-134G8.6	blue
RP11-134K1.2	blue
RP11-134K13.2	blue
RP11-138H14.1	blue
RP11-142L4.3	blue
RP11-144L1.8	blue
RP11-144N1.1	blue
RP11-146N23.1	blue
RP11-150L8.4	blue
RP11-155G14.1	blue
RP11-156G14.6	blue
RP11-159C21.4	blue
RP11-165H4.2	blue
RP11-165N19.2	blue
RP11-168J18.6	blue
RP11-169K16.8	blue
RP11-172C16.4	blue
RP11-172F4.2	blue
RP11-17A4.1	blue
RP11-183G22.1	blue
RP11-18H21.1	blue
RP11-190C22.1	blue
RP11-190P13.1	blue
RP11-196I18.3	blue
RP11-1O7.1	blue
RP11-205M3.1	blue
RP11-209A2.1	blue
RP11-20O24.4	blue
RP11-212P7.1	blue
RP11-213G2.5	blue
RP11-214N16.2	blue
RP11-214O14.1	blue
RP11-215A21.2	blue
RP11-215P8.1	blue
RP11-216N21.2	blue
RP11-220D10.1	blue
RP11-229M1.2	blue
RP11-232D9.1	blue
RP11-234A1.1	blue
RP11-234N17.1	blue
RP11-23J9.6	blue
RP11-242D8.1	blue
RP11-24M17.3	blue
RP11-252I14.1	blue
RP11-253E3.1	blue
RP11-255J3.3	blue
RP11-259P15.1	blue
RP11-262D11.2	blue
RP11-267J23.4	blue
RP11-271C24.3	blue
RP11-277I20.3	blue
RP11-278C7.1	blue
RP11-280O24.1	blue
RP11-286N22.8	blue
RP11-288C17.1	blue
RP11-288E14.2	blue
RP11-289K10.1	blue
RP11-28P17.3	blue
RP11-291L19.1	blue
RP11-294L13.1	blue
RP11-296O14.1	blue
RP11-296P7.4	blue
RP11-297B17.2	blue
RP11-298C3.2	blue
RP11-299L17.1	blue
RP11-299L17.4	blue
RP11-2J18.1	blue
RP11-301G21.1	blue
RP11-302B13.1	blue
RP11-302I18.1	blue
RP11-302M6.4	blue
RP11-305B6.1	blue
RP11-307I14.2	blue
RP11-307I2.1	blue
RP11-308D16.1	blue
RP11-311P8.2	blue
RP11-313E4.1	blue
RP11-313M3.1	blue
RP11-318C24.1	blue
RP11-31K23.1	blue
RP11-321A17.3	blue
RP11-321N4.5	blue
RP11-325E14.5	blue
RP11-328C8.2	blue
RP11-330M2.4	blue
RP11-335G20.7	blue
RP11-33E24.3	blue
RP11-340I6.4	blue
RP11-340I6.6	blue
RP11-343B22.2	blue
RP11-343B5.1	blue
RP11-343C2.9	blue
RP11-346C16.4	blue
RP11-34P1.4	blue
RP11-350G24.2	blue
RP11-350G8.7	blue
RP11-353H3.1	blue
RP11-355K23B.1	blue
RP11-355O1.7	blue
RP11-359M6.2	blue
RP11-364L4.1	blue
RP11-365F18.1	blue
RP11-365H23.1	blue
RP11-365O16.1	blue
RP11-366I21.1	blue
RP11-367E12.4	blue
RP11-367G18.2	blue
RP11-36C20.1	blue
RP11-372E1.1	blue
RP11-380G5.3	blue
RP11-382J24.2	blue
RP11-384B12.2	blue
RP11-384B12.3	blue
RP11-386I14.3	blue
RP11-388B24.4	blue
RP11-390K5.1	blue
RP11-392P7.1	blue
RP11-395C3.1	blue
RP11-3D23.1	blue
RP11-3J10.4	blue
RP11-3J10.7	blue
RP11-3L10.3	blue
RP11-3P17.3	blue
RP11-408P14.1	blue
RP11-40C6.2	blue
RP11-412B14.2	blue
RP11-413E6.1	blue
RP11-416L21.1	blue
RP11-421N8.1	blue
RP11-425I13.1	blue
RP11-426L16.7	blue
RP11-428L21.2	blue
RP11-430C1.2	blue
RP11-432F4.2	blue
RP11-436H11.1	blue
RP11-440K22.1	blue
RP11-446E9.1	blue
RP11-448N11.2	blue
RP11-449H3.1	blue
RP11-449J3.3	blue
RP11-452G18.2	blue
RP11-452K12.3	blue
RP11-458F8.3	blue
RP11-459A10.1	blue
RP11-45H22.1	blue
RP11-466F5.9	blue
RP11-466P24.4	blue
RP11-467I20.3	blue
RP11-471B18.1	blue
RP11-475C16.1	blue
RP11-480N24.3	blue
RP11-481K9.4	blue
RP11-4M23.7	blue
RP11-503E24.2	blue
RP11-510I21.1	blue
RP11-510I6.1	blue
RP11-510I6.2	blue
RP11-51L5.2	blue
RP11-51L5.3	blue
RP11-533F5.2	blue
RP11-543B16.1	blue
RP11-546B8.5	blue
RP11-54C4.1	blue
RP11-553P9.1	blue
RP11-570P14.1	blue
RP11-571F15.2	blue
RP11-571F15.3	blue
RP11-572C15.3	blue
RP11-575C20.1	blue
RP11-587D21.1	blue
RP11-588L15.1	blue
RP11-59O2.1	blue
RP11-5N11.1	blue
RP11-603K19.1	blue
RP11-606P2.1	blue
RP11-613C6.4	blue
RP11-624D20.1	blue
RP11-627K11.1	blue
RP11-629B11.4	blue
RP11-632C17__A.1	blue
RP11-63E16.1	blue
RP11-63K6.4	blue
RP11-641C17.3	blue
RP11-641D5.1	blue
RP11-663P9.2	blue
RP11-672A2.7	blue
RP11-67P15.1	blue
RP11-685B14.1	blue
RP11-686D22.6	blue
RP11-69L16.3	blue
RP11-69L16.5	blue
RP11-700P18.1	blue
RP11-700P18.2	blue
RP11-706O15.8	blue
RP11-709P2.1	blue
RP11-715J22.1	blue
RP11-72B4.2	blue
RP11-737O24.3	blue
RP11-759L5.2	blue
RP11-761N21.2	blue
RP11-777J24.1	blue
RP11-778D9.4	blue
RP11-77G22.2	blue
RP11-791G16.4	blue
RP11-795H16.2	blue
RP11-796G6.1	blue
RP11-82H13.2	blue
RP11-832N8.1	blue
RP11-841C19.4	blue
RP11-84A1.1	blue
RP11-85G20.1	blue
RP11-864N7.2	blue
RP11-87H9.2	blue
RP11-889L3.1	blue
RP11-89K10.2	blue
RP11-8H2.1	blue
RP11-90H3.1	blue
RP11-91K8.2	blue
RP11-941H19.1	blue
RP11-941H19.2	blue
RP11-953B20.2	blue
RP11-98L4.1	blue
RP13-258O15.1	blue
RP13-444K19.1	blue
RP13-638C3.6	blue
RP13-926M18.1	blue
RP3-329A5.1	blue
RP3-337H4.6	blue
RP3-375P9.2	blue
RP3-406A7.3	blue
RP3-406A7.5	blue
RP3-406P24.1	blue
RP3-417G15.1	blue
RP3-469D22.1	blue
RP3-481A17.1	blue
RP3-486I3.4	blue
RP3-507I15.1	blue
RP3-510O8.3	blue
RP4-576H24.5	blue
RP4-592A1.2	blue
RP4-641G12.4	blue
RP4-765C7.2	blue
RP4-778K6.1	blue
RP4-814D15.2	blue
RP5-1052M9.1	blue
RP5-1059H15.1	blue
RP5-1174J21.1	blue
RP5-1174J21.2	blue
RP5-827C21.2	blue
RP5-988G15.1	blue
RP6-105D16.1	blue
RP6-145B8.3	blue
RP6-159A1.2	blue
RP6-218J18.2	blue
RPA1	blue
RPA3-AS1	blue
RPF1	blue
RPL10	blue
RPL10A	blue
RPL10AP2	blue
RPL10L	blue
RPL10P3	blue
RPL11	blue
RPL12	blue
RPL12L3	blue
RPL12P1	blue
RPL12P2	blue
RPL13	blue
RPL13A	blue
RPL13AP	blue
RPL13AP2	blue
RPL13AP20	blue
RPL13AP25	blue
RPL13AP6	blue
RPL13AP7	blue
RPL13P12	blue
RPL13P2	blue
RPL14	blue
RPL14P1	blue
RPL15	blue
RPL15P3	blue
RPL17	blue
RPL17P25	blue
RPL17P26	blue
RPL17P33	blue
RPL18	blue
RPL18A	blue
RPL18AP14	blue
RPL18AP15	blue
RPL18AP16	blue
RPL18AP3	blue
RPL18AP7	blue
RPL18AP8	blue
RPL18P13	blue
RPL19	blue
RPL19P12	blue
RPL19P13	blue
RPL19P20	blue
RPL19P21	blue
RPL21P75	blue
RPL22P19	blue
RPL22P22	blue
RPL23	blue
RPL23AP51	blue
RPL23P2	blue
RPL23P8	blue
RPL24	blue
RPL24P4	blue
RPL24P7	blue
RPL24P8	blue
RPL26P37	blue
RPL27	blue
RPL27AP	blue
RPL28	blue
RPL29	blue
RPL3	blue
RPL30	blue
RPL30P14	blue
RPL30P2	blue
RPL30P4	blue
RPL31P63	blue
RPL32P29	blue
RPL32P3	blue
RPL34	blue
RPL34P18	blue
RPL35	blue
RPL35A	blue
RPL35P2	blue
RPL35P5	blue
RPL36	blue
RPL36A-HNRNPH2	blue
RPL36AL	blue
RPL36AP21	blue
RPL36AP26	blue
RPL36AP33	blue
RPL36AP40	blue
RPL36AP45	blue
RPL37	blue
RPL37A	blue
RPL37AP1	blue
RPL37P15	blue
RPL37P23	blue
RPL38	blue
RPL38P3	blue
RPL38P4	blue
RPL39	blue
RPL39P3	blue
RPL3P11	blue
RPL3P12	blue
RPL3P4	blue
RPL3P7	blue
RPL3P9	blue
RPL4	blue
RPL41	blue
RPL4P3	blue
RPL4P4	blue
RPL4P5	blue
RPL5	blue
RPL5P1	blue
RPL5P11	blue
RPL5P12	blue
RPL5P17	blue
RPL5P18	blue
RPL5P22	blue
RPL5P23	blue
RPL5P24	blue
RPL5P28	blue
RPL5P34	blue
RPL5P35	blue
RPL5P9	blue
RPL6	blue
RPL6P29	blue
RPL6P30	blue
RPL7	blue
RPL7A	blue
RPL7AP30	blue
RPL7AP34	blue
RPL7P1	blue
RPL7P28	blue
RPL7P56	blue
RPL7P58	blue
RPL8	blue
RPL9	blue
RPL9P7	blue
RPLP0	blue
RPLP0P6	blue
RPLP0P7	blue
RPLP1	blue
RPLP1P11	blue
RPLP2	blue
RPN2	blue
RPS10-NUDT3	blue
RPS10P16	blue
RPS10P3	blue
RPS11	blue
RPS11P5	blue
RPS11P7	blue
RPS12	blue
RPS12P23	blue
RPS13	blue
RPS14	blue
RPS14P3	blue
RPS15	blue
RPS15AP1	blue
RPS15AP10	blue
RPS15AP24	blue
RPS15AP25	blue
RPS15AP38	blue
RPS15AP40	blue
RPS15P5	blue
RPS16	blue
RPS17L	blue
RPS17P2	blue
RPS17P5	blue
RPS18	blue
RPS18P9	blue
RPS19	blue
RPS19P1	blue
RPS2	blue
RPS20P21	blue
RPS21	blue
RPS21P4	blue
RPS23	blue
RPS23P1	blue
RPS23P8	blue
RPS24	blue
RPS24P8	blue
RPS25	blue
RPS26P11	blue
RPS26P6	blue
RPS27	blue
RPS27A	blue
RPS27P14	blue
RPS27P15	blue
RPS27P25	blue
RPS28	blue
RPS29	blue
RPS2P24	blue
RPS2P35	blue
RPS2P46	blue
RPS2P55	blue
RPS2P7	blue
RPS3	blue
RPS3A	blue
RPS3AP26	blue
RPS3AP47	blue
RPS4X	blue
RPS4XP10	blue
RPS4XP14	blue
RPS4XP16	blue
RPS4XP2	blue
RPS4XP21	blue
RPS4XP5	blue
RPS4XP8	blue
RPS4Y1	blue
RPS4Y2	blue
RPS5	blue
RPS6	blue
RPS6KB1	blue
RPS6KC1	blue
RPS7	blue
RPS7P1	blue
RPS7P14	blue
RPS7P8	blue
RPS8	blue
RPS9P1	blue
RPSA	blue
RPSAP15	blue
RRAS	blue
RREB1	blue
RSF1	blue
RSL1D1	blue
RSL24D1	blue
RSRC2	blue
RTCA	blue
RTCB	blue
RUVBL2	blue
RWDD4P2	blue
SAE1	blue
SAMD9	blue
SAMM50	blue
SARS	blue
SART3	blue
SAT2	blue
SBDS	blue
SBDSP1	blue
SC22CB-1E7.1	blue
SCAPER	blue
SCARNA12	blue
SCARNA2	blue
SCARNA21	blue
SCARNA7	blue
SCFD1	blue
SCO1	blue
SCP2	blue
SCT	blue
SDHC	blue
SDHCP3	blue
SDHDP2	blue
SEC11A	blue
SEC23IP	blue
SEC61A1	blue
SEC61B	blue
SEC63	blue
SENP1	blue
SEP15	blue
SEPHS1P4	blue
SEPT2	blue
SEPT7P8	blue
SERBP1P1	blue
SERBP1P5	blue
SERP1	blue
SETD3	blue
SETP4	blue
SF3A3P1	blue
SKA2P1	blue
SKP1	blue
SKP2	blue
SLAMF6P1	blue
SLAMF7	blue
SLC10A7	blue
SLC25A12	blue
SLC25A3	blue
SLC25A3P2	blue
SLC25A46	blue
SLC25A5	blue
SLC25A5P5	blue
SLC25A6P2	blue
SLC30A5	blue
SLC30A6	blue
SLC30A7	blue
SLC30A9	blue
SLC35B1	blue
SLC35B2	blue
SLC39A10	blue
SLC39A6	blue
SLC3A2	blue
SLC9A6	blue
SLC9A9	blue
SLMO2	blue
SMAD5	blue
SMARCA5	blue
SMARCAD1	blue
SMARCE1	blue
SMARCE1P2	blue
SMARCE1P4	blue
SMARCE1P5	blue
SMARCE1P6	blue
SMC3	blue
SMC4	blue
SMEK2	blue
SMIM12	blue
SMIM15	blue
SMS	blue
SMU1	blue
SMURF2	blue
SMURF2P1	blue
SNAPC3	blue
SND1	blue
SNHG6	blue
SNORD42A	blue
SNORD4B	blue
SNORD55	blue
SNORD58	blue
SNORD73A	blue
SNRNP27	blue
SNRPA	blue
SNRPB2	blue
SNRPD2	blue
SNRPD3	blue
SNRPFP1	blue
SNRPG	blue
SNURFL	blue
SNW1	blue
SNX14	blue
SNX17	blue
SNX19	blue
SNX2	blue
SNX4	blue
SNX5	blue
SNX5P1	blue
SOD1	blue
SOS1	blue
SPCS1	blue
SRFBP1	blue
SRI	blue
SRP14	blue
SRP54	blue
SRP68	blue
SRP72	blue
SRP72P2	blue
SRP9	blue
SRSF1	blue
SRSF10P1	blue
SRSF11	blue
SRSF2	blue
SRSF3	blue
SRSF6	blue
SS18	blue
SS18L2	blue
SSB	blue
SSBP1	blue
SSR2	blue
SSR3	blue
SSR4	blue
STARD7	blue
STIP1	blue
STOML2	blue
STRAP	blue
STT3A	blue
STT3B	blue
STX18	blue
STX2	blue
STX4	blue
STX8	blue
SUB1	blue
SUB1P1	blue
SUB1P4	blue
SUGT1P	blue
SUGT1P2	blue
SUMO1	blue
SUMO1P3	blue
SUMO2P20	blue
SUMO2P3	blue
SUMO2P4	blue
SUPT7L	blue
SURF4	blue
SYNE3	blue
SYNJ2BP-COX16	blue
SYS1	blue
TAF2	blue
TAF7	blue
TAF9	blue
TAPBPL	blue
TARS	blue
TBCAP1	blue
TBCB	blue
TBCK	blue
TBRG1	blue
TCEA1P2	blue
TCF12	blue
TCP1	blue
TCP1P1	blue
TDPX2	blue
TECRP1	blue
TERF2	blue
TERF2IP	blue
THOC2	blue
THOC7	blue
TIA1	blue
TIAL1	blue
TIAM1	blue
TIMM13	blue
TIMM23	blue
TIPRL	blue
TLK1	blue
TM7SF3	blue
TM9SF3	blue
TMA7	blue
TMCO1	blue
TMED10	blue
TMED10P1	blue
TMED2	blue
TMED4	blue
TMED7	blue
TMEM106B	blue
TMEM123	blue
TMEM134	blue
TMEM14B	blue
TMEM14C	blue
TMEM14D	blue
TMEM173	blue
TMEM18	blue
TMEM208	blue
TMEM230	blue
TMEM243	blue
TMEM245	blue
TMEM254	blue
TMEM256	blue
TMEM50B	blue
TMEM66	blue
TMEM69	blue
TMEM87A	blue
TMEM9B	blue
TMPO	blue
TMSB10	blue
TMSB10P1	blue
TMX1	blue
TMX2	blue
TMX3	blue
TNFAIP8	blue
TNFSF8	blue
TOB1	blue
TOMM22	blue
TOMM5	blue
TOMM6	blue
TOMM7	blue
TPMT	blue
TPMTP1	blue
TPP2	blue
TPT1	blue
TPT1P12	blue
TPT1P2	blue
TPT1P4	blue
TPT1P6	blue
TPT1P9	blue
TRADD	blue
TRAF3	blue
TRAF3IP3	blue
TRAF6	blue
TRAJ57	blue
TRAM1	blue
TRAPPC2P1	blue
TRAPPC2P4	blue
TRAT1	blue
TRAV12-3	blue
TRAV13-1	blue
TRBJ2-1	blue
TRBJ2-2P	blue
TRBJ2-6	blue
TRBV20-1	blue
TRBV20OR9-2	blue
TRBV6-7	blue
TRBV7-6	blue
TRDC	blue
TRMT112	blue
TRMT6	blue
TRNT1	blue
TROVE2	blue
TRPM7	blue
TSN	blue
TTC1	blue
TTC13	blue
TTI1	blue
TUBB	blue
TUBBP1	blue
TUBGCP2	blue
TVP23B	blue
TVP23CP2	blue
TWF1P1	blue
TXN2	blue
TXNDC11	blue
TXNDC5	blue
TXNDC9	blue
TXNL1	blue
U2SURP	blue
UBA2	blue
UBASH3A	blue
UBE2A	blue
UBE2E1	blue
UBE2Q2	blue
UBE2Q2P9	blue
UBE3A	blue
UBE3AP2	blue
UBL5	blue
UBL5P2	blue
UBQLN1	blue
UBXN1	blue
UCHL3	blue
UCHL5	blue
UCK1	blue
UFC1	blue
UFL1	blue
UFM1	blue
UHMK1	blue
UHRF2	blue
UNC50	blue
UPF3B	blue
UQCR10	blue
UQCRBP1	blue
UQCRC2	blue
UQCRC2P1	blue
UQCRQ	blue
USE1	blue
USMG5	blue
USMG5P1	blue
USO1	blue
USP1	blue
USP14	blue
USP16	blue
USP39	blue
UTP11L	blue
UTP14A	blue
UTP6	blue
UXS1	blue
UXT	blue
VAC14	blue
VAMP1	blue
VAMP4	blue
VDAC1	blue
VDAC1P1	blue
[truncated: 3,808 more rows]

## Sheet: ST6. WGCNA Module Significance
Supplementary Table 6A. Module Significance With Respect to ICH Volume
Module	Corr ICH	p-value ICH
Blue	-0.267054	0.284041
Cyan	0.484181	0.0417399
GreenYellow	0.553206	0.0172458
LightGreen	0.724147	0.00067834
Magenta	-0.468912	0.0496482
MidnightBlue	0.766069	0.000209839
Purple	-0.435076	0.0711569
Supplementary Table 6B. Module Significance With Respect to aPHE
Module	Corr aPHE	p-value aPHE
Blue	-0.223479	0.372703
Cyan	0.48279	0.0424176
GreenYellow	0.51734	0.0278953
LightGreen	0.68821	0.00159161
Magenta	-0.431933	0.0734566
MidnightBlue	0.722303	0.000710863
Purple	-0.406845	0.0938223
Supplementary Table 6C. Module Significance With Respect to rPHE
Module	Corr rPHE	p-value rPHE
Blue	0.591672	0.00969493
Cyan	0.0477314	0.850818
GreenYellow	-0.503655	0.0330926
LightGreen	-0.366955	0.134154
Magenta	0.48379	0.0419297
MidnightBlue	-0.396722	0.103098
Purple	0.860103	4.71e-06
Supplementary Table 6D. Module Significance With Respect to Age
Module	Corr Age	p-value Age
Blue	-0.160815	0.52382
Cyan	0.157557	0.532373
GreenYellow	0.281212	0.258295
LightGreen	0.174163	0.489455
Magenta	-0.338021	0.170085
MidnightBlue	0.145079	0.565709
Purple	-0.158998	0.528582
Supplementary Table 6E. Module Significance With Respect to Batch
Module	Corr Batch	p-value Batch
Blue	-0.0684827	0.787156
Cyan	0.175701	0.485568
GreenYellow	0.279719	0.260939
LightGreen	0.351268	0.152907
Magenta	-0.100418	0.691768
MidnightBlue	0.345826	0.159813
Purple	-0.302204	0.222902
Supplementary Table 6F. Module Significance With Respect to Time From Onset to Draw
Module	Corr TimeOD	p-value TimeOD
Blue	0.393794	0.105899
Cyan	0.227146	0.364701
GreenYellow	-0.141136	0.576427
LightGreen	-0.0993038	0.695032
Magenta	0.261523	0.29451
MidnightBlue	-0.241119	0.335114
Purple	0.0891897	0.724886
Supplementary Table 6G. Module Significance With Respect to Time From Draw to Scan
Module	Corr TimeDS	p-value TimeDS
Blue	0.0384112	0.879723
Cyan	0.109445	0.66552
GreenYellow	0.0673961	0.790462
LightGreen	-0.0605779	0.811278
Magenta	-0.0635989	0.802039
MidnightBlue	-0.10324	0.683527
Purple	-0.0547839	0.829063
Supplementary Table 6H. Module Significance With Respect to Time From Onset to Scan
Module	Corr TimeOS	p-value TimeOS
Blue	0.394473	0.105244
Cyan	0.148502	0.556475
GreenYellow	-0.214869	0.391869
LightGreen	-0.0533951	0.833338
Magenta	0.342656	0.163932
MidnightBlue	-0.169352	0.501713
Purple	0.146825	0.56099
Supplementary Table 6I. Module Significance With Respect to Sex
Module	Mean Female	Mean Male	SD Female	SD Male	p-value Sex
Blue	-0.0582051	0.0223866	0.150398	0.271733	0.438943
Cyan	0.068784	-0.0264554	0.235261	0.249308	0.471813
GreenYellow	0.119718	-0.0460453	0.287264	0.218078	0.288248
LightGreen	0.088123	-0.0338935	0.264571	0.235628	0.398394
Magenta	-0.0634884	0.0244186	0.252657	0.244396	0.52578
MidnightBlue	0.108843	-0.0418627	0.276385	0.225911	0.317366
Purple	-0.0894243	0.0343939	0.105928	0.273824	0.185659
Supplementary Table 6J. Module Significance With Respect to Diabetes
Module	Mean NoDbts	Mean YesDbts	SD NoDbts	SD YesDbts	Pva lDbts
Blue	0.0134328	-0.107463	0.252992	0.118079	0.349477
Cyan	0.0148857	-0.119085	0.242419	0.294251	0.63449
GreenYellow	-0.00235	0.0188	0.255913	0.129754	0.866221
LightGreen	0.010056	-0.0804484	0.245595	0.284048	0.731337
Magenta	0.00962955	-0.0770364	0.256469	0.0023266	0.196623
MidnightBlue	0.00814425	-0.065154	0.254083	0.148588	0.615397
Purple	0.00164345	-0.0131476	0.2548	0.160524	0.921382
Supplementary Table 6K. Module Significance With Respect to Hypercholesterolemia
Module	Mean NoHc	Mean YesHc	SD NoHc	SD YesHc	p-value Hc
Blue	0.0268238	-0.0697419	0.275822	0.115536	0.311407
Cyan	-0.0157556	0.0409646	0.238786	0.275752	0.698404
GreenYellow	-0.0497585	0.129372	0.255806	0.157233	0.0979269
LightGreen	-0.0243417	0.0632883	0.257716	0.20932	0.475835
Magenta	0.028549	-0.0742273	0.272979	0.130046	0.298881
MidnightBlue	-0.0138888	0.036111	0.265026	0.192423	0.667889
Purple	0.0330307	-0.0858797	0.275671	0.0961848	0.194107
Supplementary Table 6L. Module Significance With Respect to Hypertension
Module	Mean NoHt	Mean YesHt	SD NoHt	SD YesHt	p-value Ht
Blue	0.0199374	-0.00766822	0.239987	0.252797	0.835115
Cyan	0.0243931	-0.00938197	0.210833	0.2611	0.782725
GreenYellow	-0.0375198	0.0144307	0.260753	0.244657	0.711786
LightGreen	0.0136212	-0.00523894	0.268009	0.243482	0.894975
Magenta	0.0351044	-0.0135017	0.29323	0.232295	0.750613
MidnightBlue	0.00858732	-0.00330282	0.271174	0.242444	0.9342
Purple	-0.0354183	0.0136224	0.0874789	0.282947	0.583824
Supplementary Table 6M. Module Significance With Respect to Location
Module	Mean Cortical	Mean Deep	SD Cortical	SD Deep	p-value Location
Blue	0.019778	-0.012586	0.18944	0.279319	0.773487
Cyan	0.123857	-0.0788183	0.184291	0.249099	0.065921
GreenYellow	0.077769	-0.0494894	0.168779	0.275646	0.242126
LightGreen	0.0876606	-0.055784	0.180516	0.267668	0.193651
Magenta	-0.0331378	0.0210877	0.176104	0.28308	0.623203
MidnightBlue	0.0486717	-0.0309729	0.189263	0.275307	0.477951
Purple	-0.0761214	0.0484409	0.0660844	0.301235	0.211835
Supplementary Table 6N. Module Significance With Respect to White Blood Cell Count
Module	Corr draw WBC	p-value draw WBC
Blue	-0.534977	0.0221584
Cyan	0.0612593	0.809192
GreenYellow	0.454964	0.0578178
LightGreen	0.422896	0.0803753
Magenta	-0.629829	0.00509041
MidnightBlue	0.618207	0.00624698
Purple	-0.265099	0.287717
Supplementary Table 6O. Module Significance With Respect to Neutrophil Absolute Count
Module	Corr draw NEU abs	p-value draw NEU abs
Blue	-0.525808	0.0250122
Cyan	0.14789	0.558121
GreenYellow	0.508762	0.0310725
LightGreen	0.501141	0.0341237
Magenta	-0.653787	0.00325151
MidnightBlue	0.670224	0.00233771
Purple	-0.31184	0.207762
Supplementary Table 6P. Module Significance With Respect to Neutrophil %
Module	Corr draw NEU	p-value draw NEU
Blue	-0.464341	0.0522231
Cyan	0.359998	0.142261
GreenYellow	0.653828	0.00324891
LightGreen	0.643605	0.00395163
Magenta	-0.690367	0.00151721
MidnightBlue	0.716025	0.000831563
Purple	-0.514156	0.0290434
Supplementary Table 6Q. Module Significance With Respect to Monocyte Absolute Count
Module	Corr draw MON abs	p-value draw MON abs
Blue	-0.393746	0.105946
Cyan	-0.0664565	0.793322
GreenYellow	0.295827	0.233303
LightGreen	0.120492	0.633898
Magenta	-0.484935	0.0413758
MidnightBlue	0.311579	0.208162
Purple	-0.157996	0.531216
Supplementary Table 6R. Module Significance With Respect to Monocyte %
Module	Corr draw MON	p-value draw MON
Blue	0.0790629	0.75516
Cyan	0.0526992	0.835482
GreenYellow	0.0540192	0.831416
LightGreen	-0.129496	0.608562
Magenta	-0.0268988	0.915624
MidnightBlue	-0.140783	0.577393
Purple	0.01374	0.956847
Supplementary Table 6S. Module Significance With Respect to Lymphocyte Absolute Count
Module	Corr draw LYMPH abs	p-value draw LYMPH abs
Blue	0.149398	0.55407
Cyan	-0.473647	0.047084
GreenYellow	-0.456776	0.0567033
LightGreen	-0.511591	0.0299951
Magenta	0.393629	0.106059
MidnightBlue	-0.465805	0.0513874
Purple	0.309016	0.212127
Supplementary Table 6T. Module Significance With Respect to Lymphocyte %
Module	Corr draw LYMPH	p-value draw LYMPH
Blue	0.406498	0.0941295
Cyan	-0.39318	0.106494
GreenYellow	-0.639294	0.00428297
LightGreen	-0.607785	0.00745729
Magenta	0.664428	0.00263198
MidnightBlue	-0.673057	0.00220405
Purple	0.46267	0.0531888
Supplementary Table 6U. Module Significance With Respect to Neutrohpil / Lymphocyte Absolute Count Ratio
Module	Corr draw NEUoverLYMPH abs	p-value draw NEUoverLYMPH abs
Blue	-0.435219	0.0710536
Cyan	0.35371	0.149875
GreenYellow	0.588812	0.0101432
LightGreen	0.624454	0.00560144
Magenta	-0.630558	0.00502418
MidnightBlue	0.709212	0.000981421
Purple	-0.353157	0.150558
Supplementary Table 6V. Module Significance With Respect to Neutrophil / Lymphocyte % Ratio
Module	Corr draw NEUoverLYMPH	p-value draw NEUoverLYMPH
Blue	-0.431398	0.0738534
Cyan	0.3647	0.136745
GreenYellow	0.595583	0.00910776
LightGreen	0.63806	0.00438191
Magenta	-0.628834	0.00518205
MidnightBlue	0.72161	0.000723433
Purple	-0.363198	0.138491
Supplementary Table 6W. Module Significance With Respect to Lymphocyte / Monocyte Absolute Count Ratio
Module	Corr LYMPHoverMon ABS	p-value LYMPHoverMON ABS
Blue	0.114016	0.652367
Cyan	-0.459855	0.0548461
GreenYellow	-0.419499	0.0830954
LightGreen	-0.483171	0.0422312
Magenta	0.391478	0.108153
MidnightBlue	-0.487562	0.0401267
Purple	0.27516	0.269116
Supplementary Table 6X. Module Significance With Respect to Lymphocyte / Monocyte % Ratio
Module	Corr LYMPHoverMON%	p-value LYMPHoverMON%
Blue	0.197996	0.430952
Cyan	-0.439068	0.0683124
GreenYellow	-0.487455	0.040177
LightGreen	-0.512667	0.0295931
Magenta	0.473286	0.0472758
MidnightBlue	-0.532321	0.0229575
Purple	0.336126	0.172645

## Sheet: ST7. IPA Disease and Function
Supplementary Table 7A. IPA Disease and Function Enrichment for 440 Genes Significant to ICH Volume
Categories	Function	Diseases or Functions Annotation	p-value	B-H p-value	Predicted Activation State	Activation z-score	Molecules	# Molecules
Cellular Compromise,Inflammatory Response	degranulation	Degranulation of phagocytes	5.63e-22	5.06e-18	Increased	2.352	ACAA1,ADGRE2,ADGRG3,ALOX5,ANXA3,ARL8A,ARPC5,ATP11B,CAB39,CAP1,CD63,CYSTM1,DNAJC5,DOK3,DYNLT1,FCAR,FCGR2A,FGL2,FGR,FOLR3,GYG1,HCK,HK3,HPSE,HSPA1A/HSPA1B,HSPA6,IL1B,IMPDH1,ITGAM,JUNB,KCMF1,LAT2,LRG1,MAPK1,MAPK14,MAPK3,MAPK8,MCEMP1,PGM2,PIK3CG,PRCP,PRKCD,PTPRJ,PYGL,QPCT,RAB31,RAB3D,SERPINA1,SERPINB1,STAT5B,STXBP2,TIMP2,VAPA,VNN1	54
Cellular Compromise,Inflammatory Response	degranulation	Degranulation of cells	1.57e-20	7.06e-17		1.966	ACAA1,ADGRE2,ADGRG3,ALOX5,ANXA3,ARL8A,ARPC5,ATP11B,CAB39,CAP1,CD274,CD63,CYRIB,CYSTM1,DNAJC5,DOK3,DYNLT1,FCAR,FCGR2A,FGL2,FGR,FOLR3,GYG1,HCK,HK3,HPSE,HSPA1A/HSPA1B,HSPA6,IL1B,IMPDH1,ITGAM,JUNB,KCMF1,LAT2,LRG1,MAPK1,MAPK14,MAPK3,MAPK8,MCEMP1,PGM2,PIK3CG,PRCP,PRKCD,PTPRJ,PYGL,QPCT,RAB31,RAB3D,RALB,SERPINA1,SERPINB1,SGK1,SLA,STAT5B,STXBP2,TIMP2,VAPA,VNN1	59
Cellular Compromise,Inflammatory Response	degranulation	Degranulation of neutrophils	3.2e-20	9.6e-17			ACAA1,ADGRG3,ALOX5,ANXA3,ARL8A,ARPC5,ATP11B,CAB39,CAP1,CD63,CYSTM1,DNAJC5,DOK3,DYNLT1,FCAR,FCGR2A,FGL2,FGR,FOLR3,GYG1,HCK,HK3,HPSE,HSPA1A/HSPA1B,HSPA6,IMPDH1,ITGAM,KCMF1,LRG1,MAPK1,MAPK14,MCEMP1,PGM2,PRCP,PRKCD,PTPRJ,PYGL,QPCT,RAB31,RAB3D,SERPINA1,SERPINB1,STXBP2,TIMP2,VAPA,VNN1	46
Inflammatory Response	inflammatory response	Inflammatory response	1.95e-14	4.39e-11	Increased	3.754	ADM,ALOX5,BCL6,CASP4,CD63,CDC42,CEBPB,CIRBP,CKLF,DYSF,FANCD2,FCAR,FCGR2A,FGR,FLOT1,FUT7,GADD45A,GNA13,GNAI3,GSK3B,HCK,HPSE,ICAM1,IL10RB,IL17RA,IL1B,IL1RN,ITGAM,JAK2,LILRA5,MAPK14,MAPK3,MAPK8,MEFV,NAIP,NFE2L2,NFKBIA,NFKBIZ,NLRC4,NMI,PFKFB3,PIK3AP1,PIK3CG,PPM1D,PRKCD,PTK2B,PTPRJ,PXK,RALB,RNASEL,S100A4,SERPINA1,SERPINB1,SPI1,STAT5B,TLR1,TLR10,TLR5,TLR8,VAV3,VNN1	61
Hematological System Development and Function,Tissue Morphology	quantity	Quantity of leukocytes	5.13e-14	9.24e-11	Increased	2.11	ADGRG3,AIM2,AKIRIN2,ALOX5,ALPL,APBB1IP,B3GNT5,BCL6,BTN2A2,CAMK2G,CD274,CEBPB,ENTPD7,ETS2,FANCD2,FCGR2A,FOSL2,FUT7,GADD45A,GALNT3,GBA,GNA13,HCK,HPSE,ICAM1,IL10RB,IL17RA,IL18BP,IL1B,IL1RN,IL5RA,ITGAM,JAK2,MAPK1,MAPK14,MAPK3,MAPK8,NFE2L2,NFKBIA,NQO2,PIK3AP1,PIK3CG,PPM1D,PRKCD,PROK2,PTPRJ,RC3H1,RPS6KA1,SAMSN1,SERPINA1,SERPINB1,SGPL1,SLA,SLC6A6,SPI1,ST3GAL2,STAT5B,TACC3,TANK,TDP2,TIMP2,TLR5,TSPO,VAV3,…	66
Hematological System Development and Function,Tissue Morphology	quantity	Quantity of blood cells	1.32e-13	1.98e-10	Increased	2.043	ADGRG3,AIM2,AKIRIN2,ALOX5,ALPL,APBB1IP,B3GNT5,BCL6,BTN2A2,CAMK2G,CD274,CEBPB,ENTPD7,ETS2,FANCD2,FCGR2A,FOSL2,FUT7,GADD45A,GALNT3,GBA,GNA13,HCK,HPSE,ICAM1,IL10RB,IL17RA,IL18BP,IL1B,IL1RN,IL5RA,ITGAM,JAK2,MAPK1,MAPK14,MAPK3,MAPK8,NFE2L2,NFKBIA,NQO2,PIK3AP1,PIK3CG,PPM1D,PRKAA1,PRKCD,PROK2,PTPRJ,RC3H1,RPS6KA1,SAMSN1,SERPINA1,SERPINB1,SGPL1,SLA,SLC40A1,SLC6A6,SPI1,ST3GAL2,STAT5B,TACC3,TANK,TDP2,TIMP2,…	70
Cellular Movement,Hematological System Development and Function,Immune Cell Trafficking	cell movement	Cell movement of leukocytes	1.55e-13	1.99e-10		1.974	ADGRE2,ADM,AGTRAP,AIM2,ALOX5,APBB1IP,BCL6,CD274,CD63,CDC42,CKLF,DYSF,FCAR,FCGR2A,FGL2,FGR,FLOT1,FUT7,GBA,GNA13,GNAI3,GSK3B,HCK,HPSE,HRH2,ICAM1,IL17RA,IL18BP,IL1B,IL1RN,ITGAM,JAK2,MAPK14,MAPK3,NFE2L2,NFKBIA,NFKBIZ,NLRC4,NQO2,PIK3CG,PPM1D,PRCP,PRKAA1,PRKCD,PROK2,PTK2B,PTPRJ,QPCT,S100A4,SAMSN1,SERPINA1,SERPINB1,SGK1,SGPL1,SPI1,STAT5B,TIMP2,VASP,VAV3,VDR	60
Cellular Movement,Immune Cell Trafficking	migration	Leukocyte migration	3.56e-13	4e-10	Increased	2.63	ADGRE2,ADGRG3,ADM,AGTRAP,AIM2,ALOX5,APBB1IP,BCL6,CD274,CD63,CDC42,CKLF,DYSF,FCAR,FCGR2A,FGL2,FGR,FLOT1,FOSL2,FUT7,GBA,GNA13,GNAI3,GSK3B,HCK,HPSE,HRH2,HSPA1A/HSPA1B,ICAM1,IL17RA,IL18BP,IL1B,IL1RN,ITGAM,JAK2,MAPK14,MAPK3,MAPK8,NFE2L2,NFKBIA,NFKBIZ,NLRC4,NQO2,PIK3CG,PPM1D,PRCP,PRKAA1,PRKCD,PROK2,PTK2B,PTPRJ,QPCT,S100A4,SAMSN1,SERPINA1,SERPINB1,SGK1,SGPL1,SLC16A3,SPI1,STAT5B,TIMP2,TLR5,VASP,VAV3,VDR	66
Cellular Movement	cell movement	Cell movement of myeloid cells	1.98e-12	1.99e-09	Increased	2.754	ADM,AGTRAP,AIM2,ALOX5,BCL6,CDC42,CKLF,DYSF,FCAR,FCGR2A,FGR,FLOT1,FUT7,GBA,GNAI3,GSK3B,HCK,HRH2,ICAM1,IL17RA,IL1B,IL1RN,ITGAM,JAK2,MAPK14,MAPK3,NFE2L2,NFKBIA,NFKBIZ,NLRC4,NQO2,PIK3CG,PPM1D,PRCP,PRKCD,PROK2,PTK2B,PTPRJ,QPCT,S100A4,SERPINA1,SERPINB1,SGK1,SPI1,TIMP2,VASP,VAV3	47
Cellular Movement,Hematological System Development and Function,Immune Cell Trafficking,Inflammatory Response	cell movement	Cell movement of phagocytes	3.15e-12	2.84e-09	Increased	2.831	ADM,AGTRAP,AIM2,ALOX5,BCL6,CDC42,CKLF,DYSF,FCAR,FCGR2A,FGR,FLOT1,FUT7,GBA,GNAI3,GSK3B,HCK,HPSE,HRH2,ICAM1,IL17RA,IL1B,IL1RN,ITGAM,MAPK14,MAPK3,NFE2L2,NFKBIA,NFKBIZ,NLRC4,NQO2,PIK3CG,PPM1D,PRCP,PRKCD,PROK2,PTK2B,PTPRJ,QPCT,S100A4,SERPINA1,SERPINB1,SGK1,SPI1,TIMP2,VASP,VAV3	47
Cell Death and Survival	cell death	Cell death of immune cells	9.04e-12	7.4e-09		0.682	ADGRE2,ADGRG3,AIM2,AKIRIN2,BCL6,CAMK2G,CASP4,CD274,CDC42,CEBPB,ETS2,FCAR,FGL2,FUS,GSK3B,HCK,ICAM1,IL1B,IL1RN,IL5RA,ITGAM,JAK2,LAT2,MAP2K6,MAPK14,MAPK3,MAPK8,MEFV,NFE2L2,NFKBIA,NLRC4,NQO2,NUMB,PIK3AP1,PIK3CG,PPM1D,PRKAA1,PRKCD,PTK2B,RNASEL,SERPINA1,SGPL1,SKIL,SLC6A6,SPI1,STAT5B,VAV3,VDR	48
Cell Death and Survival	apoptosis	Apoptosis of leukocytes	1.88e-11	1.37e-08		-0.857	ADGRG3,AKIRIN2,BCL6,CAMK2G,CASP4,CD274,CDC42,CEBPB,ETS2,FCAR,FGL2,GSK3B,IL1B,IL1RN,IL5RA,ITGAM,JAK2,MAP2K6,MAPK14,MAPK8,MEFV,NFE2L2,NFKBIA,NQO2,PIK3AP1,PIK3CG,PPM1D,PRKCD,PTK2B,RNASEL,SERPINA1,SGPL1,SKIL,SLC6A6,SPI1,STAT5B,VAV3,VDR	38
Cellular Development,Cellular Growth and Proliferation,Hematological System Development and Function,Lymphoid Tissue Structure and Development	proliferation	Proliferation of immune cells	1.98e-11	1.37e-08		1.585	AKIRIN2,B3GNT2,B3GNT5,BCL6,BTN2A2,CD274,CDC42,CEBPB,EHD1,ETS2,FCGR2A,FGL2,GADD45A,GSK3B,HCK,HRH2,HSPA1A/HSPA1B,ICAM1,IL1B,IL1RN,IL5RA,IMPDH1,ITGAM,JAK2,JUNB,LAT2,MAP2K6,MAPK14,MAPK3,MAPK8,MFN2,NFKBIA,PCYT1A,PIK3AP1,PIK3CG,PPM1D,PRKAA1,PRKCD,PTK2B,PTPRJ,RC3H1,RPS6KA1,SAMSN1,SERPINA1,SKIL,SLC40A1,SPI1,ST3GAL2,STAT5B,TANK,TLR5,VAV3,VDR,ZBTB7B	54
Cell Death and Survival	cell death	Cell death of blood cells	2.73e-11	1.67e-08		0.445	ADGRE2,ADGRG3,AIM2,AKIRIN2,BCL6,CAMK2G,CASP4,CD274,CDC42,CEBPB,ETS2,FCAR,FGL2,FUS,GSK3B,HCK,ICAM1,IL1B,IL1RN,IL5RA,ITGAM,JAK2,LAT2,MAP2K6,MAPK14,MAPK3,MAPK8,MEFV,NFE2L2,NFKBIA,NLRC4,NQO2,NUMB,PIK3AP1,PIK3CG,PPM1D,PRKAA1,PRKCD,PTK2B,RNASEL,SERPINA1,SGPL1,SKIL,SLC6A6,SPI1,STAT5B,TMOD3,VAV3,VDR	49
Cellular Development,Cellular Growth and Proliferation,Hematological System Development and Function,Hematopoiesis,Lymphoid Tissue Structure and Development,Tissue Development	leukopoiesis	Leukopoiesis	2.79e-11	1.67e-08		1.97	ADGRG3,ADM,ALOX5,BCL6,BTN2A2,CD274,CDC42,CEBPB,ETS2,FCGR2A,FUT7,GADD45A,GSK3B,HHEX,ICAM1,IFNGR2,IL10RB,IL17RA,IL1B,IL1RN,IL5RA,IMPDH1,ITGAM,JAK2,JUNB,LAT2,MAPK1,MAPK14,MAPK3,MAPK8,NFE2L2,NFKBIA,NFKBIZ,NLRC4,NQO2,PIK3AP1,PIK3CG,PPM1D,PRKAA1,PRKCD,PROK2,PTPRJ,RALB,RC3H1,SLA,SLC40A1,SPI1,STAT5B,TDP2,THOC5,TLR1,TLR5,VAV3,VDR,ZBTB7B	55
Lymphoid Tissue Structure and Development,Tissue Morphology	quantity	Quantity of lymphatic system cells	7.85e-11	4.42e-08		1.995	ADGRG3,AIM2,AKIRIN2,APBB1IP,B3GNT5,BCL6,BTN2A2,CAMK2G,CD274,CEBPB,ENTPD7,ETS2,FCGR2A,FOSL2,FUT7,GADD45A,GBA,GNA13,HCK,ICAM1,IL17RA,IL1B,IL5RA,ITGAM,JAK2,MAPK1,MAPK14,MAPK3,MAPK8,NFKBIA,NQO2,PIK3AP1,PIK3CG,PPM1D,PRKCD,PTPRJ,RC3H1,SAMSN1,SGPL1,SLA,SLC6A6,SPI1,ST3GAL2,STAT5B,TACC3,TANK,TDP2,TMOD3,TSPO,VASP,VAV3,VDR,ZBTB7B	53
Cell Death and Survival	apoptosis	Apoptosis of blood cells	9.43e-11	4.99e-08		-1.109	ADGRG3,AKIRIN2,BCL6,CAMK2G,CASP4,CD274,CDC42,CEBPB,ETS2,FCAR,FGL2,GSK3B,IL1B,IL1RN,IL5RA,ITGAM,JAK2,MAP2K6,MAPK14,MAPK8,MEFV,NFE2L2,NFKBIA,NQO2,PIK3AP1,PIK3CG,PPM1D,PRKCD,PTK2B,RNASEL,SERPINA1,SGPL1,SKIL,SLC6A6,SPI1,STAT5B,TMOD3,VAV3,VDR	39
Connective Tissue Disorders,Immunological Disease,Inflammatory Disease,Inflammatory Response,Organismal Injury and Abnormalities,Skeletal and Muscular Disorders	juvenile rheumatoid arthritis	Juvenile rheumatoid arthritis	1.37e-10	6.88e-08			ADM,ALOX5,ATP2B1,ATXN1,BCL6,CD274,CEBPB,FGL2,GRAMD1A,GSR,HRH2,HSPA1A/HSPA1B,IL17RA,IL1B,IL1RN,IMPDH1,JAK2,MAPK3,NFKBIA,NUMB,RALB,TLR1,WHAMM	23
Cellular Development,Cellular Growth and Proliferation,Hematological System Development and Function,Lymphoid Tissue Structure and Development	proliferation	Proliferation of lymphocytes	1.97e-10	9.35e-08		1.832	AKIRIN2,B3GNT2,B3GNT5,BCL6,BTN2A2,CD274,CDC42,CEBPB,EHD1,ETS2,FCGR2A,FGL2,GADD45A,GSK3B,HCK,HRH2,HSPA1A/HSPA1B,ICAM1,IL1B,IL1RN,IL5RA,IMPDH1,ITGAM,JUNB,LAT2,MAP2K6,MAPK14,MAPK3,MAPK8,MFN2,NFKBIA,PCYT1A,PIK3AP1,PIK3CG,PPM1D,PRKCD,PTK2B,PTPRJ,RC3H1,SAMSN1,SERPINA1,SKIL,SPI1,ST3GAL2,STAT5B,TANK,TLR5,VAV3,VDR,ZBTB7B	50
Cellular Movement,Hematological System Development and Function,Immune Cell Trafficking,Inflammatory Response	cell movement	Cell movement of neutrophils	2.2e-10	9.89e-08	Increased	2.83	ADM,AIM2,ALOX5,CKLF,DYSF,FCAR,FCGR2A,FGR,FLOT1,FUT7,GNAI3,HCK,HRH2,ICAM1,IL17RA,IL1B,IL1RN,ITGAM,MAPK14,NFKBIA,NFKBIZ,NQO2,PIK3CG,PPM1D,SERPINA1,SERPINB1,SGK1,SPI1,VASP,VAV3	30
Cellular Development,Cellular Growth and Proliferation	proliferation	Proliferation of blood cells	3.76e-10	1.61e-07		1.264	AKIRIN2,B3GNT2,B3GNT5,BCL6,BTN2A2,CD274,CDC42,CEBPB,EHD1,ETS2,FCGR2A,FGL2,GADD45A,GSK3B,HCK,HRH2,HSPA1A/HSPA1B,ICAM1,IL1B,IL1RN,IL5RA,IMPDH1,ITGAM,JAK2,JUNB,LAT2,MAP2K6,MAPK14,MAPK3,MAPK8,MFN2,NFKBIA,PCYT1A,PIK3AP1,PIK3CG,PPM1D,PRKAA1,PRKCD,PTK2B,PTPRJ,RC3H1,RPS6KA1,SAMSN1,SERPINA1,SKIL,SLC40A1,SPI1,ST3GAL2,STAT5B,TACC3,TANK,TLR5,VAV3,VDR,ZBTB7B	55
Hematological System Development and Function,Lymphoid Tissue Structure and Development,Tissue Morphology	morphology	Morphology of lymphoid tissue	4.16e-10	1.69e-07			ADGRG3,AIM2,ALOX5,ALPL,B3GNT5,BCL6,CEBPB,ETS2,FUT7,GADD45A,GBA,GNA13,HCK,IL10RB,IL17RA,IL1RN,IL5RA,JAK2,MAPK14,MAPK3,NFE2L2,NFKBIA,NFKBIZ,NUMB,PIK3CG,PPM1D,PRKAA1,PRKCD,PTPRJ,RC3H1,RNASEL,SLA,SNX27,SPI1,ST3GAL2,STAT5B,TACC3,TDP2,TLR5,VDR	40
Cell Signaling,Small Molecule Biochemistry	synthesis	Synthesis of nitric oxide	4.34e-10	1.69e-07	Increased	3.669	ADM,ALOX5,ARL11,BCL6,CAMKK2,CEBPB,GNAI3,GSK3B,HCK,ICAM1,IL1B,IL1RN,ITGAM,JAK2,JUNB,KHSRP,MAPK1,MAPK14,MAPK8,NFE2L2,NFKBIA,PIK3CG,PRKAA1,PRKCD,PTK2B,TLR5,TSPO	27
Cellular Movement	cellular infiltration	Cellular infiltration	4.51e-10	1.69e-07		-0.414	ADM,AGTRAP,AIM2,ALOX5,ANXA3,CD274,FCAR,FGL2,FUT7,GBA,HCK,ICAM1,IL17RA,IL18BP,IL1B,IL1RN,IL5RA,ITGAM,JUNB,MAPK14,MAPK3,NFE2L2,NFKBIA,NFKBIZ,NQO2,PIK3CG,PPM1D,PRCP,PRKAA1,PRKCD,PTK2B,SERPINA1,SGK1,SPI1,STAT5B,VASP,VAV3,VDR	38
Cellular Growth and Proliferation,Lymphoid Tissue Structure and Development	proliferation	Proliferation of lymphatic system cells	4.9e-10	1.76e-07		1.77	ADM,AKIRIN2,B3GNT2,B3GNT5,BCL6,BTN2A2,CD274,CDC42,CEBPB,EHD1,ETS2,FCGR2A,FGL2,GADD45A,GSK3B,HCK,HRH2,HSPA1A/HSPA1B,ICAM1,IL1B,IL1RN,IL5RA,IMPDH1,ITGAM,JAK2,JUNB,LAT2,MAP2K6,MAPK14,MAPK3,MAPK8,MFN2,NFKBIA,PCYT1A,PIK3AP1,PIK3CG,PPM1D,PRKCD,PTK2B,PTPRJ,RC3H1,SAMSN1,SERPINA1,SKIL,SPI1,ST3GAL2,STAT5B,TANK,TLR5,VAV3,VDR,ZBTB7B	52
Cell Morphology	morphology	Morphology of leukocytes	5.1e-10	1.76e-07			ADGRG3,B3GNT5,CD274,CDC42,CEBPB,ETS2,FGR,GBA,GNA13,HCK,HPSE,ICAM1,IL1RN,IL5RA,IMPDH1,ITGAM,NFKBIA,NFKBIZ,PIK3AP1,PIK3CG,PPM1D,PTPRJ,RC3H1,RPS6KA1,SGPL1,SLA,SPI1,STAT5B,TDP2	29
Hematological System Development and Function,Immunological Disease,Lymphoid Tissue Structure and Development,Organ Morphology,Organismal Injury and Abnormalities,Tissue Morphology	abnormal morphology	Abnormal morphology of lymphoid organ	8.24e-10	2.75e-07			ADGRG3,AIM2,ALOX5,ALPL,B3GNT5,BCL6,CEBPB,FUT7,GBA,HCK,IL10RB,IL1RN,IL5RA,JAK2,MAPK3,NFE2L2,NFKBIA,NFKBIZ,PIK3CG,PPM1D,PRKAA1,PRKCD,PTPRJ,RC3H1,RNASEL,SLA,SNX27,SPI1,STAT5B,TACC3,TDP2,TLR5,VDR	33
Hematological System Development and Function,Lymphoid Tissue Structure and Development,Organ Morphology,Tissue Morphology	morphology	Morphology of lymphoid organ	1.27e-09	4.08e-07			ADGRG3,AIM2,ALOX5,ALPL,B3GNT5,BCL6,CEBPB,ETS2,FUT7,GADD45A,GBA,HCK,IL10RB,IL1RN,IL5RA,JAK2,MAPK14,MAPK3,NFE2L2,NFKBIA,NFKBIZ,NUMB,PIK3CG,PPM1D,PRKAA1,PRKCD,PTPRJ,RC3H1,RNASEL,SLA,SNX27,SPI1,STAT5B,TACC3,TDP2,TLR5,VDR	37
Infectious Diseases	infection	Viral Infection	2.72e-09	8.46e-07	Increased	4.22	AGFG1,AGTRAP,ALOX5,ALPL,APBB1IP,ARPC5,BICD2,CAMKK2,CASP4,CD274,CD63,CDC42,CDC42EP3,CYSTM1,DYSF,ETS2,FCGR2A,FLOT2,GSK3B,GYG1,HCK,HIPK3,HRH2,HSPA6,ICAM1,IL10RB,IL17RA,IL1B,IL1RN,IMPDH1,ITGAM,JAK2,KHSRP,KLHDC2,LIMK2,LRRFIP2,MAP4K4,MAPK1,MAPK14,NFKBIA,NFKBIZ,NMI,NUP58,PDZD8,PIK3CG,POLG,PPM1D,PRKAA1,PRKCD,PTK2B,PTPRJ,PYGL,RAB2A,RAB31,RAB3D,RAB5A,RAB5IF,RAB8B,RALB,RC3H1,RNASEL,S100A4,SAMSN1,SBF2,SERPIN…	81
Cellular Movement,Hematological System Development and Function,Immune Cell Trafficking	cellular infiltration	Cellular infiltration by leukocytes	2.95e-09	8.85e-07		-0.751	ADM,AGTRAP,AIM2,CD274,FCAR,FGL2,FUT7,GBA,HCK,ICAM1,IL17RA,IL18BP,IL1B,IL1RN,ITGAM,MAPK14,MAPK3,NFE2L2,NFKBIA,NFKBIZ,NQO2,PIK3CG,PPM1D,PRCP,PRKAA1,PRKCD,PTK2B,SERPINA1,SGK1,SPI1,STAT5B,VASP,VAV3,VDR	34
Cell Morphology	morphology	Morphology of blood cells	4.27e-09	1.24e-06			ADGRG3,B3GNT5,CD274,CDC42,CEBPB,ETS2,FANCD2,FGR,GBA,GNA13,HCK,HPSE,ICAM1,IL1RN,IL5RA,IMPDH1,ITGAM,JAK2,NFE2L2,NFKBIA,NFKBIZ,PIK3AP1,PIK3CG,PPM1D,PTPRJ,RC3H1,RPS6KA1,SGPL1,SLA,SPI1,STAT5B,TDP2,TMOD3	33
Cellular Function and Maintenance	function	Function of blood cells	4.59e-09	1.29e-06		-0.014	AIM2,BCL6,BTN2A2,CD274,CDC42,CEBPB,FCGR2A,FGR,FLOT1,FUT7,GNAI3,GSK3B,HCK,HNRNPD,ICAM1,IFNGR2,IL1B,IMPDH1,ITGAM,LAT2,NFE2L2,NFKBIA,NFKBIZ,NLRC4,PIK3CG,PPM1D,PTK2B,S100A4,SAMSN1,SLA,STAT5B,TANK,TLR1,TLR5,TLR8,VASP,VDR	37
Hematological System Development and Function,Tissue Morphology	quantity	Quantity of granulocytes	5.12e-09	1.4e-06		0.107	ALOX5,BCL6,FCGR2A,FOSL2,FUT7,GADD45A,HPSE,ICAM1,IL17RA,IL18BP,IL1B,IL5RA,ITGAM,JAK2,MAPK14,NFKBIA,NQO2,PIK3CG,PPM1D,PRKCD,PROK2,SERPINA1,SERPINB1,SPI1,STAT5B,TIMP2,TLR5,VDR	28
Cellular Movement,Hematological System Development and Function,Immune Cell Trafficking	cell movement	Cell movement of granulocytes	5.97e-09	1.58e-06	Increased	2.451	ADM,AIM2,ALOX5,CKLF,DYSF,FCAR,FCGR2A,FGR,FLOT1,FUT7,GNAI3,HCK,HRH2,ICAM1,IL17RA,IL1B,IL1RN,ITGAM,MAPK14,NFE2L2,NFKBIA,NFKBIZ,NQO2,PIK3CG,PPM1D,SERPINA1,SERPINB1,SGK1,SPI1,VASP,VAV3	31
Cellular Development,Cellular Growth and Proliferation,Connective Tissue Development and Function,Tissue Development	development	Development of connective tissue cells	6.34e-09	1.63e-06	Increased	2.448	ALOX5,BCL6,CDC42,GADD45A,GNA13,GSK3B,ICAM1,IL1B,IL1RN,JUNB,MAPK1,MAPK14,MAPK3,MAPK8,NFKBIA,PIK3CG,PROK2,PTK2B,SLC40A1,SNX10,TANK,TLR5,VAV3,VDR,VNN1	25
Cell-To-Cell Signaling and Interaction,Hematological System Development and Function	activation	Activation of blood cells	6.81e-09	1.7e-06	Increased	3.015	ALOX5,CD274,CD63,CEBPB,CLIC1,CYRIB,DOK3,DYSF,FCAR,FCGR2A,GADD45A,GNA13,HCK,HPSE,HRH2,ICAM1,IL1B,IL1RN,IL5RA,IMPDH1,ITGAM,JAK2,LAT2,MAPK1,MAPK14,MAPK3,MAPK8,NFE2L2,NFKBIA,NFKBIZ,PFKFB3,PIK3CG,PPM1D,PRKAA1,PRKCD,PTPRJ,RAB8B,SAMSN1,STAT5B,STXBP2,TACC3,TLR1,TLR5,TLR8,VASP,VAV3,ZBTB7B	47
Cell Death and Survival	cell death	Cell death of myeloid cells	6.98e-09	1.7e-06		0.803	AIM2,BCL6,CAMK2G,CASP4,CEBPB,FCAR,GSK3B,IL1B,IL1RN,ITGAM,JAK2,MAPK14,MAPK8,MEFV,NFE2L2,NFKBIA,NLRC4,NQO2,PIK3AP1,PRKCD,SERPINA1,STAT5B,TMOD3	23
Cell Death and Survival	cell death	Cell death of lymphatic system cells	7.63e-09	1.81e-06		-0.945	ADGRG3,AKIRIN2,CASP4,CD274,CDC42,ETS2,FCAR,FGL2,GADD45A,GSK3B,IL1B,IL5RA,JAK2,MAP2K6,MAPK14,MAPK8,NFE2L2,NFKBIA,NQO2,PIK3CG,PPM1D,PRKAA1,PRKCD,PTK2B,RNASEL,SGPL1,SKIL,SLC6A6,SPI1,STAT5B,VAV3,VDR	32
Connective Tissue Disorders,Inflammatory Disease,Organismal Injury and Abnormalities,Skeletal and Muscular Disorders	rheumatic disease	Rheumatic Disease	8.06e-09	1.86e-06		-0.108	ABCB10,ADM,AGFG1,AIM2,ALOX5,ALPL,ARPC5,ATP2B1,ATXN1,BCL6,CASP4,CASP5,CD274,CEBPB,CNEP1R1,FCAR,FCGR2A,FGL2,FGR,GRAMD1A,GSR,HCK,HPSE,HRH2,HSPA1A/HSPA1B,ICAM1,IL17RA,IL18BP,IL1B,IL1RN,IL5RA,IMPDH1,ITGAM,JAK2,JUNB,KHSRP,MAP4K4,MAPK14,MAPK3,MAPK8,MEFV,METTL9,NFE2L2,NFKBIA,NQO2,NUMB,PCM1,PIK3CG,PROK2,PTK2B,PXK,RAB2A,RAB31,RAB5A,RALB,RC3H1,SGK1,SLC22A4,SPI1,STAT5B,TIMP2,TLR1,TLR5,TLR8,TRIM25,TSPO,VDR,WH…	68
[truncated: 12,933 more rows]
